# Supplementary material for: Genetic Structure, Linkage Disequilibrium and Signature of Selection in Sorghum: Lessons from Physically Anchored DArT Markers
Source: PLoS One. 2012 Mar 13;7(3):e33470. doi: 10.1371/journal.pone.0033470 (PMC3302775; doi:10.1371/journal.pone.0033470)
Supplement: Table S1 — List of accessions used in this study. (XLSX) [file pone.0033470.s004.xlsx]

## Sheet: Accessions and characteristics
Journal : Plos One
Article title : Genetic structure, linkage disequilibrium and signature of selection in Sorghum, lessons from physically anchored DArT markers
Authors : Bouchet S, Pot D, Deu M, Rami J-F, Billot C, Perrier X, Rivallan R, Gardes L, Xia L, Wenzl P, Kilian A, Glaszmann JC
Corresponding author : bouchet.sophie@gmail.com
Table S1. List of accessions used in this study.
Accession	GCP_IDb	Biological status	Species	SSPd	Racee	Countryg	Original accessions used to develop PstI-Ban II DArT markers h	Extension panel for PstI-Ban II DArT markers (this study)i	Accessions used to develop the Mite DArT markersj	Accessions belonging to the 171 accessions datasetk	Accessions belonging to the 177 accessaions dataset for which DArTmarkers are availablel	Group DArTm	Membership DArTn	Group RFLPo	Membership RFLPp	Group SSRq	Membership SSRr	Group Consensus Schemes
IS303	GCP_Sb_0001	Landrace	S.bicolor	bicolor	B	CHN	0	0	1	1	1	0; [B]	0.551	A	0.773	B	0.721	UN
IS929	GCP_Sb_0002	Landrace	S.bicolor	bicolor	D	SDN	0	0	1	1	1	A	0.992	A	0.983	A	0.978	A
IS2156	GCP_Sb_0003	Landrace	S.bicolor	bicolor	B	NGA	0	0	1	1	1	0; [A]	0.524	A	0.677	0; [E]	0.488	UN
IS2262	GCP_Sb_0004	Landrace	S.bicolor	bicolor	C	SDN	0	0	1	1	1	B	0.977	B	0.981	B	0.957	B
IS2807	GCP_Sb_0006	Landrace	S.bicolor	bicolor	C	ZWE	0	0	1	1	1	B	0.994	B	0.939	B	0.987	B
IS3421	GCP_Sb_0007	Landrace	S.bicolor	bicolor	G	IND	0	0	1	1	1	E	0.781	E	0.865	E	0.924	E
IS3967	GCP_Sb_0008	Landrace	S.bicolor	bicolor	G	IND	0	0	1	1	1	E	0.993	E	0.987	E	0.989	E
IS4821	GCP_Sb_0009	Landrace	S.bicolor	bicolor	D	IND	0	0	1	1	1	A	0.993	A	0.957	A	0.968	A
IS6193	GCP_Sb_0010	Landrace	S.bicolor	bicolor	D	IND	0	0	1	1	1	A	0.95	A	0.979	A	0.98	A
IS6745	GCP_Sb_0011	Landrace	S.bicolor	bicolor	G	BFA	0	0	1	1	1	C	0.996	C	0.985	C	0.988	C
IS7889	GCP_Sb_0012	Landrace	S.bicolor	bicolor	G	NGA	0	0	1	1	1	C	0.761	C	0.922	C	0.864	C
IS8685	GCP_Sb_0013	Landrace	S.bicolor	bicolor	C	SDN	0	0	1	1	1	0; [B]	0.336	0; [C]	0.46	B	0.734	UN
IS11119	GCP_Sb_0015	Landrace	S.bicolor	bicolor	C	ETH	0	0	1	1	1	0; [B]	0.356	0; [C]	0.385	0; [B]	0.474	UN
IS12531	GCP_Sb_0016	Landrace	S.bicolor	bicolor	B	ETH	0	0	1	1	1	0; [A]	0.447	A	0.687	A	0.656	UN
IS14331	GCP_Sb_0017	Landrace	S.bicolor	bicolor	G	ZAF	0	0	1	1	1	E	0.859	E	0.977	E	0.739	E
IS14414	GCP_Sb_0018	Landrace	S.bicolor	bicolor	G	MWI	0	0	1	1	1	E	0.979	E	0.943	E	0.979	E
IS16186	GCP_Sb_0019	Landrace	S.bicolor	bicolor	D	CMR	0	0	1	1	1	B	0.759	B	0.789	B	0.912	B
IS19453	GCP_Sb_0020	Landrace	S.bicolor	bicolor	D	BWA	0	0	1	1	1	A	0.731	A	0.867	A	0.613	A
IS19455	GCP_Sb_0021	Landrace	S.bicolor	bicolor	Gm	BWA	0	0	1	1	1	E	0.803	E	0.97	E	0.693	E
IS20016	GCP_Sb_0022	Landrace	S.bicolor	bicolor	G	SEN	0	0	1	1	1	C	0.995	C	0.988	C	0.987	C
IS22282	GCP_Sb_0023	Landrace	S.bicolor	bicolor	B	BWA	0	0	1	1	1	F	0.615	F	0.924	F	0.804	F
IS22294	GCP_Sb_0024	Landrace	S.bicolor	bicolor	K	BWA	0	0	1	1	1	F	0.724	F	0.977	F	0.97	F
IS23178	GCP_Sb_0025	Landrace	S.bicolor	bicolor	B	ZMB	0	0	1	1	1	0; [E]	0.567	0; [E]	0.425	E	0.654	UN
IS23254	GCP_Sb_0026	Landrace	S.bicolor	bicolor	B	ZMB	0	0	1	1	1	E	0.934	E	0.938	E	0.92	E
IS28409	GCP_Sb_0028	Landrace	S.bicolor	bicolor	D	YEM	0	0	1	1	1	A	0.893	A	0.942	A	0.954	A
IS29233	GCP_Sb_0029	Landrace	S.bicolor	bicolor	K	SWZ	0	0	1	1	1	F	0.996	F	0.985	F	0.988	F
IS29407	GCP_Sb_0030	Landrace	S.bicolor	bicolor	KC	LSO	0	0	1	1	1	F	0.996	F	0.984	F	0.986	F
IS30405	GCP_Sb_0031	Landrace	S.bicolor	bicolor	BC	CHN	0	0	1	1	1	A	0.996	A	0.988	A	0.981	A
IS30538	GCP_Sb_0032	Landrace	S.bicolor	bicolor	B	KOR	0	0	1	1	1	A	0.992	A	0.983	A	0.984	A
SSM205	GCP_Sb_0034	Landrace	S.bicolor	bicolor	G	BFA	0	0	1	1	1	C	0.989	C	0.989	C	0.933	C
SSM215	GCP_Sb_0035	Landrace	S.bicolor	bicolor	C	ETH	0	0	1	1	1	B	0.993	B	0.982	B	0.936	B
SSM249	GCP_Sb_0036	Landrace	S.bicolor	bicolor	G	BFA	0	0	1	1	1	C	0.955	C	0.987	C	0.983	C
SSM275	GCP_Sb_0037	Landrace	S.bicolor	bicolor	Gm	BFA	0	0	1	1	1	D	0.998	D	0.991	D	0.99	D
SSM379	GCP_Sb_0038	Landrace	S.bicolor	bicolor	G	MLI	0	0	1	1	1	E	0.772	E	0.783	E	0.838	E
SSM505	GCP_Sb_0039	Landrace	S.bicolor	bicolor	Gm	NER	0	0	1	1	1	D	0.998	D	0.991	D	0.989	D
SSM546	GCP_Sb_0040	Landrace	S.bicolor	bicolor	D	NER	0	0	1	1	1	A	0.832	A	0.76	A	0.683	A
SSM547	GCP_Sb_0041	Landrace	S.bicolor	bicolor	C	NER	0	0	1	1	1	B	0.661	B	0.907	B	0.922	B
SSM557	GCP_Sb_0042	Landrace	S.bicolor	bicolor	G	NER	0	0	1	1	1	0; [C]	0.326	0; [C]	0.41	0; [E]	0.497	UN
SSM964	GCP_Sb_0043	Landrace	S.bicolor	bicolor	D	SEN	0	0	1	1	1	0; [C]	0.423	0; [C]	0.592	C	0.612	UN
SSM973	GCP_Sb_0044	Landrace	S.bicolor	bicolor	D	SEN	0	0	1	1	1	A	0.764	A	0.894	A	0.861	A
SSM1049	GCP_Sb_0045	Landrace	S.bicolor	bicolor	B	SEN	0	0	1	1	1	A	0.775	A	0.801	A	0.985	A
SSM1057	GCP_Sb_0046	Landrace	S.bicolor	bicolor	Gm	SEN	0	0	1	1	1	D	0.997	D	0.939	D	0.981	D
SSM1284	GCP_Sb_0047	Landrace	S.bicolor	bicolor	B	ZAR	0	0	0	1	1	A	0.991	A	0.983	A	0.976	A
IS9303	GCP_Sb_0049	Breeding material	S.bicolor	bicolor	K	ZAF	0	0	0	1	1	F	0.988	F	0.985	F	0.951	F
IS13113	GCP_Sb_0051	Landrace	S.bicolor	bicolor	B	IND	0	0	0	1	1	A	0.707	A	0.725	A	0.888	A
IS19466	GCP_Sb_0052	Landrace	S.bicolor	bicolor	G	LKA	0	0	0	1	1	0; [D]	0.475	0; [D]	0.548	0; [F]	0.477	UN
IS13	GCP_Sb_0053	Landrace	S.bicolor	bicolor	B	USA	0	0	0	1	1	A	0.64	A	0.695	A	0.92	A
IS1398	GCP_Sb_0054	Landrace	S.bicolor	bicolor	D	SDN	0	0	0	1	1	A	0.988	A	0.927	A	0.948	A
IS2398	GCP_Sb_0055	Landrace	S.bicolor	bicolor	K	ZAF	0	0	0	1	1	F	0.989	F	0.974	F	0.976	F
IS2787	GCP_Sb_0056	Landrace	S.bicolor	bicolor	C	KEN	0	0	0	1	1	B	0.968	B	0.986	B	0.983	B
IS2814	GCP_Sb_0057	Landrace	S.bicolor	bicolor	C	ZWE	0	0	0	1	1	B	0.988	B	0.965	B	0.962	B
IS2848	GCP_Sb_0058	Landrace	S.bicolor	bicolor	C	ZAF	0	0	0	1	1	B	0.877	B	0.876	B	0.96	B
IS3073	GCP_Sb_0059	Landrace	S.bicolor	bicolor	C	SDN	0	0	0	1	1	B	0.921	B	0.984	B	0.971	B
IS3511	GCP_Sb_0060	Landrace	S.bicolor	bicolor	C	SDN	1	0	0	1	1	B	0.984	F	0.985	B	0.97	UN
IS3771	GCP_Sb_0061	Landrace	S.bicolor	bicolor	CB	CHN	0	0	0	1	1	A	0.994	A	0.988	A	0.939	A
IS3780	GCP_Sb_0062	Landrace	S.bicolor	bicolor	B	CHN	0	0	0	1	1	A	0.807	A	0.659	A	0.641	A
IS3905	GCP_Sb_0063	Landrace	S.bicolor	bicolor	G	MLI	0	0	0	1	1	C	0.99	C	0.982	C	0.981	C
IS3957	GCP_Sb_0064	Landrace	S.bicolor	bicolor	G	NPL	0	0	0	1	1	E	0.993	E	0.987	E	0.988	E
IS3971	GCP_Sb_0067	Landrace	S.bicolor	bicolor	D	IND	0	0	0	1	1	A	0.924	A	0.978	A	0.984	A
IS4027	GCP_Sb_0068	Landrace	S.bicolor	bicolor	B	IND	0	0	0	1	1	A	0.965	A	0.974	A	0.899	A
IS4285	GCP_Sb_0069	Landrace	S.bicolor	bicolor	D	IND	0	0	0	1	1	A	0.992	A	0.963	A	0.986	A
IS4963	GCP_Sb_0070	Landrace	S.bicolor	bicolor	G	IND	0	0	0	1	1	E	0.852	E	0.835	E	0.99	E
IS5972	GCP_Sb_0073	Landrace	S.bicolor	bicolor	D	IND	0	0	0	1	1	A	0.971	A	0.983	A	0.979	A
IS6351	GCP_Sb_0075	Landrace	S.bicolor	bicolor	D	IND	0	0	0	1	1	A	0.955	A	0.986	A	0.982	A
IS6828	GCP_Sb_0076	Landrace	S.bicolor	bicolor	G	BFA	0	0	0	1	1	C	0.995	C	0.985	C	0.987	C
IS7861	GCP_Sb_0077	Landrace	S.bicolor	bicolor	G	NGA	0	0	1	1	1	C	0.69	C	0.974	C	0.983	C
IS8882	GCP_Sb_0078	Landrace	S.bicolor	bicolor	C	UGA	0	0	0	1	1	0; [B]	0.538	0; [C]	0.35	B	0.713	UN
IS9468	GCP_Sb_0080	Breeding material	S.bicolor	bicolor	K	ZAF	0	0	0	1	1	F	0.996	F	0.989	F	0.975	F
IS9527	GCP_Sb_0081	Breeding material	S.bicolor	bicolor	K	ZAF	0	0	0	1	1	F	0.996	F	0.989	F	0.984	F
IS10234	GCP_Sb_0083	Landrace	S.bicolor	bicolor	C	CAF	0	0	1	1	1	B	0.979	B	0.974	B	0.979	B
IS10801	GCP_Sb_0084	Landrace	S.bicolor	bicolor	GC	TCD	0	0	0	1	1	0; [D]	0.28	0; [F]	0.37	0; [E]	0.39	UN
IS10876	GCP_Sb_0086	Landrace	S.bicolor	bicolor	C	NGA	0	0	0	1	1	B	0.993	B	0.984	B	0.953	B
IS11026	GCP_Sb_0087	Landrace	S.bicolor	bicolor	D	ETH	0	0	0	1	1	A	0.792	A	0.946	A	0.975	A
IS12179	GCP_Sb_0089	Landrace	S.bicolor	bicolor	B	ETH	1	0	1	1	1	0; [A]	0.449	0; [A]	0.579	A	0.896	UN
IS12447	GCP_Sb_0090	Landrace	S.bicolor	bicolor	GC	SDN	0	0	0	1	1	0; [F]	0.452	0; [E]	0.574	0; [F]	0.515	UN
IS12542	GCP_Sb_0091	Landrace	S.bicolor	bicolor	D	ETH	0	0	0	1	1	A	0.803	A	0.876	A	0.899	A
IS12804	GCP_Sb_0092	Landrace	S.bicolor	bicolor	B	TUR	0	0	0	1	1	A	0.765	A	0.694	A	0.921	A
IS12931	GCP_Sb_0093	Landrace	S.bicolor	bicolor	G	CHN	0	0	0	1	1	E	0.758	E	0.657	E	0.8	E
IS13845	GCP_Sb_0096	Landrace	S.bicolor	bicolor	K	ZAF	0	0	0	1	1	F	0.997	F	0.985	F	0.978	F
IS13848	GCP_Sb_0097	Landrace	S.bicolor	bicolor	C	ZAF	0	0	0	1	1	B	0.995	B	0.991	B	0.975	B
IS13926	GCP_Sb_0098	Landrace	S.bicolor	bicolor	KC	ZAF	0	0	0	1	1	F	0.996	F	0.985	F	0.976	F
IS13989	GCP_Sb_0099	Landrace	S.bicolor	bicolor	K	ZAF	0	0	0	1	1	F	0.998	F	0.987	F	0.983	F
IS14317	GCP_Sb_0100	Landrace	S.bicolor	bicolor	G	SWZ	0	0	0	1	1	E	0.869	E	0.905	E	0.935	E
IS14351	GCP_Sb_0101	Landrace	S.bicolor	bicolor	G	MWI	0	0	0	1	1	E	0.836	E	0.979	E	0.629	E
IS15443	GCP_Sb_0104	Landrace	S.bicolor	bicolor	C	CMR	0	0	0	1	1	B	0.991	B	0.98	B	0.974	B
IS16044	GCP_Sb_0106	Landrace	S.bicolor	bicolor	C	CMR	0	0	0	1	1	B	0.958	B	0.986	B	0.983	B
IS16101	GCP_Sb_0107	Landrace	S.bicolor	bicolor	D	CMR	0	0	0	1	1	0; [A]	0.465	0; [B]	0.329	C	0.643	UN
IS16125	GCP_Sb_0108	Landrace	S.bicolor	bicolor	C	CMR	0	0	0	1	1	B	0.715	B	0.787	B	0.874	B
IS16173	GCP_Sb_0109	Landrace	S.bicolor	bicolor	C	CMR	0	0	0	1	1	B	0.963	B	0.891	B	0.967	B
IS16396	GCP_Sb_0110	Landrace	S.bicolor	bicolor	G	CMR	0	0	0	1	1	C	0.717	C	0.796	C	0.96	C
IS16545	GCP_Sb_0111	Landrace	S.bicolor	bicolor	C	CMR	0	0	0	1	1	B	0.982	B	0.948	B	0.956	B
IS17658	GCP_Sb_0112	Landrace	S.bicolor	bicolor	G	GHA	0	0	0	1	1	C	0.672	C	0.973	C	0.929	C
IS19026	GCP_Sb_0113	Landrace	S.bicolor	bicolor	DC	SDN	0	0	0	1	1	0; [B]	0.583	0; [B]	0.566	B	0.795	UN
IS19132	GCP_Sb_0114	Landrace	S.bicolor	bicolor	CB	SDN	0	0	0	1	1	0; [B]	0.452	0; [B]	0.539	B	0.718	UN
IS19685	GCP_Sb_0115	Landrace	S.bicolor	bicolor	G	IND	0	0	0	1	1	E	0.807	E	0.878	E	0.848	E
IS19953	GCP_Sb_0116	Landrace	S.bicolor	bicolor	Gm	SEN	0	0	0	1	1	D	0.996	D	0.991	D	0.989	D
IS20064	GCP_Sb_0117	Landrace	S.bicolor	bicolor	Gm	SEN	0	0	0	1	1	D	0.98	D	0.992	D	0.95	D
IS20097	GCP_Sb_0118	Landrace	S.bicolor	bicolor	G	SEN	0	0	0	1	1	C	0.99	C	0.99	C	0.973	C
IS20351	GCP_Sb_0119	Landrace	S.bicolor	bicolor	D	NER	0	0	0	1	1	A	0.818	A	0.939	A	0.936	A
IS20689	GCP_Sb_0120	Landrace	S.bicolor	bicolor	B	USA	0	0	0	1	1	0; [A]	0.582	0; [A]	0.552	0; [A]	0.56	UN
IS20706	GCP_Sb_0121	Landrace	S.bicolor	bicolor	B	USA	0	0	0	1	1	A	0.653	A	0.82	A	0.672	A
IS20864	GCP_Sb_0123	Landrace	S.bicolor	bicolor	C	CHN	0	0	1	1	1	0; [A]	0.483	0; [A]	0.469	A	0.912	UN
IS21124	GCP_Sb_0124	Landrace	S.bicolor	bicolor	C	KEN	0	0	0	1	1	B	0.856	B	0.891	B	0.831	B
IS21519	GCP_Sb_0125	Landrace	S.bicolor	bicolor	G	MWI	0	0	0	1	1	E	0.989	E	0.966	E	0.808	E
IS21622	GCP_Sb_0126	Landrace	S.bicolor	bicolor	G	MWI	0	0	0	1	1	E	0.99	E	0.965	0; [E]	0.576	UN
IS21849	GCP_Sb_0127	Landrace	S.bicolor	bicolor	Gm	SLE	0	0	0	1	1	D	0.984	D	0.992	D	0.987	D
IS22332	GCP_Sb_0131	Landrace	S.bicolor	bicolor	KC	BWA	0	0	0	1	1	0; [A]	0.49	F	0.945	F	0.7	UN
IS22893	GCP_Sb_0133	Landrace	S.bicolor	bicolor	GC	SDN	0	0	0	1	1	0; [B]	0.432	0; [C]	0.337	0; [B]	0.422	UN
IS23100	GCP_Sb_0134	Landrace	S.bicolor	bicolor	G	TZA	0	0	0	1	1	0; [E]	0.427	0; [B]	0.45	E	0.615	UN
IS23645	GCP_Sb_0136	Landrace	S.bicolor	bicolor	Gm	GMB	0	0	0	1	1	D	0.997	D	0.992	D	0.977	D
IS23666	GCP_Sb_0137	Landrace	S.bicolor	bicolor	Gm	GMB	0	0	0	1	1	D	0.997	D	0.992	D	0.965	D
IS23669	GCP_Sb_0138	Landrace	S.bicolor	bicolor	Gm	GMB	0	0	0	1	1	D	0.998	D	0.992	D	0.981	D
IS24009	GCP_Sb_0140	Landrace	S.bicolor	bicolor	C	USA	0	0	0	1	1	0; [F]	0.485	0; [F]	0.485	0; [F]	0.504	UN
IS24072	GCP_Sb_0141	Landrace	S.bicolor	bicolor	G	TZA	0	0	0	1	1	E	0.825	E	0.94	E	0.767	E
IS24139	GCP_Sb_0142	Landrace	S.bicolor	bicolor	G	TZA	0	0	0	1	1	E	0.851	E	0.962	0; [F]	0.557	UN
IS24481	GCP_Sb_0143	Landrace	S.bicolor	bicolor	K	ZAF	0	0	0	1	1	F	0.993	F	0.989	F	0.872	F
IS24887	GCP_Sb_0144	Landrace	S.bicolor	bicolor	G	NGA	0	0	0	1	1	C	0.99	C	0.862	C	0.985	C
IS25077	GCP_Sb_0145	Landrace	S.bicolor	bicolor	G	GHA	0	0	0	1	1	C	0.683	C	0.973	C	0.971	C
IS25596	GCP_Sb_0147	Landrace	S.bicolor	bicolor	C	RWA	0	0	0	1	1	0; [E]	0.284	0; [E]	0.442	0; [B]	0.535	UN
IS25702	GCP_Sb_0148	Landrace	S.bicolor	bicolor	GC	MLI	0	0	0	1	1	B	0.641	0; [B]	0.513	0; [C]	0.541	UN
IS25733	GCP_Sb_0149	Landrace	S.bicolor	bicolor	G	MLI	0	0	0	1	1	C	0.924	C	0.975	C	0.969	C
IS26041	GCP_Sb_0150	Landrace	S.bicolor	bicolor	G	MLI	0	0	0	1	1	C	0.992	C	0.959	C	0.979	C
IS26457	GCP_Sb_0152	Landrace	S.bicolor	bicolor	G	BEN	0	0	0	1	1	C	0.735	C	0.977	C	0.954	C
IS26554	GCP_Sb_0153	Landrace	S.bicolor	bicolor	G	BEN	0	0	0	1	1	C	0.76	C	0.98	C	0.987	C
IS26731	GCP_Sb_0154	Landrace	S.bicolor	bicolor	B	ZAF	0	0	0	1	1	F	0.818	F	0.84	F	0.716	F
IS26833	GCP_Sb_0155	Landrace	S.bicolor	bicolor	C	SDN	0	0	0	1	1	B	0.98	B	0.982	B	0.973	B
IS27164	GCP_Sb_0157	Landrace	S.bicolor	bicolor	K	ZWE	0	0	0	1	1	F	0.963	F	0.985	F	0.982	F
IS27390	GCP_Sb_0158	Landrace	S.bicolor	bicolor	G	BFA	0	0	0	1	1	C	0.976	C	0.982	C	0.985	C
IS27490	GCP_Sb_0159	Landrace	S.bicolor	bicolor	G	BFA	0	0	0	1	1	C	0.994	C	0.988	C	0.986	C
IS27891	GCP_Sb_0160	Landrace	S.bicolor	bicolor	GC	ZAF	0	0	0	1	1	F	0.929	F	0.954	F	0.948	F
IS29310	GCP_Sb_0162	Landrace	S.bicolor	bicolor	KC	SWZ	0	0	1	1	1	F	0.98	F	0.981	F	0.99	F
IS29375	GCP_Sb_0163	Landrace	S.bicolor	bicolor	GC	LSO	0	0	0	1	1	F	0.998	F	0.987	F	0.925	F
IS29409	GCP_Sb_0164	Landrace	S.bicolor	bicolor	K	LSO	0	0	0	1	1	F	0.992	F	0.986	F	0.984	F
IS29496	GCP_Sb_0165	Landrace	S.bicolor	bicolor	K	LSO	0	0	0	1	1	F	0.995	F	0.99	F	0.989	F
IS29569	GCP_Sb_0166	Landrace	S.bicolor	bicolor	K	LSO	0	0	0	1	1	F	0.991	F	0.969	F	0.957	F
IS29606	GCP_Sb_0167	Landrace	S.bicolor	bicolor	K	ZAF	0	0	0	1	1	F	0.927	F	0.99	F	0.982	F
IS29691	GCP_Sb_0168	Landrace	S.bicolor	bicolor	G	ZWE	0	0	0	1	1	E	0.994	E	0.941	0; [E]	0.599	UN
IS29872	GCP_Sb_0169	Landrace	S.bicolor	bicolor	KC	ZWE	0	0	1	1	1	F	0.938	F	0.976	F	0.987	F
IS29876	GCP_Sb_0170	Landrace	S.bicolor	bicolor	C	ZWE	0	0	0	1	1	B	0.891	B	0.89	B	0.962	B
IS29911	GCP_Sb_0171	Landrace	S.bicolor	bicolor	KC	ZWE	0	0	0	1	1	F	0.942	F	0.987	F	0.986	F
IS30175	GCP_Sb_0173	Landrace	S.bicolor	bicolor	G	ZWE	0	0	0	1	1	E	0.864	E	0.974	F	0.628	UN
IS30352	GCP_Sb_0174	Landrace	S.bicolor	bicolor	CB	CHN	0	0	0	1	1	A	0.995	A	0.981	A	0.981	A
IS30385	GCP_Sb_0175	Landrace	S.bicolor	bicolor	C	CHN	0	0	0	1	1	A	0.994	A	0.976	A	0.941	A
IS30400	GCP_Sb_0176	Landrace	S.bicolor	bicolor	KC	CHN	0	0	0	1	1	A	0.996	A	0.987	A	0.934	A
IS30417	GCP_Sb_0177	Landrace	S.bicolor	bicolor	CB	CHN	0	0	0	1	1	A	0.996	A	0.984	A	0.98	A
IS30436	GCP_Sb_0178	Landrace	S.bicolor	bicolor	C	CHN	0	0	0	1	1	A	0.995	A	0.979	A	0.987	A
IS30441	GCP_Sb_0179	Landrace	S.bicolor	bicolor	C	CHN	0	0	1	1	1	A	0.926	A	0.984	A	0.985	A
IS30443	GCP_Sb_0180	Landrace	S.bicolor	bicolor	CB	CHN	0	0	0	1	1	A	0.995	A	0.985	A	0.986	A
IS31681	GCP_Sb_0182	Landrace	S.bicolor	bicolor	B	DZA	0	0	0	1	1	A	0.87	A	0.85	A	0.941	A
IS32569	GCP_Sb_0183	Landrace	S.bicolor	bicolor	D	SOM	0	0	0	1	1	A	0.896	A	0.956	A	0.98	A
IS33116	GCP_Sb_0184	Landrace	S.bicolor	bicolor	C	CMR	0	0	0	1	1	B	0.656	B	0.966	B	0.98	B
IS33261	GCP_Sb_0185	Landrace	S.bicolor	bicolor	C	CMR	0	0	0	1	1	B	0.743	B	0.944	B	0.873	B
IS33353	GCP_Sb_0186	Landrace	S.bicolor	bicolor	C	KEN	0	0	0	1	1	0; [B]	0.462	0; [C]	0.452	B	0.74	UN
SSM12	GCP_Sb_0187	Landrace	S.bicolor	bicolor	D	CMR	0	0	0	1	1	0; [B]	0.422	0; [B]	0.526	B	0.955	UN
SSM232	GCP_Sb_0189	Landrace	S.bicolor	bicolor	G	BFA	0	0	0	1	1	C	0.989	C	0.988	C	0.91	C
SSM501	GCP_Sb_0191	Landrace	S.bicolor	bicolor	DC	NER	0	0	0	1	1	0; [B]	0.386	0; [B]	0.522	0; [A]	0.466	UN
SSM552	GCP_Sb_0192	Landrace	S.bicolor	bicolor	C	NER	0	0	0	1	1	B	0.99	B	0.974	B	0.984	B
SSM625	GCP_Sb_0193	Landrace	S.bicolor	bicolor	DC	NGA	0	0	0	1	1	C	0.994	C	0.98	C	0.985	C
SSM1046	GCP_Sb_0194	Landrace	S.bicolor	bicolor	G	SEN	0	0	0	1	1	C	0.89	C	0.866	C	0.975	C
SSM1102	GCP_Sb_0195	Landrace	S.bicolor	bicolor	DC	TCD	0	0	1	1	1	B	0.995	B	0.985	B	0.976	B
SSM1267	GCP_Sb_0197	Landrace	S.bicolor	bicolor	DC	CMR	0	0	0	1	1	B	0.982	B	0.967	B	0.981	B
SSM1370	GCP_Sb_0198	Landrace	S.bicolor	bicolor	B	ZAF	0	0	0	1	1	A	0.688	A	0.641	A	0.884	A
SSM1592	GCP_Sb_0199	Landrace	S.bicolor	bicolor	D	TCD	0	0	0	1	1	B	0.675	B	0.802	B	0.976	B
SSM1611	GCP_Sb_0200	Landrace	S.bicolor	bicolor	D	TCD	0	0	0	1	1	B	0.68	B	0.625	B	0.976	B
IS31559	GCP_Sb_0201	Landrace	S.bicolor	bicolor	C	BDI	0	0	0	1	1	0; [B]	0.338	0; [E]	0.525	E	0.739	UN
IS28645	GCP_Sb_0202	Landrace	S.bicolor	bicolor	DC	YEM	0	0	0	1	1	A	0.751	A	0.828	A	0.825	A
IS10882	GCP_Sb_0223	Landrace	S.bicolor	bicolor	C	NGA	0	0	0	1	1	B	0.689	0; [C]	0.542	B	0.785	UN
SSM1103	GCP_Sb_0224	Landrace	S.bicolor	bicolor	DC	TCD	0	0	0	1	1	B	0.759	B	0.706	B	0.959	B
IS19847	GCP_Sb_1272	Landrace	S.bicolor	bicolor	DC	IND	0	0	0	1	1	A	0.984	A	0.979	A	0.951	A
IS22239	GCP_Sb_1509	Landrace	S.bicolor	bicolor	K	BWA	0	0	0	1	1	F	0.872	F	0.981	F	0.971	F
IS9597	GCP_Sb_2947	Landrace	S.bicolor	bicolor	Gm	NER	0	0	1	1	1	D	0.939	D	0.99	D	0.978	D
Sariaso10	GCP_Sb_0048	Breeding material	S.bicolor	bicolor	C	BFA	0	1	1	0	1	B	0.986	NA	NA	NA	NA	NA
IS21891	GCP_Sb_0128	Landrace	S.bicolor	bicolor	C	USA	0	1	0	0	1	B	0.777	0; [B]	0.575	NA	NA	NA
IS23777	GCP_Sb_0139	Landrace	S.bicolor	bicolor	G	MWI	0	0	0	0	1	E	0.867	E	0.904	NA	NA	NA
IS26110	GCP_Sb_0151	Landrace	S.bicolor	bicolor	G	MLI	0	0	0	0	1	C	0.945	C	0.968	NA	NA	NA
IS10844	GCP_Sb_0703	Landrace	S.bicolor	bicolor	GC	TCD	0	0	0	0	1	0; [B]	0.573	C	0.653	NA	NA	NA
SSM261	NA	Landrace	S.bicolor	bicolor	G	BFA	0	0	0	0	1	C	0.99	C	0.987	NA	NA	NA
IS2263	GCP_Sb_0005	Landrace	S.bicolor	bicolor	D	SDN	1	0	1	0	0	NA	NA	A	0.965	A	0.943	NA
IS23644	GCP_Sb_0027	Landrace	S.bicolor	bicolor	Gm	GMB	0	0	1	0	0	NA	NA	D	0.992	D	0.991	NA
SSM29	GCP_Sb_0033	Landrace	S.bicolor	bicolor	D	CMR	0	0	1	0	0	NA	NA	B	0.693	B	0.845	NA
IS12169	GCP_Sb_0050	Landrace	S.bicolor	bicolor	B	ETH	0	0	0	0	0	NA	NA	0; [A]	0.536	A	0.853	NA
IS3958	GCP_Sb_0065	Landrace	S.bicolor	bicolor	G	NPL	0	0	0	0	0	NA	NA	E	0.987	E	0.99	NA
IS3959	GCP_Sb_0066	Landrace	S.bicolor	bicolor	G	NPL	0	0	0	0	0	NA	NA	E	0.987	E	0.989	NA
IS5867	GCP_Sb_0072	Landrace	S.bicolor	bicolor	DC	IND	0	0	0	0	0	NA	NA	A	0.986	A	0.974	NA
IS6118	GCP_Sb_0074	Landrace	S.bicolor	bicolor	DC	IND	0	0	0	0	0	NA	NA	A	0.976	A	0.978	NA
IS11827	GCP_Sb_0088	Landrace	S.bicolor	bicolor	D	ETH	0	0	0	0	0	NA	NA	A	0.965	NA	NA	NA
IS13452	GCP_Sb_0094	Landrace	S.bicolor	bicolor	C	ZWE	0	0	0	0	0	NA	NA	B	0.991	B	0.985	NA
IS13791	GCP_Sb_0095	Landrace	S.bicolor	bicolor	KC	ZAF	0	0	0	0	0	NA	NA	F	0.909	F	0.983	NA
IS14417	GCP_Sb_0102	Landrace	S.bicolor	bicolor	G	MWI	0	0	0	0	0	NA	NA	E	0.943	E	0.982	NA
IS15148	GCP_Sb_0103	Landrace	S.bicolor	bicolor	C	CMR	0	0	0	0	0	NA	NA	B	0.98	B	0.979	NA
IS15752	GCP_Sb_0105	Landrace	S.bicolor	bicolor	C	CMR	0	0	1	0	0	NA	NA	B	0.976	B	0.956	NA
IS20727	GCP_Sb_0122	Landrace	S.bicolor	bicolor	B	USA	0	0	0	0	0	NA	NA	A	0.66	A	0.903	NA
IS21519	GCP_Sb_0125	Landrace	S.bicolor	bicolor	G	MWI	0	0	0	0	0	NA	NA	C	0.926	NA	NA	NA
IS22287	GCP_Sb_0129	Landrace	S.bicolor	bicolor	K	BWA	0	0	0	0	0	NA	NA	F	0.987	NA	NA	NA
IS22330	GCP_Sb_0130	Landrace	S.bicolor	bicolor	D	BWA	0	0	0	0	0	NA	NA	F	0.99	F	0.981	NA
IS22334	GCP_Sb_0132	Landrace	S.bicolor	bicolor	K	BWA	0	0	0	0	0	NA	NA	F	0.989	F	0.987	NA
IS23142	GCP_Sb_0135	Landrace	S.bicolor	bicolor	D	TZA	0	0	0	0	0	NA	NA	E	0.658	E	0.637	NA
IS25499	GCP_Sb_0146	Landrace	S.bicolor	bicolor	C	BDI	0	0	0	0	0	NA	NA	E	0.612	0; [B]	0.469	NA
IS27146	GCP_Sb_0156	Landrace	S.bicolor	bicolor	D	ZWE	0	0	0	0	0	NA	NA	F	0.755	E	0.713	NA
IS30451	GCP_Sb_0181	Landrace	S.bicolor	bicolor	C	CHN	0	0	0	0	0	NA	NA	A	0.986	A	0.987	NA
SSM19	GCP_Sb_0188	Landrace	S.bicolor	bicolor	D	CMR	0	0	0	0	0	NA	NA	B	0.888	B	0.949	NA
SSM276	GCP_Sb_0190	Landrace	S.bicolor	bicolor	Gm	BFA	0	0	0	0	0	NA	NA	D	0.991	D	0.989	NA
SSM1123	GCP_Sb_0196	Landrace	S.bicolor	bicolor	C	NER	0	0	0	0	0	NA	NA	B	0.975	B	0.985	NA
IS1237	GCP_Sb_0213	landrace	S.bicolor	bicolor	B	IND	1	0	1	0	0	NA	NA	NA	NA	NA	NA	NA
IS8336	GCP_Sb_0215	Landrace	S.bicolor	bicolor	D	PAK	1	0	0	0	0	NA	NA	NA	NA	NA	NA	NA
IS11435	GCP_Sb_0218	landrace	S.bicolor	bicolor	C	ETH	1	0	0	0	0	NA	NA	NA	NA	NA	NA	NA
Hegari	GCP_Sb_0540	Breeding material	S.bicolor	bicolor	NA	NA	1	0	0	0	0	NA	NA	NA	NA	NA	NA	NA
Macia	GCP_Sb_0652	Breeding material	S.bicolor	bicolor	NA	ZAF	1	0	1	0	0	NA	NA	NA	NA	NA	NA	NA
Sureno	GCP_Sb_0664	Breeding material	S.bicolor	bicolor	NA	ZAF	1	0	1	0	0	NA	NA	NA	NA	NA	NA	NA
IS10050	GCP_Sb_0674	Landrace	S.bicolor	bicolor	D	IND	0	1	0	0	0	NA	NA	NA	NA	NA	NA	NA
IS10302	GCP_Sb_0686	landrace	S.bicolor	bicolor	C	THA	1	0	0	0	0	NA	NA	NA	NA	NA	NA	NA
IS10992	GCP_Sb_0718	Landrace	S.bicolor	bicolor	B	USA	0	1	0	0	0	NA	NA	NA	NA	NA	NA	NA
IS12816	GCP_Sb_0849	Landrace	S.bicolor	bicolor	B	TUR	0	1	0	0	0	NA	NA	NA	NA	NA	NA	NA
IS12845	GCP_Sb_0856	Landrace	S.bicolor	bicolor	B	TUR	0	1	0	0	0	NA	NA	NA	NA	NA	NA	NA
IS14463	GCP_Sb_0980	wild	S.bicolor	verticilliflorum	NA	SDN	0	1	0	0	0	NA	NA	NA	NA	NA	NA	NA
IS14532	GCP_Sb_0982	Landrace	S.bicolor	bicolor	B	KEN	0	1	0	0	0	NA	NA	NA	NA	NA	NA	NA
IS1468	GCP_Sb_0989	Landrace	S.bicolor	bicolor	D	IND	0	1	0	0	0	NA	NA	NA	NA	NA	NA	NA
IS17741	GCP_Sb_1132	Landrace	S.bicolor	bicolor	D	IND	0	1	0	0	0	NA	NA	NA	NA	NA	NA	NA
IS18662	GCP_Sb_1193	Breeding material	S.bicolor	bicolor	DC	IND	0	1	0	0	0	NA	NA	NA	NA	NA	NA	NA
IS19261	GCP_Sb_1233	Landrace	S.bicolor	bicolor	D	SDN	0	1	0	0	0	NA	NA	NA	NA	NA	NA	NA
IS20075	GCP_Sb_1285	Landrace	S.bicolor	bicolor	G	SEN	0	1	0	0	0	NA	NA	NA	NA	NA	NA	NA
IS20503	GCP_Sb_1307	Breeding material	S.bicolor	bicolor	GC	SDN	0	1	0	0	0	NA	NA	NA	NA	NA	NA	NA
IS20510	GCP_Sb_1308	Breeding material	S.bicolor	bicolor	GC	SDN	0	1	0	0	0	NA	NA	NA	NA	NA	NA	NA
IS20583	GCP_Sb_1311	Breeding material	S.bicolor	bicolor	GC	SDN	0	1	0	0	0	NA	NA	NA	NA	NA	NA	NA
IS20740	GCP_Sb_1358	Landrace	S.bicolor	bicolor	B	USA	0	1	0	0	0	NA	NA	NA	NA	NA	NA	NA
IS21008	GCP_Sb_1415	Landrace	S.bicolor	bicolor	C	KEN	0	1	0	0	0	NA	NA	NA	NA	NA	NA	NA
IS21189	GCP_Sb_1429	Landrace	S.bicolor	bicolor	C	KEN	0	1	0	0	0	NA	NA	NA	NA	NA	NA	NA
IS21392	GCP_Sb_1440	Landrace	S.bicolor	bicolor	GC	LSO	0	1	0	0	0	NA	NA	NA	NA	NA	NA	NA
IS21461	GCP_Sb_1444	Landrace	S.bicolor	bicolor	G	MWI	0	1	0	0	0	NA	NA	NA	NA	NA	NA	NA
IS21991	GCP_Sb_1475	Landrace	S.bicolor	bicolor	D	IND	0	0	0	0	0	NA	NA	NA	NA	NA	NA	NA
IS22095	GCP_Sb_1493	Landrace	S.bicolor	bicolor	C	IND	0	1	0	0	0	NA	NA	NA	NA	NA	NA	NA
IS2416	GCP_Sb_1706	Landrace	S.bicolor	bicolor	K	ZAF	0	0	1	0	0	NA	NA	F	0.766	0; [E]	0.579	NA
IS2430	GCP_Sb_1724	Landrace	S.bicolor	bicolor	Gm	NGA	0	0	0	0	0	NA	NA	D	0.99	D	0.979	NA
IS25207	GCP_Sb_1810	Landrace	S.bicolor	bicolor	B	ETH	0	1	0	0	0	NA	NA	NA	NA	NA	NA	NA
IS25481	GCP_Sb_1827	Landrace	S.bicolor	bicolor	C	BDI	0	1	0	0	0	NA	NA	NA	NA	NA	NA	NA
IS27048	GCP_Sb_1944	Landrace	S.bicolor	bicolor	K	ZWE	0	1	0	0	0	NA	NA	NA	NA	NA	NA	NA
IS27910	GCP_Sb_2010	Landrace	S.bicolor	bicolor	KC	ZAF	0	1	0	0	0	NA	NA	NA	NA	NA	NA	NA
IS30317	GCP_Sb_2162	Landrace	S.bicolor	bicolor	C	CHN	0	0	0	0	0	NA	NA	A	0.985	A	0.985	NA
IS30541	GCP_Sb_2244	Landrace	S.bicolor	bicolor	B	KOR	0	1	0	0	0	NA	NA	NA	NA	NA	NA	NA
IS31202	GCP_Sb_2286	Landrace	S.bicolor	bicolor	C	UGA	0	1	0	0	0	NA	NA	NA	NA	NA	NA	NA
IS31651	GCP_Sb_2322	Landrace	S.bicolor	bicolor	C	COG	0	1	0	0	0	NA	NA	NA	NA	NA	NA	NA
IS4776	GCP_Sb_2554	Landrace	S.bicolor	bicolor	D	IND	0	1	0	0	0	NA	NA	NA	NA	NA	NA	NA
IS5434	GCP_Sb_2614	Landrace	S.bicolor	bicolor	B	IND	0	1	0	0	0	NA	NA	NA	NA	NA	NA	NA
IS5655	GCP_Sb_2642	Landrace	S.bicolor	bicolor	D	IND	0	1	0	0	0	NA	NA	NA	NA	NA	NA	NA
IS6936	GCP_Sb_2736	Landrace	S.bicolor	bicolor	GC	SDN	0	1	0	0	0	NA	NA	NA	NA	NA	NA	NA
IS8012	GCP_Sb_2857	Landrace	S.bicolor	bicolor	B	JPN	0	1	0	0	0	NA	NA	NA	NA	NA	NA	NA
IS30227	GCP_Sb_3029	Landrace	S.bicolor	bicolor	G	ZWE	0	1	0	0	0	NA	NA	NA	NA	NA	NA	NA
IS29472	GCP_Sb_3225	Landrace	S.bicolor	bicolor	K	LSO	0	1	0	0	0	NA	NA	NA	NA	NA	NA	NA
IS18909	GCP_Sb_3321	wild	S.bicolor	verticilliflorum	aethiopicuum	TCD	0	1	0	0	0	NA	NA	NA	NA	NA	NA	NA
IS14564	GCP_Sb_3322	wild	S.bicolor	verticilliflorum	aethiopicuum	SDN	0	1	0	0	0	NA	NA	NA	NA	NA	NA	NA
IS18879	GCP_Sb_3327	wild	S.bicolor	verticilliflorum	arundinaceum	USA	0	1	0	0	0	NA	NA	NA	NA	NA	NA	NA
IS21202	GCP_Sb_3337	wild	S.bicolor	drummondii	NA	KEN	0	1	0	0	0	NA	NA	NA	NA	NA	NA	NA
IS29388	GCP_Sb_3338	wild	S.bicolor	drummondii	NA	LSO	0	1	0	0	0	NA	NA	NA	NA	NA	NA	NA
IS18933	GCP_Sb_3353	wild	S.propinquum	NA	NA	PHL	0	1	0	0	0	NA	NA	NA	NA	NA	NA	NA
IS14232	GCP_Sb_3354	wild	S.bicolor	verticilliflorum	verticilliflorum	AGO	0	1	0	0	0	NA	NA	NA	NA	NA	NA	NA
IS18800	GCP_Sb_3356	wild	S.bicolor	verticilliflorum	verticilliflorum	ZAF	0	1	0	0	0	NA	NA	NA	NA	NA	NA	NA
IS30908	GCP_Sb_3357	wild	S.bicolor	verticilliflorum	verticilliflorum	UGA	0	1	0	0	0	NA	NA	NA	NA	NA	NA	NA
IS18812	GCP_Sb_3359	wild	S.bicolor	verticilliflorum	virgatum	EGY	0	1	0	0	0	NA	NA	NA	NA	NA	NA	NA
IS14300	GCP_Sb_3362	wild	S.bicolor	verticilliflorum	arundinaceum	ZAF	0	1	0	0	0	NA	NA	NA	NA	NA	NA	NA
IS18804	GCP_Sb_3371	wild	S.bicolor	verticilliflorum	virgatum	USA	0	1	0	0	0	NA	NA	NA	NA	NA	NA	NA
IS18817	GCP_Sb_3372	wild	S.bicolor	verticilliflorum	virgatum	SDN	0	1	0	0	0	NA	NA	NA	NA	NA	NA	NA
IS18829	GCP_Sb_3375	wild	S.bicolor	verticilliflorum	arundinaceum	TZA	0	1	0	0	0	NA	NA	NA	NA	NA	NA	NA
IS18883	GCP_Sb_3381	wild	S.bicolor	verticilliflorum	arundinaceum	GHA	0	1	0	0	0	NA	NA	NA	NA	NA	NA	NA
296B	GCP_Sb_3391	Breeding material	S.bicolor	bicolor	NA	IND	1	0	0	0	0	NA	NA	NA	NA	NA	NA	NA
9052	NA	NA	S.bicolor	bicolor	NA	NA	1	0	0	0	0	NA	NA	NA	NA	NA	NA	NA
90562	NA	NA	S.bicolor	bicolor	NA	AUS	1	0	0	0	0	NA	NA	NA	NA	NA	NA	NA
31945-2-2	NA	NA	S.bicolor	bicolor	NA	AUS	1	0	0	0	0	NA	NA	NA	NA	NA	NA	NA
403463-2-1	NA	NA	S.bicolor	bicolor	NA	AUS	1	0	0	0	0	NA	NA	NA	NA	NA	NA	NA
Acme Broomcorn	NA	NA	S.bicolor	bicolor	NA	NA	1	0	0	0	0	NA	NA	NA	NA	NA	NA	NA
Ai4	NA	Breeding material	S.bicolor	bicolor	NA	CHN	1	0	1	0	0	NA	NA	NA	NA	NA	NA	NA
B23171	NA	Breeding material	S.bicolor	bicolor	NA	AUS	1	0	0	0	0	NA	NA	NA	NA	NA	NA	NA
B23296	NA	NA	S.bicolor	bicolor	NA	AUS	1	0	0	0	0	NA	NA	NA	NA	NA	NA	NA
B35	NA	NA	S.bicolor	bicolor	NA	NA	1	0	0	0	0	NA	NA	NA	NA	NA	NA	NA
BKS4	NA	Breeding material	S.bicolor	bicolor	NA	USA	1	0	0	0	0	NA	NA	NA	NA	NA	NA	NA
BOK11	NA	Breeding material	S.bicolor	bicolor	NA	USA	1	0	0	0	0	NA	NA	NA	NA	NA	NA	NA
BTX3042	NA	Breeding material	S.bicolor	bicolor	NA	USA	1	0	0	0	0	NA	NA	NA	NA	NA	NA	NA
BTx3197	NA	Breeding material	S.bicolor	bicolor	NA	USA	1	0	0	0	0	NA	NA	NA	NA	NA	NA	NA
BTX623	NA	Breeding material	S.bicolor	bicolor	NA	USA	1	0	1	0	0	NA	NA	NA	NA	NA	NA	NA
Bwheatland	NA	Breeding material	S.bicolor	bicolor	NA	USA	1	0	0	0	0	NA	NA	NA	NA	NA	NA	NA
C11-386	NA	wild	S.bicolor	NA	NA	MLI	0	1	0	0	0	NA	NA	NA	NA	NA	NA	NA
C12-85	NA	landrace	S.bicolor	bicolor	G	MLI	0	1	0	0	0	NA	NA	NA	NA	NA	NA	NA
C18-395	NA	wild	S.bicolor	drummondii	NA	MLI	0	1	0	0	0	NA	NA	NA	NA	NA	NA	NA
C18-407	NA	wild	S.bicolor	drummondii	NA	MLI	0	1	0	0	0	NA	NA	NA	NA	NA	NA	NA
C18-440	NA	wild	S.bicolor	drummondii	NA	MLI	0	1	0	0	0	NA	NA	NA	NA	NA	NA	NA
C21-144	NA	landrace	S.bicolor	bicolor	G	MLI	0	1	0	0	0	NA	NA	NA	NA	NA	NA	NA
C21-145	NA	landrace	S.bicolor	bicolor	G	MLI	0	1	0	0	0	NA	NA	NA	NA	NA	NA	NA
C21-148	NA	landrace	S.bicolor	bicolor	B	MLI	0	1	0	0	0	NA	NA	NA	NA	NA	NA	NA
C22-150	NA	landrace	S.bicolor	bicolor	G	MLI	0	1	0	0	0	NA	NA	NA	NA	NA	NA	NA
C32-467	NA	wild	S.bicolor	NA	NA	MLI	0	1	0	0	0	NA	NA	NA	NA	NA	NA	NA
C33-470	NA	wild	S.bicolor	NA	NA	MLI	0	1	0	0	0	NA	NA	NA	NA	NA	NA	NA
C34-254	NA	landrace	S.bicolor	bicolor	Gm	MLI	0	1	0	0	0	NA	NA	NA	NA	NA	NA	NA
C44-503	NA	wild	S.bicolor	NA	NA	MLI	0	1	0	0	0	NA	NA	NA	NA	NA	NA	NA
C48-322	NA	landrace	S.bicolor	bicolor	B	MLI	0	1	0	0	0	NA	NA	NA	NA	NA	NA	NA
C5-379	NA	wild	S.bicolor	NA	NA	MLI	0	1	0	0	0	NA	NA	NA	NA	NA	NA	NA
Dorado	NA	NA	S.bicolor	bicolor	NA	NA	1	0	1	0	0	NA	NA	NA	NA	NA	NA	NA
Dwarf Redlan	NA	elite susceptible drought	S.bicolor	bicolor	K	USA	1	0	0	0	0	NA	NA	NA	NA	NA	NA	NA
Greenleaf	NA	wild	S.bicolor	NA	NA	NA	1	0	1	0	0	NA	NA	NA	NA	NA	NA	NA
Grif9808	NA	NA	S.bicolor	bicolor	NA	NA	1	0	1	0	0	NA	NA	NA	NA	NA	NA	NA
ICSV400	NA	Breeding material	S.bicolor	bicolor	NA	ZAF	1	0	1	0	0	NA	NA	NA	NA	NA	NA	NA
IS12611C	NA	Converted landrace	S.bicolor	bicolor	GC	ETH	1	0	0	0	0	NA	NA	NA	NA	NA	NA	NA
IS12661	NA	landrace	S.bicolor	bicolor	GC	ETH	1	0	0	0	0	NA	NA	NA	NA	NA	NA	NA
IS1596	NA	NA	S.bicolor	bicolor	B	IND	1	0	0	0	0	NA	NA	NA	NA	NA	NA	NA
IS17214	NA	NA	S.bicolor	bicolor	NA	NA	1	0	0	0	0	NA	NA	NA	NA	NA	NA	NA
IS18847	NA	wild	S.halepense	NA	NA	IND	0	1	0	0	0	NA	NA	NA	NA	NA	NA	NA
IS18945	NA	wild	S.purpureo-sericeum	NA	NA	SDN	0	1	0	0	0	NA	NA	NA	NA	NA	NA	NA
IS22457	NA	NA	S.bicolor	bicolor	C	SDN	1	0	1	0	0	NA	NA	NA	NA	NA	NA	NA
IS22525	NA	NA	S.bicolor	bicolor	GC	SDN	1	0	1	0	0	NA	NA	NA	NA	NA	NA	NA
IS3151	NA	NA	S.bicolor	bicolor	K	ZAF	1	0	0	0	0	NA	NA	NA	NA	NA	NA	NA
IS33620C	NA	Converted landrace	S.bicolor	bicolor	D	IND	1	0	1	0	0	NA	NA	NA	NA	NA	NA	NA
IS3614-2	NA	NA	S.bicolor	bicolor	G	NGA	1	0	0	0	0	NA	NA	NA	NA	NA	NA	NA
IS8525	NA	NA	S.bicolor	bicolor	C	ETH	1	0	0	0	0	NA	NA	NA	NA	NA	NA	NA
ISCV745	NA	Breeding material	S.bicolor	bicolor	NA	NA	1	0	0	0	0	NA	NA	NA	NA	NA	NA	NA
Krish13	NA	wild	S.bicolor	NA	NA	NA	1	0	1	0	0	NA	NA	NA	NA	NA	NA	NA
KS115	NA	Breeding material	S.bicolor	bicolor	NA	USA	1	0	0	0	0	NA	NA	NA	NA	NA	NA	NA
Kuyuma	NA	NA	S.bicolor	bicolor	NA	NA	1	0	1	0	0	NA	NA	NA	NA	NA	NA	NA
LR2490-3	NA	Breeding material	S.bicolor	bicolor	NA	CHN	1	0	1	0	0	NA	NA	NA	NA	NA	NA	NA
LR2528	NA	Breeding material	S.bicolor	bicolor	NA	CHN	1	0	0	0	0	NA	NA	NA	NA	NA	NA	NA
LR2659	NA	NA	S.bicolor	bicolor	NA	NA	1	0	1	0	0	NA	NA	NA	NA	NA	NA	NA
LR2844	NA	Breeding material	S.bicolor	bicolor	NA	CHN	1	0	0	0	0	NA	NA	NA	NA	NA	NA	NA
LR2931-2	NA	Breeding material	S.bicolor	bicolor	NA	CHN	1	0	0	0	0	NA	NA	NA	NA	NA	NA	NA
LR9198	NA	Breeding material	S.bicolor	bicolor	NA	CHN	1	0	1	0	0	NA	NA	NA	NA	NA	NA	NA
M35-1	NA	Breeding material	S.bicolor	bicolor	NA	IND	1	0	1	0	0	NA	NA	NA	NA	NA	NA	NA
Martin	NA	Breeding material	S.bicolor	bicolor	NA	USA	1	0	0	0	0	NA	NA	NA	NA	NA	NA	NA
MLT135	NA	Breeding material	S.bicolor	bicolor	NA	USA	1	0	0	0	0	NA	NA	NA	NA	NA	NA	NA
MP531	NA	Breeding material	S.bicolor	bicolor	NA	ZAF	1	0	0	0	0	NA	NA	NA	NA	NA	NA	NA
QL12	NA	NA	S.bicolor	bicolor	NA	AUS	1	0	0	0	0	NA	NA	NA	NA	NA	NA	NA
QL36	NA	Breeding material	S.bicolor	bicolor	NA	AUS	1	0	0	0	0	NA	NA	NA	NA	NA	NA	NA
QL39	NA	NA	S.bicolor	bicolor	NA	AUS	1	0	0	0	0	NA	NA	NA	NA	NA	NA	NA
QL41	NA	NA	S.bicolor	bicolor	NA	AUS	1	0	0	0	0	NA	NA	NA	NA	NA	NA	NA
R9188	NA	sweet mapping	S.bicolor	bicolor	NA	NA	1	0	0	0	0	NA	NA	NA	NA	NA	NA	NA
R9733	NA	Breeding material	S.bicolor	bicolor	NA	USA	1	0	0	0	0	NA	NA	NA	NA	NA	NA	NA
Rio	NA	sweet	S.bicolor	bicolor	NA	NA	1	0	1	0	0	NA	NA	NA	NA	NA	NA	NA
RS29	NA	Breeding material	S.bicolor	bicolor	NA	IND	1	0	1	0	0	NA	NA	NA	NA	NA	NA	NA
S arundinaceum	NA	wild	S.bicolor	verticilliflorum	NA	NA	1	0	0	0	0	NA	NA	NA	NA	NA	NA	NA
S drumundii	NA	wild	S. drumundii	NA	NA	NA	1	0	1	0	0	NA	NA	NA	NA	NA	NA	NA
S propinquum	NA	wild	S. propinquum	NA	NA	NA	1	0	1	0	0	NA	NA	NA	NA	NA	NA	NA
S135	NA	Landrace	S.bicolor	bicolor	B	NER	0	1	0	0	0	NA	NA	NA	NA	NA	NA	NA
S224	NA	Landrace	S.bicolor	bicolor	D	NER	0	1	0	0	0	NA	NA	NA	NA	NA	NA	NA
S266	NA	Landrace	S.bicolor	bicolor	B	NER	0	1	0	0	0	NA	NA	NA	NA	NA	NA	NA
SC103-14E	NA	NA	S.bicolor	bicolor	NA	NA	1	0	0	0	0	NA	NA	NA	NA	NA	NA	NA
SC108C	NA	NA	S.bicolor	bicolor	NA	NA	1	0	0	0	0	NA	NA	NA	NA	NA	NA	NA
SC120C	NA	NA	S.bicolor	bicolor	NA	NA	1	0	0	0	0	NA	NA	NA	NA	NA	NA	NA
SC157-6	NA	NA	S.bicolor	bicolor	NA	NA	1	0	0	0	0	NA	NA	NA	NA	NA	NA	NA
SC165C	NA	NA	S.bicolor	bicolor	NA	NA	1	0	0	0	0	NA	NA	NA	NA	NA	NA	NA
SC170-6-8-4	NA		S.bicolor	bicolor	NA	NA	1	0	0	0	0	NA	NA	NA	NA	NA	NA	NA
SC172	NA	NA	S.bicolor	bicolor	NA	NA	1	0	0	0	0	NA	NA	NA	NA	NA	NA	NA
SC23	NA	elite drought tolerance postflowering	S.bicolor	bicolor	D	ETH	1	0	0	0	0	NA	NA	NA	NA	NA	NA	NA
SC35C	NA	elite drought tolerance postflowering	S.bicolor	bicolor	D	ETH	1	0	0	0	0	NA	NA	NA	NA	NA	NA	NA
SC56-14E	NA	elite drought tolerance	S.bicolor	bicolor	C	SDN	1	0	0	0	0	NA	NA	NA	NA	NA	NA	NA
SC574	NA	Breeding material	S.bicolor	bicolor	C	PAK	1	0	1	0	0	NA	NA	NA	NA	NA	NA	NA
SC62C	NA	NA	S.bicolor	bicolor	NA	NA	1	0	0	0	0	NA	NA	NA	NA	NA	NA	NA
SC871-6	NA	NA	S.bicolor	bicolor	NA	NA	1	0	1	0	0	NA	NA	NA	NA	NA	NA	NA
SC92-4	NA	NA	S.bicolor	bicolor	NA	NA	1	0	0	0	0	NA	NA	NA	NA	NA	NA	NA
SC999	NA	NA	S.bicolor	bicolor	NA	NA	1	0	0	0	0	NA	NA	NA	NA	NA	NA	NA
SDS1948-3	NA	Breeding material	S.bicolor	bicolor	NA	ZAF	1	0	1	0	0	NA	NA	NA	NA	NA	NA	NA
TAM2566	NA	NA	S.bicolor	bicolor	NA	USA	1	0	1	0	0	NA	NA	NA	NA	NA	NA	NA
TAM422	NA	Breeding material	S.bicolor	bicolor	NA	USA	1	0	0	0	0	NA	NA	NA	NA	NA	NA	NA
TAM428	NA	NA	S.bicolor	bicolor	NA	USA	1	0	0	0	0	NA	NA	NA	NA	NA	NA	NA
Tx2536	NA	Breeding material	S.bicolor	bicolor	NA	USA	1	0	0	0	0	NA	NA	NA	NA	NA	NA	NA
Tx2737	NA	elite susceptible drought	S.bicolor	bicolor	C	USA	1	0	0	0	0	NA	NA	NA	NA	NA	NA	NA
Tx2895	NA	Breeding material	S.bicolor	bicolor	NA	USA	1	0	1	0	0	NA	NA	NA	NA	NA	NA	NA
Tx2903	NA	Breeding material	S.bicolor	bicolor	NA	USA	1	0	1	0	0	NA	NA	NA	NA	NA	NA	NA
Tx430	NA	Breeding material	S.bicolor	bicolor	NA	USA	1	0	1	0	0	NA	NA	NA	NA	NA	NA	NA
TX7000	NA	Breeding material	S.bicolor	bicolor	NA	USA	1	0	0	0	0	NA	NA	NA	NA	NA	NA	NA
Wray	NA	sweet	S.bicolor	bicolor	NA	NA	1	0	1	0	0	NA	NA	NA	NA	NA	NA	NA
a Accession name
b Generation Challenge Programme identity
c Institution of origin of the accession
d Sub species
e Race according to Harlan and De Wet (1972). B: bicolor; C: caudatum; D: durra; Dmkr: durra muskwari; Gga: guinea gambicum; Gro: guinea roxburghii; Gm: guinea margaritiferum; K: kafir
f Region of origin of the accession. Af: Africa; Caf: Central Africa; Eaf: East Africa; Naf: North Africa; Saf: South Africa; Waf: West Africa; MED: Mediterranean region; AM : America; As: Asia; CN: China; IND: India; ME: Middle East; OC: Oceania
g Country of origin of the accession
h Acessions used to set up the PstI-Ban II DArT array
i Accessions used to extend the PstI-Ban II DArT array in this study
j Accessions used to develop the Mite DArT markers
k Accessions for which SSR, RFLP and DArT genotyping information is available
l accessions for which DArT genotyping information is available
m genetic group defined with STRUCTURE software and DArT data set (K=6). When the genome proportion was lower than the 0.6 threshold, the accession was not assigned "0" and the genetic group for which the higher genome proportion was observed was indicated between brackets. NA stands for accession not analyzed with this marker system.
n genome proportion assigned to one of the six genetic groups defined with STRUCTURE software and DArT data set.
o genetic group defined with STRUCTURE software and RFLP data set (K=6). When the genome proportion was lower than the 0.6 threshold, the accession was not assigned "0" and the genetic group for which the higher genome proportion was observed was indicated between brackets. NA stands for accession not analyzed with this marker system.
p genome proportion assigned to one of the six genetic groups defined with STRUCTURE software and RFLP data set.
q genetic group defined with STRUCTURE software and SSR data set (K=6). When the genome proportion was lower than the 0.6 threshold, the accession was not assigned "0" and the genetic group for which the higher genome proportion was observed was indicated between brackets. NA stands for accession not analyzed with this marker system.
r genome proportion assigned to one of the six genetic groups defined with STRUCTURE software and SSR data set
s Consensus genetic group based on the three marker systems. The accession was assigned to a consensus group when the assignments from the 3 markers systems were consistent otherwise the accessions were not assigned "UN". 34 accessions were not assigned, 32 due to a non assignement for at least one marker system and 2 because they were not assigned to the same genetic group with the three marker …
