# Supplementary material for: Genetic Structure, Linkage Disequilibrium and Signature of Selection in Sorghum: Lessons from Physically Anchored DArT Markers
Source: PLoS One. 2012 Mar 13;7(3):e33470. doi: 10.1371/journal.pone.0033470 (PMC3302775; doi:10.1371/journal.pone.0033470)
Supplement: Table S2 — DArT marker information. (XLSX) [file pone.0033470.s005.xlsx]

## Sheet: DArT markers
Journal : Plos One
Article title : Genetic structure, linkage disequilibrium and signature of selection in Sorghum, lessons from physically anchored DArT markers
Authors : Bouchet S, Pot D, Deu M, Rami J-F, Billot C, Perrier X, Rivallan R, Gardes L, Xia L, Wenzl P, Kilian A, Glaszmann JC
Corresponding author : bouchet.sophie@gmail.com
Table S2. DArT markers information
cloneIDa	Marker_Nameb	GenBank_Accnc	dbGSS_Idd	Sequence_CloneIDe	Sequence_CloneID_Lengthf	Contig_Sizeg	Contig_Nameh	Contig_Sequencei	Contig_Sequence_lengthj	Contig_Nb_Hitsk	Contig_Identityl	Contig_E-Valuem	Chr_physicn	Dist_physico	Hit_Startp	Hit_Stopq	Chr_Genetic_CIRADr	Dist_Genetic_CIRADs	Chr_Genetic_Consensust	Dist_Genetic_Consensusu	Unique_Loci_Namev	Unique_Loci_nbw	library generationx	Marker used for Structure Analysis (713 markers)y	Marker used for LD and Genome scan analyses (1122 markers)z	Marker presenting evidence of selection (33 markers)*
341012	SbMITE-341012	FI848155	25633418	TGCTCGTCCTCCTCCTGCACACCATCATGGCCGTTGGCCGCCCCGCCATGGCGTATCCTGCTCTGCTCTACCTGCCTGCTGCACTCAATGCGCCGCATGCATGGGGACTGATGAATTGGTAGAATCTA	128	1	SbMITE-341012	TGCTCGTCCTCCTCCTGCACACCATCATGGCCGTTGGCCGCCCCGCCATGGCGTATCCTGCTCTGCTCTACCTGCCTGCTGCACTCAATGCGCCGCATGCATGGGGACTGATGAATTGGTAGAATCTA	128	1	1	2e-66	1	1.41819	709093	709220	0	0	0	0	SbMITE-341012	1	2	0	1	0
188427	SbMITE-188427	FI847840	25633103	CAGGTCAGATGAGCTAGCTAATCTAACAGAATTTCTAGTACTAGCCACCATCACTCATTACTCATTAGGTTGTTACAACTTTACAATCTGCTCTAGAGACATAATTCAATCCAACGGTAGCCAATGTTGCAGTCGACTACGAGATTTCTAGAGTGGCTTCATCAATTTTAAAATATGCCACTCTTAAGCCATTTGGTCATATGAGTAAGCCATGTGCA	218	1	SbMITE-188427	CAGGTCAGATGAGCTAGCTAATCTAACAGAATTTCTAGTACTAGCCACCATCACTCATTACTCATTAGGTTGTTACAACTTTACAATCTGCTCTAGAGACATAATTCAATCCAACGGTAGCCAATGTTGCAGTCGACTACGAGATTTCTAGAGTGGCTTCATCAATTTTAAAATATGCCACTCTTAAGCCATTTGGTCATATGAGTAAGCCATGTGCA	218	1	1	1e-120	1	2.46847	1234237	1234454	1	3.3	1	1.3	SbMITE-188427	2	1	1	1	0
188703	SbMITE-188703	FI847887	25633150	TGCCCTGTTGGATCCGCATAGCAATTCCTGTGACGACTGCAAGCGCGATCTCGGCGACCCCCCACCTCGCCGACTGGCTTCCCCTCCACCTCGCCGCAGGGCAGCGGAGATCCCTCCGGGCTGGGATCGGGTTCCTCCTTTCCCCCGGTAAGGATCCCTACCCTGCCTCCCTCGGTTCGTGTCGTTGGATTGCTCCTCGTCCTGCTCTGCTCTGCCCTGTCGTGTTTGTTTGTTTGTTTCCTCGCCGCGAGGACTCTGATTAATCCTGGCAATTTCGTCCCGGAGCTATCCTTCTGCAGGCTCTTCAAAAGATATACTTTCTTGCAACTTGGTTTTCTTA	340	1	SbMITE-188703	TGCCCTGTTGGATCCGCATAGCAATTCCTGTGACGACTGCAAGCGCGATCTCGGCGACCCCCCACCTCGCCGACTGGCTTCCCCTCCACCTCGCCGCAGGGCAGCGGAGATCCCTCCGGGCTGGGATCGGGTTCCTCCTTTCCCCCGGTAAGGATCCCTACCCTGCCTCCCTCGGTTCGTGTCGTTGGATTGCTCCTCGTCCTGCTCTGCTCTGCCCTGTCGTGTTTGTTTGTTTGTTTCCTCGCCGCGAGGACTCTGATTAATCCTGGCAATTTCGTCCCGGAGCTATCCTTCTGCAGGCTCTTCAAAAGATATACTTTCTTGCAACTTGGTTTTCTTA	340	2	0.967647	1e-164	1	2.62454	1317564	1317897	0	0	0	0	SbMITE-188703_2	3	1	0	0	0
188703	SbMITE-188703	FI847887	25633150	TGCCCTGTTGGATCCGCATAGCAATTCCTGTGACGACTGCAAGCGCGATCTCGGCGACCCCCCACCTCGCCGACTGGCTTCCCCTCCACCTCGCCGCAGGGCAGCGGAGATCCCTCCGGGCTGGGATCGGGTTCCTCCTTTCCCCCGGTAAGGATCCCTACCCTGCCTCCCTCGGTTCGTGTCGTTGGATTGCTCCTCGTCCTGCTCTGCTCTGCCCTGTCGTGTTTGTTTGTTTGTTTCCTCGCCGCGAGGACTCTGATTAATCCTGGCAATTTCGTCCCGGAGCTATCCTTCTGCAGGCTCTTCAAAAGATATACTTTCTTGCAACTTGGTTTTCTTA	340	1	SbMITE-188703	TGCCCTGTTGGATCCGCATAGCAATTCCTGTGACGACTGCAAGCGCGATCTCGGCGACCCCCCACCTCGCCGACTGGCTTCCCCTCCACCTCGCCGCAGGGCAGCGGAGATCCCTCCGGGCTGGGATCGGGTTCCTCCTTTCCCCCGGTAAGGATCCCTACCCTGCCTCCCTCGGTTCGTGTCGTTGGATTGCTCCTCGTCCTGCTCTGCTCTGCCCTGTCGTGTTTGTTTGTTTGTTTCCTCGCCGCGAGGACTCTGATTAATCCTGGCAATTTCGTCCCGGAGCTATCCTTCTGCAGGCTCTTCAAAAGATATACTTTCTTGCAACTTGGTTTTCTTA	340	2	0.967647	1e-164	1	2.63513	1317564	1317897	0	0	0	0	SbMITE-188703_1	4	1	1	1	0
430466	sPb-4448	FI848991	25634254	GGGGAAAGGTGAATTTACGATGGAGTACCTGGAGCATAATGTTGTCTCGCAGGATGTACAGATGCAATTAGTGAACTCATACAAGGCGGCCAAGGGCACAGAGTGATTCTTCTTTTTGCAGAAGAATAAATTTTGTTTACAAACTTTCAGTAGCATCGAATTCCCGGTCCTCGGGACATCACAAATAGTAGGCGATAATTCAAACTATATGGTTTCTCAGTGAAAATACAAGGGAGCTATGCTGCAATAATTGGCATTCCCACAGTAGAATTGTACAATATCTAGCAAATGTCGGAAGTTTAGTTTGTAATGATTACCATGTCTTGGCATGGAAACATCTTGTGCAATTTCTCCCAAAAAAATATGGGACACTTTCAATCCATATATCTTTTGCTCTCC…	592	1	sPb-4448	GGGGAAAGGTGAATTTACGATGGAGTACCTGGAGCATAATGTTGTCTCGCAGGATGTACAGATGCAATTAGTGAACTCATACAAGGCGGCCAAGGGCACAGAGTGATTCTTCTTTTTGCAGAAGAATAAATTTTGTTTACAAACTTTCAGTAGCATCGAATTCCCGGTCCTCGGGACATCACAAATAGTAGGCGATAATTCAAACTATATGGTTTCTCAGTGAAAATACAAGGGAGCTATGCTGCAATAATTGGCATTCCCACAGTAGAATTGTACAATATCTAGCAAATGTCGGAAGTTTAGTTTGTAATGATTACCATGTCTTGGCATGGAAACATCTTGTGCAATTTCTCCCAAAAAAATATGGGACACTTTCAATCCATATATCTTTTGCTCTCC…	592	1	0.971332	0.0	1	2.7556	1377800	1378392	0	0	0	0	sPb-4448	5	2	0	1	0
188394	SbMITE-188394	FI847832	25633095	ACAAGGCCTTAGTACGGTGCCGGTGACAAGTAACGCCGACATGATCGATACCTGCCTCCCTGGACCCACACCACCGGCGGATGAAAGCTAATTACATGATGAGTTGAGATGCGCTAACACAATCTCTGAGTGGCGTAAAGCCTGTTGTTCACTGAAGCCAAAGGAGCACACGGACCCGGCGCGCCCTGAGCCGCCCGACAACAGCGACGCCCTCATCTCAGCCTGTACAACGAGCA	236	1	SbMITE-188394	ACAAGGCCTTAGTACGGTGCCGGTGACAAGTAACGCCGACATGATCGATACCTGCCTCCCTGGACCCACACCACCGGCGGATGAAAGCTAATTACATGATGAGTTGAGATGCGCTAACACAATCTCTGAGTGGCGTAAAGCCTGTTGTTCACTGAAGCCAAAGGAGCACACGGACCCGGCGCGCCCTGAGCCGCCCGACAACAGCGACGCCCTCATCTCAGCCTGTACAACGAGCA	236	1	0.991525	1e-125	1	3.08782	1543912	1544147	0	0	0	0	SbMITE-188394	6	1	0	0	0
342886	SbMITE-342886	FI848486	25633749	TGCTCATCCAGGCACTGAGCAGAGCAAAGAGAGCAATGAATGCGCACGTCATTTCAAGTTTTCAACAACCGTGATGATTGCTTTATAGGAATAACAGAGTCTTTTACCTCCTGCCTTGGTTACAGGTTCCAATCTTA	137	1	SbMITE-342886	TGCTCATCCAGGCACTGAGCAGAGCAAAGAGAGCAATGAATGCGCACGTCATTTCAAGTTTTCAACAACCGTGATGATTGCTTTATAGGAATAACAGAGTCTTTTACCTCCTGCCTTGGTTACAGGTTCCAATCTTA	137	1	1	1e-71	1	3.18623	1593114	1593250	0	0	0	0	SbMITE-342886	7	2	0	1	0
340875	SbMITE-340875	FI848126	25633389	TGCACGTCCCCGTCTCGACCCCACACCACTGCCTGACTCGACCTCGCACTCACACCCCCATGCGCCCTGCGGCCCCCCCGCCAATCACACTCTCGCTCGGTCCAGGGTCGCTGCTGGCTTGCTAGTCACTGCTATGCCGCCACTGCTAGACCGTATCGACGATGGACAAACAAAACAGCTACTCCCTTGAGAATATATAA	200	1	SbMITE-340875	TGCACGTCCCCGTCTCGACCCCACACCACTGCCTGACTCGACCTCGCACTCACACCCCCATGCGCCCTGCGGCCCCCCCGCCAATCACACTCTCGCTCGGTCCAGGGTCGCTGCTGGCTTGCTAGTCACTGCTATGCCGCCACTGCTAGACCGTATCGACGATGGACAAACAAAACAGCTACTCCCTTGAGAATATATAA	200	1	0.93	7e-80	1	3.71392	1856962	1857161	0	0	0	0	SbMITE-340875	8	2	0	1	0
433851	sPb-3635	FI848909	25634172	GTGGAGTTAGTGGATGTGTTTAGTATCTATAAGAGGAGTTATGCTATAATAAATAAGCCTTGTTTGCTCAAATAAATCCATAGGAGTTTCATCCAGAAAAAGATTACCTTTTTGAAATGGCAGAGAAAGATTAACTTAGGAGTTGTTTGATGGAGTTACATCCAAAACTTGCATCCTGTCTATTTTTCTTCATTTTTTCAGCTCTCAAATAATAACTACTCAGAAAAATGGTCTCACCTAATCTGTGAAAACTTTTTGCAGTTTTTGACTGTTGAGGATGGAGTCTCTTGAAAGACCGAAGTATGAGTGCTTGCTGTTTGGTGTGTTCCCATCTTTTAAAAATCCAGAGAAATTGTTGTGTTTATTTCTTCATCTTATGGTATAATCAAATAATGATTT…	746	1	sPb-3635	GTGGAGTTAGTGGATGTGTTTAGTATCTATAAGAGGAGTTATGCTATAATAAATAAGCCTTGTTTGCTCAAATAAATCCATAGGAGTTTCATCCAGAAAAAGATTACCTTTTTGAAATGGCAGAGAAAGATTAACTTAGGAGTTGTTTGATGGAGTTACATCCAAAACTTGCATCCTGTCTATTTTTCTTCATTTTTTCAGCTCTCAAATAATAACTACTCAGAAAAATGGTCTCACCTAATCTGTGAAAACTTTTTGCAGTTTTTGACTGTTGAGGATGGAGTCTCTTGAAAGACCGAAGTATGAGTGCTTGCTGTTTGGTGTGTTCCCATCTTTTAAAAATCCAGAGAAATTGTTGTGTTTATTTCTTCATCTTATGGTATAATCAAATAATGATTT…	746	1	1	0.0	1	4.25195	2125976	2126721	0	0	0	0	sPb-3635	9	2	0	1	0
432285	sPb-1435	FI848708	25633971	GCAGAACAAAAAAAAAATACAGAAGATCAAGAACAGAACAGGCAGAGATAATACGATGTAAGATCAACCATATTTATGCAATATCAAGGTGCATTAAAATTAACAATGAGTATGGTACTAAATGCAAGCCCAAAACTTCTTTGTATCTCATTGCAGTATCAAGAAGCACATATGATGCTTCAACAACACAGGATTCATATCAACAACCTACATCTTTTCAAAAAAATAGGTCAGCTTATTCATAGTTGATGAACTTCATCTACTTGGGTCTGGTAAGGGACATGTTTTGGAAGTCATTGTATCTAGGATGCGGCGTATTTCAAGTCATATTGCTAGTAACATACGGACTGTAGCACTTTCGGCATCACTGGATCGTAGCCCCGTTTGCTGGAGCTACTG…	434	2	sPb-1435	GCAGAACAAAAAAAAAATACAGAAGATCAAGAACAGAACAGGCAGAGATAATACGATGTAAGATCAACCATATTTATGCAATATCAAGGTGCATTAAAATTAACAATGAGTATGGTACTAAATGCAAGCCCAAAACTTCTTTGTATCTCATTGCAGTATCAAGAAGCACATATGATGCTTCAACAACACAGGATTCATATCAACAACCTACATCTTTTCAAAAAAATAGGTCAGCTTATTCATAGTTGATGAACTTCATCTACTTGGGTCTGGTAAGGGACATGTTTTGGAAGTCATTGTATCTAGGATGCGGCGTATTTCAAGTCATATTGCTAGTAACATACGGACTGTAGCACTTTCGGCATCACTGGATCGTAGCCCCGTTTGCTGGAGCTACTG…	434	1	0.942396	0.0	1	4.36533	2182667	2183083	0	0	0	0	sPb-1435	10	2	0	0	0
431193	sPb-5160	FI849056	25634319	GCCCTTATGGATCCAGTGCAGGCGGGTACTGTAGCAGCAGCCGATACAGCCACAGCAGTAGCTCCAGCAAACGGGGCTACGATCCAGTGATGCCGAAAGTGCTACAGTCCGTATGTTACTAGCAATATGACTTGAAATACGCCGCATCCTAGATACAATGACTTCCAAAACATGTCCCTTATCAGACCCAAGTAGATGAAGTTCATCAACTATGAATAAGCTGACCTATTTTTTTGAAAAGATGTAGGTTGTTGATATGAATCCTGTGTTGTTGAAGCATCATATGTGCTTCTTGATACTGCAATGAGATACAAAGAAGTTTTGGGCTTGCATTTAGTACCATACTCATTGTTAATTTTAATGCACCTTGATATTGCATAAATATGGTTGATCTTACGT…	453	2	sPb-1435	GCAGAACAAAAAAAAAATACAGAAGATCAAGAACAGAACAGGCAGAGATAATACGATGTAAGATCAACCATATTTATGCAATATCAAGGTGCATTAAAATTAACAATGAGTATGGTACTAAATGCAAGCCCAAAACTTCTTTGTATCTCATTGCAGTATCAAGAAGCACATATGATGCTTCAACAACACAGGATTCATATCAACAACCTACATCTTTTCAAAAAAATAGGTCAGCTTATTCATAGTTGATGAACTTCATCTACTTGGGTCTGGTAAGGGACATGTTTTGGAAGTCATTGTATCTAGGATGCGGCGTATTTCAAGTCATATTGCTAGTAACATACGGACTGTAGCACTTTCGGCATCACTGGATCGTAGCCCCGTTTGCTGGAGCTACTG…	434	1	0.9117	0.0	1	4.36533	2182667	2183087	0	0	0	0	sPb-1435	10	2	0	0	0
245530	sPb-8325	FI849378	25634641	GCGTTTGATTATATTTCATCCTGTCAGAACGAACAATCGGCTTCTCAACAAAGGTCGAAGATGGGCAATCAAATACGGCATGCAATCCGCTTTAGGCAGTTCACAGCAGCAGAGGTGGGTACCTTTTGCCAAAAAAGCAAGATAATTTCCCAAGTACTGTAATTAACAGCAGAAACAAAGACAATAATGATCCAAAACCAGTAGTGTCTGTTTACACGGAGAGGACATCTTTCGACGATGACGCATGGGACCCCCTAATCCCTATAGTATACCTAGTGCGTGCAGGGTGAAGAGGTGGTGAATATCATACACGCGCGCACACTTGAAACCAAAAGCTATCTATCTATCTACAAGGACACGGACAAGACGCATGTCATGTATACATGACTACACGAGTGC…	598	1	sPb-8325	GCGTTTGATTATATTTCATCCTGTCAGAACGAACAATCGGCTTCTCAACAAAGGTCGAAGATGGGCAATCAAATACGGCATGCAATCCGCTTTAGGCAGTTCACAGCAGCAGAGGTGGGTACCTTTTGCCAAAAAAGCAAGATAATTTCCCAAGTACTGTAATTAACAGCAGAAACAAAGACAATAATGATCCAAAACCAGTAGTGTCTGTTTACACGGAGAGGACATCTTTCGACGATGACGCATGGGACCCCCTAATCCCTATAGTATACCTAGTGCGTGCAGGGTGAAGAGGTGGTGAATATCATACACGCGCGCACACTTGAAACCAAAAGCTATCTATCTATCTACAAGGACACGGACAAGACGCATGTCATGTATACATGACTACACGAGTGC…	598	1	1	0.0	1	4.47984	2239921	2240518	1	9.6	1	4.6	sPb-8325	11	1	0	1	0
169855	sPb-6649	FI849200	25634463	GGTTCCCTAAGGACACCCAGCCTGGGCTGGTGAGACAAGAGGTAGGCTCCAAGAAGCTCATCGCGCTGGGGCTTCAGATCACTCCCATGGAGAAGATCATCAGGGATGCCGTGGAGAGCCTCGAGAGCAGAGGCCACATCTCCTGAATCCTGATGGATGGATGGCAGGATGGGCAGTCCTTGTGAAGTTGTGATGTGAGGCCGTCATATGGACCTTGCTAAGTTGCCAGCGTGGCTTGTAACTAGTAGTAATAATGATGTCACCAGATGATGATTATAATAAGTTCGCGTTGGAACCGTGCAAATCTGAAATTGAAAACCGAGCTAACTCGATTTGTCAGTTCTTAATCATGAAGTTTCAGGCACCGAATTGGTTTAGATCCTTGTCGAAGATGAAACC…	469	1	sPb-6649	GGTTCCCTAAGGACACCCAGCCTGGGCTGGTGAGACAAGAGGTAGGCTCCAAGAAGCTCATCGCGCTGGGGCTTCAGATCACTCCCATGGAGAAGATCATCAGGGATGCCGTGGAGAGCCTCGAGAGCAGAGGCCACATCTCCTGAATCCTGATGGATGGATGGCAGGATGGGCAGTCCTTGTGAAGTTGTGATGTGAGGCCGTCATATGGACCTTGCTAAGTTGCCAGCGTGGCTTGTAACTAGTAGTAATAATGATGTCACCAGATGATGATTATAATAAGTTCGCGTTGGAACCGTGCAAATCTGAAATTGAAAACCGAGCTAACTCGATTTGTCAGTTCTTAATCATGAAGTTTCAGGCACCGAATTGGTTTAGATCCTTGTCGAAGATGAAACC…	469	1	1	0.0	1	5.62707	2813537	2814005	3	150.6	0	0	sPb-6649	12	1	1	1	0
430414	sPb-6018	FI849136	25634399	GAACATTAACCTGAGGATGCAGGGCTGTAACGGTAAGGATGCCGCGGAAAGCACATGCCAGATTGCGAGATGGAGAAGATCCGGGACGGTTCTTCCACAGCCGTGCACCTCCCAAAACTAGCTAGCTAGCTAGGGCATGCACGCAGTTGAAACTTGAGCAGCTTATTAGTTTGTAGCAAGCATGTACAGAGAGTGTGTATAGGACATATACTATACTACTTAAACATATAGATTCATTATTGGGCGGCTCTGGTAATGGTAGCAAAAGACCTGCCAGGAATTCGTTGTAAGATTGATCATAATATATATCCGAGACGCATATCTTACTATAAGTCGTCTCTAATAGTATATCAAAGACACTTGTTCTTGAGGTCTGTCTGTTCTGTATAATACATTAGA…	841	1	sPb-6018	GAACATTAACCTGAGGATGCAGGGCTGTAACGGTAAGGATGCCGCGGAAAGCACATGCCAGATTGCGAGATGGAGAAGATCCGGGACGGTTCTTCCACAGCCGTGCACCTCCCAAAACTAGCTAGCTAGCTAGGGCATGCACGCAGTTGAAACTTGAGCAGCTTATTAGTTTGTAGCAAGCATGTACAGAGAGTGTGTATAGGACATATACTATACTACTTAAACATATAGATTCATTATTGGGCGGCTCTGGTAATGGTAGCAAAAGACCTGCCAGGAATTCGTTGTAAGATTGATCATAATATATATCCGAGACGCATATCTTACTATAAGTCGTCTCTAATAGTATATCAAAGACACTTGTTCTTGAGGTCTGTCTGTTCTGTATAATACATTAGA…	841	1	0.97503	0.0	1	6.78659	3393295	3394135	0	0	0	0	sPb-6018	13	2	0	1	0
341883	SbMITE-341883	FI848308	25633571	TGCACGTGCTTTCTGTGCTTCTGTCTCTCTGCGACTGCGAGGTACAGTGAAAATGTTTCATCCTTTTATGCAGACACAGTGACCAATTATATATCATGGTCAATGATTTTGCAAGTAGCCTGAGGCAGGCTGATGAATAAA	141	3	SbMITE-341883	TGCACGTGCTTTCTGTGCTTCTGTCTCTCTGCGACTGCGAGGTACAGTGAAAATGTTTCATCCTTTTATGCAGACACAGTGACCAATTATATATCATGGTCAATGATTTTGCAAGTAGCCTGAGGCAGGCTGATGAATAAA	141	1	1	5e-74	1	6.98387	3491935	3492075	0	0	0	0	SbMITE-341883	14	2	1	1	0
341957	SbMITE-341957	FI848322	25633585	TGCACGTGCTTTCTGTGCTTCTGTCTCACTGCGACTGCGAGGTACAGTGAAAATGTTTCATCCTTTTATGCAGACACAGTGACCAATTATATATCATGGTCAATGATTTTGCAAGTAGCCTGAGGCACGCTGATGAATAAA	141	3	SbMITE-341883	TGCACGTGCTTTCTGTGCTTCTGTCTCTCTGCGACTGCGAGGTACAGTGAAAATGTTTCATCCTTTTATGCAGACACAGTGACCAATTATATATCATGGTCAATGATTTTGCAAGTAGCCTGAGGCAGGCTGATGAATAAA	141	1	0.985816	3e-69	1	6.98387	3491935	3492075	0	0	0	0	SbMITE-341883	14	2	0	1	0
341999	SbMITE-341999	FI848328	25633591	TGCACATGCTTTCTGTGCTTCTGTCTCACTGCGACAGCCATGTACAGCGAAAATGTTCCATCCTTTTATGCAGACCCAGTGACCAATTACATATGACGATCACTGATTATGTAAGTCACCTGAGGCACGCTGATGAATAAAAGCCTTGTTTACC	154	3	SbMITE-341883	TGCACGTGCTTTCTGTGCTTCTGTCTCTCTGCGACTGCGAGGTACAGTGAAAATGTTTCATCCTTTTATGCAGACACAGTGACCAATTATATATCATGGTCAATGATTTTGCAAGTAGCCTGAGGCAGGCTGATGAATAAA	141	1	0.863636	3e-35	1	6.98385	3491924	3492075	0	0	0	0	SbMITE-341883	14	2	0	1	0
168839	sPb-1701	FI848734	25633997	GATGGGTGTATCTCAGAGGTCGGGGCTAAGGCCCCACCAGTTTTCCTCAAAAAAGGATCTTGAAGACACCTTAGAGAACTCCTGACGATGAAGGTGTTTCGGACAGACGGACACGAACTTGTAGCCTGCAACCTCTACACGAGTCTCCCAACGGAAACAGTAGATGTAGCACTCTATCGCATCTTGTGGTTGTCGGTGTTCCAACTTCTGAACTCCCAGATGGAATCGGTGTCGGAGCCTTGCTCTTTCGCTTCTGCCACCAAGGCGGCCTTTGCTTTCCATTCTCTTCCTCTTGTCTTCCCTTTTGCCTTTCACTGTGTTCTGCGTCAAAAGAATAGCAGTCTTCGAGTTCATGCACATTTGCTATGTGCGAAGCATGTCGAGATTTTAACAGCGGCT…	401	4	sPb-4492	GATGGGTGTATCTCAGAGGTCGGGGCTAAGGCCCCACCAGTTTTCCTCAAAAAAGAATCTTGAAGACACCTTAGAGAACTCCTGACGATGAAGGTGTTTCGGACAGACGGACACGAACTTGTAGCCTGCAACCTCTACACGAGTCTCCCAACGGAAACAGTAGATGTAGCACTCTATCGCATCTTGTGGTTGTCGGTGTTCCAACTTCTGAACTCCCAGATGGAATCGGTGTCGGAGCCTTGCTCTTTCGCTTCTGCCACCAAGGCGGCCTTTGCTTTCCATTCTCTTCCTCTTGTCTTCCCTTTTGCCTTTCACTGTGTTCTGCGTCAAAAGAATAGCAGTCTTCGAGTTCATGCACATTTGCTATGTGCGAAGCATGTCGAGATTTTAACAGCGGCT…	401	2	0.997506	0.0	1	7.85889	3929446	3929846	10	135.6	0	0	sPb-4492_1	15	1	1	1	0
242246	sPb-4492	FI848993	25634256	GATGGGTGTATCTCAGAGGTCGGGGCTAAGGCCCCACCAGTTTTCCTCAAAAAAGAATCTTGAAGACACCTTAGAGAACTCCTGACGATGAAGGTGTTTCGGACAGACGGACACGAACTTGTAGCCTGCAACCTCTACACGAGTCTCCCAACGGAAACAGTAGATGTAGCACTCTATCGCATCTTGTGGTTGTCGGTGTTCCAACTTCTGAACTCCCAGATGGAATCGGTGTCGGAGCCTTGCTCTTTCGCTTCTGCCACCAAGGCGGCCTTTGCTTTCCATTCTCTTCCTCTTGTCTTCCCTTTTGCCTTTCACTGTGTTCTGCGTCAAAAGAATAGCAGTCTTCGAGTTCATGCACATTTGCTATGTGCGAAGCATGTCGAGATTTTAACAGCGGCT…	401	4	sPb-4492	GATGGGTGTATCTCAGAGGTCGGGGCTAAGGCCCCACCAGTTTTCCTCAAAAAAGAATCTTGAAGACACCTTAGAGAACTCCTGACGATGAAGGTGTTTCGGACAGACGGACACGAACTTGTAGCCTGCAACCTCTACACGAGTCTCCCAACGGAAACAGTAGATGTAGCACTCTATCGCATCTTGTGGTTGTCGGTGTTCCAACTTCTGAACTCCCAGATGGAATCGGTGTCGGAGCCTTGCTCTTTCGCTTCTGCCACCAAGGCGGCCTTTGCTTTCCATTCTCTTCCTCTTGTCTTCCCTTTTGCCTTTCACTGTGTTCTGCGTCAAAAGAATAGCAGTCTTCGAGTTCATGCACATTTGCTATGTGCGAAGCATGTCGAGATTTTAACAGCGGCT…	401	2	1	0.0	1	7.85889	3929446	3929846	1	9.6	0	0	sPb-4492_1	15	1	0	1	0
243924	sPb-5668	FI849103	25634366	GCCCTTGATGGATCCCGTGCAGATGGGTGTATCTCAGAGGTCGGGGCTAAGGCCCCACCAGTTTTCCTCAAAAAAGAATCTTGAAGACACCTTAGAGAACTCCTGACGATGAAGGTGTTTCGGACAGACGGACACGAACTTGTAGCCTGCAACCTCTACACGAGTCTCCCAACGGAAACAGTAGATGTAGCACTCTATCGCATCTTGTGGTTGTCGGTGTTCCAACTTCTGAACTCCCAGATGGAATCGGTGTCGGAGCCTTGCTCTTTCGCTTCTGCCACCAAGGCGGCCTTTGCTTTCCATTCTCTTCCTCTTGTCTTCCCTTTTGCCTTTCACTGTGTTCTGCGTCAAAAGAATAGCAGTCTTCGAGTTCATGCACATTTGCTATGTGCGAAGCAT…	422	4	sPb-4492	GATGGGTGTATCTCAGAGGTCGGGGCTAAGGCCCCACCAGTTTTCCTCAAAAAAGAATCTTGAAGACACCTTAGAGAACTCCTGACGATGAAGGTGTTTCGGACAGACGGACACGAACTTGTAGCCTGCAACCTCTACACGAGTCTCCCAACGGAAACAGTAGATGTAGCACTCTATCGCATCTTGTGGTTGTCGGTGTTCCAACTTCTGAACTCCCAGATGGAATCGGTGTCGGAGCCTTGCTCTTTCGCTTCTGCCACCAAGGCGGCCTTTGCTTTCCATTCTCTTCCTCTTGTCTTCCCTTTTGCCTTTCACTGTGTTCTGCGTCAAAAGAATAGCAGTCTTCGAGTTCATGCACATTTGCTATGTGCGAAGCATGTCGAGATTTTAACAGCGGCT…	401	2	0.959716	0.0	1	7.85889	3929446	3929850	1	9.6	0	0	sPb-4492_1	15	1	0	1	0
243613	sPb-6160	FI849151	25634414	GATGGGTGTATCTCAGAGGTCGGGGCTAAGGCCCCACCAGTTTTCCTCAAAAAAGAATCTTGAAGACACCTTAGAGAACTCCTGACGATGAAGGTGTTTCGGACAGACGGACACGAACTTGTAGCCTGCAACCTCTACACGAGTCTCCCAACGGAAACAGTAGATGTAGCACTCTATCGCATCTTGTGGTTGTCGGTGTTCCAACTTCTGAACTCCCAGATGGAATCGGTGTTGGAGCCTTGCTCTTTCGCTTCTGCCACCAAGGCGGCCTTTGCTTTCCATTCTCTTCCTCTTGTCTTCCCTTTTGCCTTTCACTGTGTTCTGCGTCAAAAGAATAGCAGTCTTCGAGTTCATGCACATTTGCTATGTGCGAAGCATGTCGAGATTTTATTTTTTTCT…	401	4	sPb-4492	GATGGGTGTATCTCAGAGGTCGGGGCTAAGGCCCCACCAGTTTTCCTCAAAAAAGAATCTTGAAGACACCTTAGAGAACTCCTGACGATGAAGGTGTTTCGGACAGACGGACACGAACTTGTAGCCTGCAACCTCTACACGAGTCTCCCAACGGAAACAGTAGATGTAGCACTCTATCGCATCTTGTGGTTGTCGGTGTTCCAACTTCTGAACTCCCAGATGGAATCGGTGTCGGAGCCTTGCTCTTTCGCTTCTGCCACCAAGGCGGCCTTTGCTTTCCATTCTCTTCCTCTTGTCTTCCCTTTTGCCTTTCACTGTGTTCTGCGTCAAAAGAATAGCAGTCTTCGAGTTCATGCACATTTGCTATGTGCGAAGCATGTCGAGATTTTAACAGCGGCT…	401	2	0.970075	0.0	1	7.85891	3929457	3929846	1	9.6	0	0	sPb-4492_1	15	1	0	1	0
168839	sPb-1701	FI848734	25633997	GATGGGTGTATCTCAGAGGTCGGGGCTAAGGCCCCACCAGTTTTCCTCAAAAAAGGATCTTGAAGACACCTTAGAGAACTCCTGACGATGAAGGTGTTTCGGACAGACGGACACGAACTTGTAGCCTGCAACCTCTACACGAGTCTCCCAACGGAAACAGTAGATGTAGCACTCTATCGCATCTTGTGGTTGTCGGTGTTCCAACTTCTGAACTCCCAGATGGAATCGGTGTCGGAGCCTTGCTCTTTCGCTTCTGCCACCAAGGCGGCCTTTGCTTTCCATTCTCTTCCTCTTGTCTTCCCTTTTGCCTTTCACTGTGTTCTGCGTCAAAAGAATAGCAGTCTTCGAGTTCATGCACATTTGCTATGTGCGAAGCATGTCGAGATTTTAACAGCGGCT…	401	4	sPb-4492	GATGGGTGTATCTCAGAGGTCGGGGCTAAGGCCCCACCAGTTTTCCTCAAAAAAGAATCTTGAAGACACCTTAGAGAACTCCTGACGATGAAGGTGTTTCGGACAGACGGACACGAACTTGTAGCCTGCAACCTCTACACGAGTCTCCCAACGGAAACAGTAGATGTAGCACTCTATCGCATCTTGTGGTTGTCGGTGTTCCAACTTCTGAACTCCCAGATGGAATCGGTGTCGGAGCCTTGCTCTTTCGCTTCTGCCACCAAGGCGGCCTTTGCTTTCCATTCTCTTCCTCTTGTCTTCCCTTTTGCCTTTCACTGTGTTCTGCGTCAAAAGAATAGCAGTCTTCGAGTTCATGCACATTTGCTATGTGCGAAGCATGTCGAGATTTTAACAGCGGCT…	401	2	0.997506	0.0	1	7.89158	3945791	3946191	10	135.6	0	0	sPb-4492_2	16	1	0	0	0
242246	sPb-4492	FI848993	25634256	GATGGGTGTATCTCAGAGGTCGGGGCTAAGGCCCCACCAGTTTTCCTCAAAAAAGAATCTTGAAGACACCTTAGAGAACTCCTGACGATGAAGGTGTTTCGGACAGACGGACACGAACTTGTAGCCTGCAACCTCTACACGAGTCTCCCAACGGAAACAGTAGATGTAGCACTCTATCGCATCTTGTGGTTGTCGGTGTTCCAACTTCTGAACTCCCAGATGGAATCGGTGTCGGAGCCTTGCTCTTTCGCTTCTGCCACCAAGGCGGCCTTTGCTTTCCATTCTCTTCCTCTTGTCTTCCCTTTTGCCTTTCACTGTGTTCTGCGTCAAAAGAATAGCAGTCTTCGAGTTCATGCACATTTGCTATGTGCGAAGCATGTCGAGATTTTAACAGCGGCT…	401	4	sPb-4492	GATGGGTGTATCTCAGAGGTCGGGGCTAAGGCCCCACCAGTTTTCCTCAAAAAAGAATCTTGAAGACACCTTAGAGAACTCCTGACGATGAAGGTGTTTCGGACAGACGGACACGAACTTGTAGCCTGCAACCTCTACACGAGTCTCCCAACGGAAACAGTAGATGTAGCACTCTATCGCATCTTGTGGTTGTCGGTGTTCCAACTTCTGAACTCCCAGATGGAATCGGTGTCGGAGCCTTGCTCTTTCGCTTCTGCCACCAAGGCGGCCTTTGCTTTCCATTCTCTTCCTCTTGTCTTCCCTTTTGCCTTTCACTGTGTTCTGCGTCAAAAGAATAGCAGTCTTCGAGTTCATGCACATTTGCTATGTGCGAAGCATGTCGAGATTTTAACAGCGGCT…	401	2	1	0.0	1	7.89158	3945791	3946191	1	9.6	0	0	sPb-4492_2	16	1	0	0	0
243924	sPb-5668	FI849103	25634366	GCCCTTGATGGATCCCGTGCAGATGGGTGTATCTCAGAGGTCGGGGCTAAGGCCCCACCAGTTTTCCTCAAAAAAGAATCTTGAAGACACCTTAGAGAACTCCTGACGATGAAGGTGTTTCGGACAGACGGACACGAACTTGTAGCCTGCAACCTCTACACGAGTCTCCCAACGGAAACAGTAGATGTAGCACTCTATCGCATCTTGTGGTTGTCGGTGTTCCAACTTCTGAACTCCCAGATGGAATCGGTGTCGGAGCCTTGCTCTTTCGCTTCTGCCACCAAGGCGGCCTTTGCTTTCCATTCTCTTCCTCTTGTCTTCCCTTTTGCCTTTCACTGTGTTCTGCGTCAAAAGAATAGCAGTCTTCGAGTTCATGCACATTTGCTATGTGCGAAGCAT…	422	4	sPb-4492	GATGGGTGTATCTCAGAGGTCGGGGCTAAGGCCCCACCAGTTTTCCTCAAAAAAGAATCTTGAAGACACCTTAGAGAACTCCTGACGATGAAGGTGTTTCGGACAGACGGACACGAACTTGTAGCCTGCAACCTCTACACGAGTCTCCCAACGGAAACAGTAGATGTAGCACTCTATCGCATCTTGTGGTTGTCGGTGTTCCAACTTCTGAACTCCCAGATGGAATCGGTGTCGGAGCCTTGCTCTTTCGCTTCTGCCACCAAGGCGGCCTTTGCTTTCCATTCTCTTCCTCTTGTCTTCCCTTTTGCCTTTCACTGTGTTCTGCGTCAAAAGAATAGCAGTCTTCGAGTTCATGCACATTTGCTATGTGCGAAGCATGTCGAGATTTTAACAGCGGCT…	401	2	0.959716	0.0	1	7.89158	3945791	3946191	1	9.6	0	0	sPb-4492_2	16	1	0	0	0
243613	sPb-6160	FI849151	25634414	GATGGGTGTATCTCAGAGGTCGGGGCTAAGGCCCCACCAGTTTTCCTCAAAAAAGAATCTTGAAGACACCTTAGAGAACTCCTGACGATGAAGGTGTTTCGGACAGACGGACACGAACTTGTAGCCTGCAACCTCTACACGAGTCTCCCAACGGAAACAGTAGATGTAGCACTCTATCGCATCTTGTGGTTGTCGGTGTTCCAACTTCTGAACTCCCAGATGGAATCGGTGTTGGAGCCTTGCTCTTTCGCTTCTGCCACCAAGGCGGCCTTTGCTTTCCATTCTCTTCCTCTTGTCTTCCCTTTTGCCTTTCACTGTGTTCTGCGTCAAAAGAATAGCAGTCTTCGAGTTCATGCACATTTGCTATGTGCGAAGCATGTCGAGATTTTATTTTTTTCT…	401	4	sPb-4492	GATGGGTGTATCTCAGAGGTCGGGGCTAAGGCCCCACCAGTTTTCCTCAAAAAAGAATCTTGAAGACACCTTAGAGAACTCCTGACGATGAAGGTGTTTCGGACAGACGGACACGAACTTGTAGCCTGCAACCTCTACACGAGTCTCCCAACGGAAACAGTAGATGTAGCACTCTATCGCATCTTGTGGTTGTCGGTGTTCCAACTTCTGAACTCCCAGATGGAATCGGTGTCGGAGCCTTGCTCTTTCGCTTCTGCCACCAAGGCGGCCTTTGCTTTCCATTCTCTTCCTCTTGTCTTCCCTTTTGCCTTTCACTGTGTTCTGCGTCAAAAGAATAGCAGTCTTCGAGTTCATGCACATTTGCTATGTGCGAAGCATGTCGAGATTTTAACAGCGGCT…	401	2	0.970075	0.0	1	7.8916	3945791	3946191	1	9.6	0	0	sPb-4492_2	16	1	0	0	0
342678	SbMITE-342678	FI848443	25633706	ATAGTGACACCGCGTACAACTTGAATTTTAACCGACCATTTTAATGCTCTCTTTCCTGGGCA	62	6	SbMITE-342698	ATAGTGACACCGCTACAACTTGAATTTTAACCGACCATTTTAATGCTCTCTTTCCTGGGCA	61	1	0.983871	1e-22	1	8.25669	4128345	4128405	6	166.4	6	109.8	SbMITE-342698	17	2	0	1	0
342698	SbMITE-342698	FI848448	25633711	ATAGTGACACCGCTACAACTTGAATTTTAACCGACCATTTTAATGCTCTCTTTCCTGGGCA	61	6	SbMITE-342698	ATAGTGACACCGCTACAACTTGAATTTTAACCGACCATTTTAATGCTCTCTTTCCTGGGCA	61	1	1	9e-27	1	8.25669	4128345	4128405	0	0	0	0	SbMITE-342698	17	2	0	1	0
342699	SbMITE-342699	FI848449	25633712	ATAGTGACACCGCTACAACTTGAATTTTAACCGACCATTTTAATGCTCTCTTTCCTGGGCA	61	6	SbMITE-342698	ATAGTGACACCGCTACAACTTGAATTTTAACCGACCATTTTAATGCTCTCTTTCCTGGGCA	61	1	1	9e-27	1	8.25669	4128345	4128405	0	0	0	0	SbMITE-342698	17	2	0	1	0
342700	SbMITE-342700	FI848450	25633713	ATAGTGACACCGCTACAACTTGAATTTTAACCGACCATTTTAATGCTCTCTTTCCTGGGCA	61	6	SbMITE-342698	ATAGTGACACCGCTACAACTTGAATTTTAACCGACCATTTTAATGCTCTCTTTCCTGGGCA	61	1	1	9e-27	1	8.25669	4128345	4128405	3	7.9	3	6	SbMITE-342698	17	2	0	1	0
342724	SbMITE-342724	FI848453	25633716	ATAGTGACACCGCTACAACTTGAATTTTAACCGACCATTTTAATGCTCTCTTTCCTGGGCA	61	6	SbMITE-342698	ATAGTGACACCGCTACAACTTGAATTTTAACCGACCATTTTAATGCTCTCTTTCCTGGGCA	61	1	1	9e-27	1	8.25669	4128345	4128405	0	0	0	0	SbMITE-342698	17	2	0	1	0
342772	SbMITE-342772	FI848461	25633724	ATAGTGACACCGCTACAACTTGAATTTTAACCGACCATTTTAATGCTCTCTTTCCTGGGCA	61	6	SbMITE-342698	ATAGTGACACCGCTACAACTTGAATTTTAACCGACCATTTTAATGCTCTCTTTCCTGGGCA	61	1	1	9e-27	1	8.25669	4128345	4128405	0	0	0	0	SbMITE-342698	17	2	1	1	0
342505	SbMITE-342505	FI848407	25633670	TGCACCAAGGTTATTTTTGAGCTGGCTTCGTCCCTAATCCTAAGAAACTCCGACGATAAAAGTGGGGTTAAGGCGTTGGCACACTCCTCCTAGCACCTAGCCCATCATCCAGATTA	116	1	SbMITE-342505	TGCACCAAGGTTATTTTTGAGCTGGCTTCGTCCCTAATCCTAAGAAACTCCGACGATAAAAGTGGGGTTAAGGCGTTGGCACACTCCTCCTAGCACCTAGCCCATCATCCAGATTA	116	1	0.991379	8e-57	1	8.47708	4238542	4238657	0	0	0	0	SbMITE-342505	18	2	0	1	0
243693	sPb-6144	FI849149	25634412	GTTTTATGGTTGCCCTTCTTTTTCATCAAACAATAATGCCCTTTTTTCATCACAGGCCCAAAACAATAAAACTCTTCTCCAATAAAGAGCATATGGGTTTCAGGTATTCTACTCCCTGCCTGGAGTTGTTTGCAGTTTGGTCATATCAAAACACATTATCTTTTTCTATTCAGCCTGAGTGCCTGACCATAGATTTATGTATAAATGGCAGCAATGTCAATGACTATCCACCAAGTGACACCCTCGAGCTATCCTCCGATCATTTGATAGAGGTATGACTTATCATCCTACTCTTATATATGGTTGATGACCATCCAATTTTTTGTCACCCCAGCCATTATTGTTTTGCTCACAGCCTTTCTTTCC	366	1	sPb-6144	GTTTTATGGTTGCCCTTCTTTTTCATCAAACAATAATGCCCTTTTTTCATCACAGGCCCAAAACAATAAAACTCTTCTCCAATAAAGAGCATATGGGTTTCAGGTATTCTACTCCCTGCCTGGAGTTGTTTGCAGTTTGGTCATATCAAAACACATTATCTTTTTCTATTCAGCCTGAGTGCCTGACCATAGATTTATGTATAAATGGCAGCAATGTCAATGACTATCCACCAAGTGACACCCTCGAGCTATCCTCCGATCATTTGATAGAGGTATGACTTATCATCCTACTCTTATATATGGTTGATGACCATCCAATTTTTTGTCACCCCAGCCATTATTGTTTTGCTCACAGCCTTTCTTTCC	366	1	0.997275	0.0	1	8.76581	4382903	4383269	1	9.6-13	0	0	sPb-6144	19	1	1	1	0
430846	sPb-1161	FI848677	25633940	GCCATTGCCAAGTGGGGCGTTGAGGACTTTGAGCTTGTTATTGATGGCGATTGTGGGGGCTATAACCTCAAGCAGCTGGATGGATACCGGAACGTTCGTCTGGAGCGGCTTACGCTATCCAACTGCCAGCCTATTTGTTCATGGAACTGCCTGACGGTGCAGAGGCTCACTAAGCTCACATTGGGTGCAGGTTCATATATGGGAATGATCAGTGAAATTCTTAGAAACTGCATAGAGCTAAGGGATTTCAGTATCACATCTTCTCGTGTTTGCCAGGCTGCTTTACGTTTCTTTGTGCCAACATCGAAGATAAAGAGTCTGCAAGTGGATAGGTGTTGCTTCGGGAAAATATATCTGATGTCTCTGCCTTGTCTTGAGACTTTTGTTTGCCGTGGTCGC…	559	1	sPb-1161	GCCATTGCCAAGTGGGGCGTTGAGGACTTTGAGCTTGTTATTGATGGCGATTGTGGGGGCTATAACCTCAAGCAGCTGGATGGATACCGGAACGTTCGTCTGGAGCGGCTTACGCTATCCAACTGCCAGCCTATTTGTTCATGGAACTGCCTGACGGTGCAGAGGCTCACTAAGCTCACATTGGGTGCAGGTTCATATATGGGAATGATCAGTGAAATTCTTAGAAACTGCATAGAGCTAAGGGATTTCAGTATCACATCTTCTCGTGTTTGCCAGGCTGCTTTACGTTTCTTTGTGCCAACATCGAAGATAAAGAGTCTGCAAGTGGATAGGTGTTGCTTCGGGAAAATATATCTGATGTCTCTGCCTTGTCTTGAGACTTTTGTTTGCCGTGGTCGC…	559	2	1	0.0	1	8.9053	4452648	4453206	0	0	0	0	sPb-1161_1	20	2	0	0	0
430744	sPb-2014	FI848770	25634033	GCGCCCCAAGCTCCTGCTCGTCATCCCTGACCTCGCCGTCGAGCAGATGCACGTGCCTCAGCAACGGCGCCCTCTTCATGATCAGCCTGACAAAGCTTGTTTGCCACCCCAACCCTTCAAAGCCTGCCACAACGAGGTCTTTCAGGCGACAGTTCTGATGCTGATGCGCATTGGCGTCCAGACTGTCACAGAGATCACCTGAGCTTCGCTGCTCCGAGTTGTTGTCAATCTGCATTCAGATTTCAGAACAGTTGGGTTTACGGTTAGTATTTCCAACATCCATGCACACACGATTTCAGTATAAGTTTGGTCAAGAAAAAATGTACATGAACATGGAACGATTCCAAGGCTGGTGCTGCACCAAGCAGTAGGAGAATCCATAGTACGTCCCAGTTCACT…	575	1	sPb-2014	GCGCCCCAAGCTCCTGCTCGTCATCCCTGACCTCGCCGTCGAGCAGATGCACGTGCCTCAGCAACGGCGCCCTCTTCATGATCAGCCTGACAAAGCTTGTTTGCCACCCCAACCCTTCAAAGCCTGCCACAACGAGGTCTTTCAGGCGACAGTTCTGATGCTGATGCGCATTGGCGTCCAGACTGTCACAGAGATCACCTGAGCTTCGCTGCTCCGAGTTGTTGTCAATCTGCATTCAGATTTCAGAACAGTTGGGTTTACGGTTAGTATTTCCAACATCCATGCACACACGATTTCAGTATAAGTTTGGTCAAGAAAAAATGTACATGAACATGGAACGATTCCAAGGCTGGTGCTGCACCAAGCAGTAGGAGAATCCATAGTACGTCCCAGTTCACT…	575	2	1	0.0	1	8.90642	4453211	4453785	0	0	0	0	sPb-2014_1	21	2	1	1	0
430744	sPb-2014	FI848770	25634033	GCGCCCCAAGCTCCTGCTCGTCATCCCTGACCTCGCCGTCGAGCAGATGCACGTGCCTCAGCAACGGCGCCCTCTTCATGATCAGCCTGACAAAGCTTGTTTGCCACCCCAACCCTTCAAAGCCTGCCACAACGAGGTCTTTCAGGCGACAGTTCTGATGCTGATGCGCATTGGCGTCCAGACTGTCACAGAGATCACCTGAGCTTCGCTGCTCCGAGTTGTTGTCAATCTGCATTCAGATTTCAGAACAGTTGGGTTTACGGTTAGTATTTCCAACATCCATGCACACACGATTTCAGTATAAGTTTGGTCAAGAAAAAATGTACATGAACATGGAACGATTCCAAGGCTGGTGCTGCACCAAGCAGTAGGAGAATCCATAGTACGTCCCAGTTCACT…	575	1	sPb-2014	GCGCCCCAAGCTCCTGCTCGTCATCCCTGACCTCGCCGTCGAGCAGATGCACGTGCCTCAGCAACGGCGCCCTCTTCATGATCAGCCTGACAAAGCTTGTTTGCCACCCCAACCCTTCAAAGCCTGCCACAACGAGGTCTTTCAGGCGACAGTTCTGATGCTGATGCGCATTGGCGTCCAGACTGTCACAGAGATCACCTGAGCTTCGCTGCTCCGAGTTGTTGTCAATCTGCATTCAGATTTCAGAACAGTTGGGTTTACGGTTAGTATTTCCAACATCCATGCACACACGATTTCAGTATAAGTTTGGTCAAGAAAAAATGTACATGAACATGGAACGATTCCAAGGCTGGTGCTGCACCAAGCAGTAGGAGAATCCATAGTACGTCCCAGTTCACT…	575	2	1	0.0	1	9.04157	4520785	4521363	0	0	0	0	sPb-2014_2	22	2	0	0	0
430846	sPb-1161	FI848677	25633940	GCCATTGCCAAGTGGGGCGTTGAGGACTTTGAGCTTGTTATTGATGGCGATTGTGGGGGCTATAACCTCAAGCAGCTGGATGGATACCGGAACGTTCGTCTGGAGCGGCTTACGCTATCCAACTGCCAGCCTATTTGTTCATGGAACTGCCTGACGGTGCAGAGGCTCACTAAGCTCACATTGGGTGCAGGTTCATATATGGGAATGATCAGTGAAATTCTTAGAAACTGCATAGAGCTAAGGGATTTCAGTATCACATCTTCTCGTGTTTGCCAGGCTGCTTTACGTTTCTTTGTGCCAACATCGAAGATAAAGAGTCTGCAAGTGGATAGGTGTTGCTTCGGGAAAATATATCTGATGTCTCTGCCTTGTCTTGAGACTTTTGTTTGCCGTGGTCGC…	559	1	sPb-1161	GCCATTGCCAAGTGGGGCGTTGAGGACTTTGAGCTTGTTATTGATGGCGATTGTGGGGGCTATAACCTCAAGCAGCTGGATGGATACCGGAACGTTCGTCTGGAGCGGCTTACGCTATCCAACTGCCAGCCTATTTGTTCATGGAACTGCCTGACGGTGCAGAGGCTCACTAAGCTCACATTGGGTGCAGGTTCATATATGGGAATGATCAGTGAAATTCTTAGAAACTGCATAGAGCTAAGGGATTTCAGTATCACATCTTCTCGTGTTTGCCAGGCTGCTTTACGTTTCTTTGTGCCAACATCGAAGATAAAGAGTCTGCAAGTGGATAGGTGTTGCTTCGGGAAAATATATCTGATGTCTCTGCCTTGTCTTGAGACTTTTGTTTGCCGTGGTCGC…	559	2	1	0.0	1	9.04274	4521371	4521929	0	0	0	0	sPb-1161_2	23	2	0	0	0
243862	sPb-1524	FI848716	25633979	GTGACCCATTCATCAATGTTTTCATGCCAATGTCCCAGCTTTTGTAGCCTCAGGCCCTCAGCTTATGGACAGCAGGCCGGTGCTGACGCACATTCTTTGGGGCCAGAAGGAATGCGTTCACCTGCTTGACATAGCGTGGTAGCGCCTCTTGGGCAGGCGCTCGTAGCGTTCAAGGATGGCTGTGAGAGGCCTGATCGTGGCCATCCAACGCTCACGCCGAGCCTTGATGGCATAGATGTCGGTAAGCTTGTGCATGTTCTTCTCTGCCACACATGCTGCGCTAGCCTCCATGTTAAAGCATTTCAAGTGATGATAGCGTGGTGGGAGGATGTCATCGACAACGAGGTTATACGATGTTGGCAAACGCCGAGGAAGATCACGCCATCGCTTGGAAAGGAT…	837	1	sPb-1524	GTGACCCATTCATCAATGTTTTCATGCCAATGTCCCAGCTTTTGTAGCCTCAGGCCCTCAGCTTATGGACAGCAGGCCGGTGCTGACGCACATTCTTTGGGGCCAGAAGGAATGCGTTCACCTGCTTGACATAGCGTGGTAGCGCCTCTTGGGCAGGCGCTCGTAGCGTTCAAGGATGGCTGTGAGAGGCCTGATCGTGGCCATCCAACGCTCACGCCGAGCCTTGATGGCATAGATGTCGGTAAGCTTGTGCATGTTCTTCTCTGCCACACATGCTGCGCTAGCCTCCATGTTAAAGCATTTCAAGTGATGATAGCGTGGTGGGAGGATGTCATCGACAACGAGGTTATACGATGTTGGCAAACGCCGAGGAAGATCACGCCATCGCTTGGAAAGGAT…	837	1	0.876941	0.0	1	9.04387	4521934	4522668	1	9.6-13	0	0	sPb-1524	24	1	1	1	0
431756	sPb-4959	FI849036	25634299	GGGATTAACTTGGTAGAAAGATTTTCCTGCTGTCTTTGATAAAATGGAATGTTGGCAAGTCTTTTCTAGACGGGAGAAGAAATAGATAGACTCTTGACATTCAGTGTTTGGAAGGAGCCATATAATTCGGTGATCTCTTGCTGTGGCTTAGAGGAAATTGTCTTTTAGTTCAGGTGAACTGAAGCATCATACCGTAGAGTGGCCTGAGTACACAAAACTAGGGTTTTAGCCTTTTTTTCTTAGGTTTAGTGATGAGGGAGAGGACTACATTGTCCACCTTTTGATTTCATTTTAGGGCCTTAACATTCTTGGTTAGACTTGTAGGGTGAACTTGCAAACCGAAGCGTTTTTGTAAAACTCCAAGTGCTTCAAAATTCAAAATATTGAAAGGAGATTTAA…	680	4	sPb-9854	GCAATGGATCTTAACTTAATTGCACAACACATATATAGGGTACAATAATATGATAATTGATAATGATAACTTCCTATGCCCCCAAACCACTAAAGCAAAAGTTTGTAAATTTAATGCTGATGCTTTAATATCTGACCCAAAAGGTACAAATGAAGATGATAAAAATGGCAACTCTTCAAAGATGTTAATATCACATACTTGTGAATTCAAAAGACCAACATATTTTTGCCATGAGAACTACTATACCTCTCCAAGAACCAAAACCACATAAAACTTAAATATTAAATCTCCTTTCAATATTTTGAATTTTGAAGCACTTGGAGTTTTACAAAAACGCTTCGGTTTGCAAGTTCACCCTACAAGTCTAACCAAGAATGTTAAGGCCCTAAAATGAAATCA…	680	1	0.988235	0.0	1	9.43087	4715437	4716116	0	0	0	0	sPb-9854	25	2	0	1	0
242765	sPb-5015	FI849039	25634302	GCAATGGATCTTAACTTAATTGCACAACACATATATAGGGTACAATAATATGATAATTGATAATGATAACTTCCTATGCCCCCAAACCACTAAAGCAAAAGTTTGTAAATTTAATGCTGATGCTTTAATATCTGACCCAAAAGGTACAAATGAAGATGATAAAAATGGCAACTCTTCAAAGATGTTAATATCACATACTTGTGAATTCAAAAGACCAACATATTTTTGCCATGAGAACTACTATACCTCTCCAAGAACCAAAACCACATAAAACTTAAATATTAAATCTCCTTTCAATATTTTGAATTTTGAAGCACTTGGAGTTTTACAAGAACGCTTCGGTTTGCAAGTTCACCCTACAAGTCTAACCAAGAATGTTAAGGCCCTAAAATGAAATCA…	680	4	sPb-9854	GCAATGGATCTTAACTTAATTGCACAACACATATATAGGGTACAATAATATGATAATTGATAATGATAACTTCCTATGCCCCCAAACCACTAAAGCAAAAGTTTGTAAATTTAATGCTGATGCTTTAATATCTGACCCAAAAGGTACAAATGAAGATGATAAAAATGGCAACTCTTCAAAGATGTTAATATCACATACTTGTGAATTCAAAAGACCAACATATTTTTGCCATGAGAACTACTATACCTCTCCAAGAACCAAAACCACATAAAACTTAAATATTAAATCTCCTTTCAATATTTTGAATTTTGAAGCACTTGGAGTTTTACAAAAACGCTTCGGTTTGCAAGTTCACCCTACAAGTCTAACCAAGAATGTTAAGGCCCTAAAATGAAATCA…	680	1	0.988235	0.0	1	9.43087	4715437	4716116	1	9.6-13	0	0	sPb-9854	25	1	0	1	0
244744	sPb-8773	FI849419	25634682	GGGATTAACTTGGTAGAAAGATTTTCCTGCTGTCTTTGATAAAATGGAATGTTGGCAAGTCTTTTCTAGACGGGAGAAGAAATAGATAGACTCTTGACATTCAGTGTTTGGAAGGAGCCATATAATTCGGTGATCTCTTGCTGTGGCTTAGAGGAAATTGTCTTTTAGTTCAGGTGAACTGAAGCGTCATACCGTAGAGTGGCCTGAGTACACAAAACTAGGGTTTTAGCCTTTTTTTCTTAGGTTTAGTGATGAGGGAGAGGACTACATTGTCCACCTTTTGATTTCATTTTAGGGCCTTAACATTCTTGGTTAGACTTGTAGGGTGAACTTGCAAACCGAAGCGTTTTTGTAAAACTCCAAGTGCTTCAAAATTCAAAATATTGAAAGGAGATTTAA…	680	4	sPb-9854	GCAATGGATCTTAACTTAATTGCACAACACATATATAGGGTACAATAATATGATAATTGATAATGATAACTTCCTATGCCCCCAAACCACTAAAGCAAAAGTTTGTAAATTTAATGCTGATGCTTTAATATCTGACCCAAAAGGTACAAATGAAGATGATAAAAATGGCAACTCTTCAAAGATGTTAATATCACATACTTGTGAATTCAAAAGACCAACATATTTTTGCCATGAGAACTACTATACCTCTCCAAGAACCAAAACCACATAAAACTTAAATATTAAATCTCCTTTCAATATTTTGAATTTTGAAGCACTTGGAGTTTTACAAAAACGCTTCGGTTTGCAAGTTCACCCTACAAGTCTAACCAAGAATGTTAAGGCCCTAAAATGAAATCA…	680	1	0.988235	0.0	1	9.43087	4715437	4716116	1	9.6-13	0	0	sPb-9854	25	1	0	1	0
431942	sPb-9854	FI849533	25634796	GCAATGGATCTTAACTTAATTGCACAACACATATATAGGGTACAATAATATGATAATTGATAATGATAACTTCCTATGCCCCCAAACCACTAAAGCAAAAGTTTGTAAATTTAATGCTGATGCTTTAATATCTGACCCAAAAGGTACAAATGAAGATGATAAAAATGGCAACTCTTCAAAGATGTTAATATCACATACTTGTGAATTCAAAAGACCAACATATTTTTGCCATGAGAACTACTATACCTCTCCAAGAACCAAAACCACATAAAACTTAAATATTAAATCTCCTTTCAATATTTTGAATTTTGAAGCACTTGGAGTTTTACAAAAACGCTTCGGTTTGCAAGTTCACCCTACAAGTCTAACCAAGAATGTTAAGGCCCTAAAATGAAATCA…	680	4	sPb-9854	GCAATGGATCTTAACTTAATTGCACAACACATATATAGGGTACAATAATATGATAATTGATAATGATAACTTCCTATGCCCCCAAACCACTAAAGCAAAAGTTTGTAAATTTAATGCTGATGCTTTAATATCTGACCCAAAAGGTACAAATGAAGATGATAAAAATGGCAACTCTTCAAAGATGTTAATATCACATACTTGTGAATTCAAAAGACCAACATATTTTTGCCATGAGAACTACTATACCTCTCCAAGAACCAAAACCACATAAAACTTAAATATTAAATCTCCTTTCAATATTTTGAATTTTGAAGCACTTGGAGTTTTACAAAAACGCTTCGGTTTGCAAGTTCACCCTACAAGTCTAACCAAGAATGTTAAGGCCCTAAAATGAAATCA…	680	1	0.989706	0.0	1	9.43087	4715437	4716116	0	0	0	0	sPb-9854	25	2	1	1	0
244192	sPb-1760	FI848742	25634005	TGAAAAAGGAGGGGAAGCTTGCATCAAATCAAATCGACATTGTCAAGTTGCATCATAGTCGAATCCACACTTTCTCATTCACCAATGGACGCAACGAAACTGAATCATTCAGCCCAAGACACGTACATGCATGCACGCCCACCTGAACAGATCTAAGTGTGTAAAGGACCATTTAGGACACATGACACCGATGGAGGGTTGATCTTCCATCCTGGACGTACGCGGTGCACCGGCTGCCCCTGCTGCTTTTGCTCTCGGCAGTACTGGGTTGTCCTGAACCACGAAAGAGTGAATTGTTATAACGCAACCAAGCATCCTCAACAACAGCCGAAACGACCAGTCCTACTACAATCAACGTACACTGTTGATGAGTGCCCCAATTCGTCCCGGTGCCCTCCA…	401	2	sPb-3697	GTCCACCTAGCTGTAGCCGTGGCTGGAATAGTGAGGCCTTTTGAGAATGGAGGGCACCGGGACGAATTGTGGCACTCATCAACAGTGTACGTTGATTGTAGTAGGACTTGTCGTTTCGGCTGTTGCTGAGGATGCTTGGTTGACTTATTACAATTCACGCTTTCGTGGTTCAGGACAACCCAGTACTGCCGAGAGCAAAAGCAGCACGGGCAGCCGGTGCACCGCGTACGTCCAGGATTGAAGATCAACCCTCCATCGCTGTCATGTGTCCTAAATGGTCCTTTACACACTTAGATCTCTTCATGTGGGCATGCATGCATGTACGTCTCCTGGACTGAATGATTCAGTTTCGTTGCGTCCACTGGTGAATGGAAAGTTTGGATTCGATATGATACAGCT…	466	1	0.945137	1e-169	1	10.4245	5212225	5212622	0	0	0	0	sPb-3697	26	1	1	1	0
242671	sPb-3697	FI848917	25634180	GTCCACCTAGCTGTAGCCGTGGCTGGAATAGTGAGGCCTTTTGAGAATGGAGGGCACCGGGACGAATTGTGGCACTCATCAACAGTGTACGTTGATTGTAGTAGGACTTGTCGTTTCGGCTGTTGCTGAGGATGCTTGGTTGACTTATTACAATTCACGCTTTCGTGGTTCAGGACAACCCAGTACTGCCGAGAGCAAAAGCAGCACGGGCAGCCGGTGCACCGCGTACGTCCAGGATTGAAGATCAACCCTCCATCGCTGTCATGTGTCCTAAATGGTCCTTTACACACTTAGATCTCTTCATGTGGGCATGCATGCATGTACGTCTCCTGGACTGAATGATTCAGTTTCGTTGCGTCCACTGGTGAATGGAAAGTTTGGATTCGATATGATACAGCT…	466	2	sPb-3697	GTCCACCTAGCTGTAGCCGTGGCTGGAATAGTGAGGCCTTTTGAGAATGGAGGGCACCGGGACGAATTGTGGCACTCATCAACAGTGTACGTTGATTGTAGTAGGACTTGTCGTTTCGGCTGTTGCTGAGGATGCTTGGTTGACTTATTACAATTCACGCTTTCGTGGTTCAGGACAACCCAGTACTGCCGAGAGCAAAAGCAGCACGGGCAGCCGGTGCACCGCGTACGTCCAGGATTGAAGATCAACCCTCCATCGCTGTCATGTGTCCTAAATGGTCCTTTACACACTTAGATCTCTTCATGTGGGCATGCATGCATGTACGTCTCCTGGACTGAATGATTCAGTTTCGTTGCGTCCACTGGTGAATGGAAAGTTTGGATTCGATATGATACAGCT…	466	1	0.997854	0.0	1	10.4244	5212180	5212645	0	0	0	0	sPb-3697	26	1	0	1	0
340433	SbMITE-340433	FI848026	25633289	TGCACTGTCTGAAAACAAGGGCGTCGTCGTCGGCTTGACTGCAACAGCGAGTCTACTGCGGGCCACACGTTCAAGCAGGAAGGCTGCCTCTCCAAAAGGACGAAAACCACTGCGCCTCTCAAAAGGACCAAAACCACTGCTA	142	2	SbMITE-340433	TGCACTGTCTGAAAACAAGGGCGTCGTCGTCGGCTTGACTGCAACAGCGAGTCTACTGCGGGCCACACGTTCAAGCAGGAAGGCTGCCTCTCCAAAAGGACGAAAACCACTGCGCCTCTCAAAAGGACCAAAACCACTGCTA	142	1	1	1e-74	1	11.231	5615521	5615662	0	0	4	114.9	SbMITE-340433	27	2	0	1	0
340454	SbMITE-340454	FI848032	25633295	TGCACTGTCTGAAAACAAGGGCGTCGTCGTCGGCTTGACTGCAACAGCGAGTCTACTGCGGGCCACACATTCAAGCAGGAAGGCTGCCTCTCCAAAAGGACGAAAACCACTGCGCCTCTCAAAAGGACCAAAACCACTGCTA	142	2	SbMITE-340433	TGCACTGTCTGAAAACAAGGGCGTCGTCGTCGGCTTGACTGCAACAGCGAGTCTACTGCGGGCCACACGTTCAAGCAGGAAGGCTGCCTCTCCAAAAGGACGAAAACCACTGCGCCTCTCAAAAGGACCAAAACCACTGCTA	142	1	0.992958	3e-72	1	11.231	5615521	5615662	8	110.1	8	107.9	SbMITE-340433	27	2	1	1	0
169380	sPb-8647	FI849413	25634676	GATAAACAGGTTTTAAATCAGCACCTAGTGTCATAGAAACTAGATAATATTTCAATATTACCATTTTGTGAGATGAAATCAGCATATGATCAGTACCTGGGAGAGGAGGGGCAATATAGTTACCCCAGCATGCCCACCAACAACAGGAACACTGACATCTCTTGGATCAACTCCAAGCACTTCGGCCTACAATACACAATATTATGAAACAGAAATGCATATTACCAAATTGAGAAGAACAACAGCACTACTAGAGCATGCAAGTATTCCAGGTTCTTAAGAGATGCTATGTATTAGGCTTCATACCACAAAGGTGTTAGCCCTCGCAACGTCGAGCGTTGTCACTCCAAGAAGACGCTTAGGATCATAAGTTCCAGCTTTCTTGAAAACCTCAGCAGC…	793	1	sPb-8647	GATAAACAGGTTTTAAATCAGCACCTAGTGTCATAGAAACTAGATAATATTTCAATATTACCATTTTGTGAGATGAAATCAGCATATGATCAGTACCTGGGAGAGGAGGGGCAATATAGTTACCCCAGCATGCCCACCAACAACAGGAACACTGACATCTCTTGGATCAACTCCAAGCACTTCGGCCTACAATACACAATATTATGAAACAGAAATGCATATTACCAAATTGAGAAGAACAACAGCACTACTAGAGCATGCAAGTATTCCAGGTTCTTAAGAGATGCTATGTATTAGGCTTCATACCACAAAGGTGTTAGCCCTCGCAACGTCGAGCGTTGTCACTCCAAGAAGACGCTTAGGATCATAAGTTCCAGCTTTCTTGAAAACCTCAGCAGC…	793	1	0.973518	0.0	1	11.2528	5626419	5627198	2	57.5	0	0	sPb-8647	28	1	0	1	0
187458	SbMITE-187458	FI847721	25632984	TGCCCTCAGGTTTCTTGCTAATTTCTTGGCTGTTTTGTAGTCTATGCATCCTTGCAGTTGCAGGTTGATGCGTGAATGATTTGATACGTCGTGTCGGCGAATAATCCATGCTGCCGACTCGCCGGCCGCCGGGTCCAAGTCTCCGGGTGTGTCGTTTGGGTCTTGTAGAACGACGACTGACGATGATTGGTCATTCCAGATTGTGACACTAG	212	1	SbMITE-187458	TGCCCTCAGGTTTCTTGCTAATTTCTTGGCTGTTTTGTAGTCTATGCATCCTTGCAGTTGCAGGTTGATGCGTGAATGATTTGATACGTCGTGTCGGCGAATAATCCATGCTGCCGACTCGCCGGCCGCCGGGTCCAAGTCTCCGGGTGTGTCGTTTGGGTCTTGTAGAACGACGACTGACGATGATTGGTCATTCCAGATTGTGACACTAG	212	1	0.971698	1e-111	1	11.3271	5663540	5663746	0	0	0	0	SbMITE-187458	29	1	0	0	0
188434	SbMITE-188434	FI847841	25633104	TAAACAAGGCCTAGGAATGATGGCAAAGTGGCCAGCAGCTACAACCCATGCAAGCTCTTTTGGTCTTTTGCTAGAGCCTGCAGGGCCACCTTGAGGCAAAGCTGGTAATCACATTGAGCA	120	1	SbMITE-188434	TAAACAAGGCCTAGGAATGATGGCAAAGTGGCCAGCAGCTACAACCCATGCAAGCTCTTTTGGTCTTTTGCTAGAGCCTGCAGGGCCACCTTGAGGCAAAGCTGGTAATCACATTGAGCA	120	1	0.991667	5e-61	1	11.5613	5780660	5780778	0	0	0	0	SbMITE-188434	30	1	0	0	0
170444	sPb-0623	FI848621	25633884	GACGGTTGGGGTGGCGCTGGGGGTCCCTGATCCAGTGCTTCCACTGGAGCAGAGTCGACGGCGTGGAGGTTGACATGAGCGAAGGCAGCGGACTCACCATGCCCAAGGCTGTTCCACTGGAGGCTTAGGGCTTGTTTGATGCCAGTGCTCAGGCCGGCCTAGCTAGCAGGGCCTGGCTATGGCCAGCCACGGCCTGATGCAAACGGTGCATGTGACCATATTTGGTTACGGACCGCGTAGAGCCAAGCCAAGTAGAGATTATTTGTTTGCCAGCCAAATAGAGGATAGGAAGGGGAGGTGGGCAGCGTAGAGCCTGCTCCCTCTACTCAATTCAGCCCGACTCTGAAAAAACAATCCCCTCATCATTTAGCCTGGTGCTTTAAAGTTAGTGTGAGGTGA…	437	3	sPb-5521	GCAGCCCATGTTTGGTTACGCTAGTCTATCTTTGGAGTTCACCTCACACTAACTTTAAAGCACCAGGCTAAATGATGAGGGGATTGTTTTTTCAGAGTCGGGCTGAATTGAGTAGAGGGAGCAGGCTCTACGCTGCCCACCTCCCCTTCCTATCCTCTATTTGGCTGGCAAACAAATAATCTCTACTTGGCTTGGCTCTACGCGGTCCGTAACCAAATATGGTCACATGCACCGTTTGCATCAGGCCGTGGCTGGCCATAGCCAGGCCCTGCTAGCTAGGCCGGCCTGAGCACTGGCATCAAACAAGCCCTAAGCCTCCAGTGGAACAGCCTTGGGCATGGTGAGTCCGCTGCCTTCGCTCATGTCAACCTCCACGCCGTCGACTCTGCTCCAGTGGAA…	437	1	1	0.0	1	12.6668	6333392	6333828	1	13.8-15.2	1	8.7-9.4	sPb-5521	31	1	1	1	0
244935	sPb-2583	FI848822	25634085	GACGGTTGGGGTGGCGCTGGGGGTCCCTGATCCAGTGCTTCCACTGGAGCAGAGTCGACGGCGTGGAGGTTGACATGAGCGAAGGCAGCGGACTCACCATGCCCAAGGCTGTTCCACTGGAGGCTTAGGGCTTGTTTGATGCCAGTGCTCAGGCCGGCCTAGCTAGCAGGGCCTGGCTATGGCCAGCCACGGCCTGATGCAAACGGTGCATGTGACCATATTTGGTTACGGACCGCGTAGAGCCAAGCCAAGTAGAGATTATTTGTTTGCCAGCCAAATAGAGGATAGGAAGGGGAGGTGGGCAGCGTAGAGCCTGCTCCCTCTACTCAATTCAGCCCGACTCTGAAAAAACAATCCCCTCATCATTTAGCCTGGTGCTTTAAAGTTAGTGTGAGGTGA…	437	3	sPb-5521	GCAGCCCATGTTTGGTTACGCTAGTCTATCTTTGGAGTTCACCTCACACTAACTTTAAAGCACCAGGCTAAATGATGAGGGGATTGTTTTTTCAGAGTCGGGCTGAATTGAGTAGAGGGAGCAGGCTCTACGCTGCCCACCTCCCCTTCCTATCCTCTATTTGGCTGGCAAACAAATAATCTCTACTTGGCTTGGCTCTACGCGGTCCGTAACCAAATATGGTCACATGCACCGTTTGCATCAGGCCGTGGCTGGCCATAGCCAGGCCCTGCTAGCTAGGCCGGCCTGAGCACTGGCATCAAACAAGCCCTAAGCCTCCAGTGGAACAGCCTTGGGCATGGTGAGTCCGCTGCCTTCGCTCATGTCAACCTCCACGCCGTCGACTCTGCTCCAGTGGAA…	437	1	1	0.0	1	12.6668	6333392	6333828	1	13.8-15.2	1	8.7-9.4	sPb-5521	31	1	0	1	0
433760	sPb-5521	FI849092	25634355	GCAGCCCATGTTTGGTTACGCTAGTCTATCTTTGGAGTTCACCTCACACTAACTTTAAAGCACCAGGCTAAATGATGAGGGGATTGTTTTTTCAGAGTCGGGCTGAATTGAGTAGAGGGAGCAGGCTCTACGCTGCCCACCTCCCCTTCCTATCCTCTATTTGGCTGGCAAACAAATAATCTCTACTTGGCTTGGCTCTACGCGGTCCGTAACCAAATATGGTCACATGCACCGTTTGCATCAGGCCGTGGCTGGCCATAGCCAGGCCCTGCTAGCTAGGCCGGCCTGAGCACTGGCATCAAACAAGCCCTAAGCCTCCAGTGGAACAGCCTTGGGCATGGTGAGTCCGCTGCCTTCGCTCATGTCAACCTCCACGCCGTCGACTCTGCTCCAGTGGAA…	437	3	sPb-5521	GCAGCCCATGTTTGGTTACGCTAGTCTATCTTTGGAGTTCACCTCACACTAACTTTAAAGCACCAGGCTAAATGATGAGGGGATTGTTTTTTCAGAGTCGGGCTGAATTGAGTAGAGGGAGCAGGCTCTACGCTGCCCACCTCCCCTTCCTATCCTCTATTTGGCTGGCAAACAAATAATCTCTACTTGGCTTGGCTCTACGCGGTCCGTAACCAAATATGGTCACATGCACCGTTTGCATCAGGCCGTGGCTGGCCATAGCCAGGCCCTGCTAGCTAGGCCGGCCTGAGCACTGGCATCAAACAAGCCCTAAGCCTCCAGTGGAACAGCCTTGGGCATGGTGAGTCCGCTGCCTTCGCTCATGTCAACCTCCACGCCGTCGACTCTGCTCCAGTGGAA…	437	1	1	0.0	1	12.6668	6333392	6333828	1	13.8-15.2	1	8.7-9.4	sPb-5521	31	2	0	1	0
187997	SbMITE-187997	FI847781	25633044	TGCTCGGCCTGGTTCTCGTCGGATGTACTAAAGCCCACGAGGACGAGACAGAGTAAATGCTGCGCGATCCGTCCTTGTGATTCCATCCCGTACCAAGTACCAACACCACCAGCGCTGGGTCAGAATCCT	129	1	SbMITE-187997	TGCTCGGCCTGGTTCTCGTCGGATGTACTAAAGCCCACGAGGACGAGACAGAGTAAATGCTGCGCGATCCGTCCTTGTGATTCCATCCCGTACCAAGTACCAACACCACCAGCGCTGGGTCAGAATCCT	129	1	0.992248	2e-66	1	12.9733	6486637	6486764	0	0	0	0	SbMITE-187997	32	1	0	1	0
187556	SbMITE-187556	FI847733	25632996	TTAGAAGGGAAAAAACGTACAACTTGGGGGGAGTAAACACCAGCCACTAGCTTTGCCCTCGGTAAATCGGTCGGTGGCCCAAATATAAAGCCACAACGGCGCAACGGGCTACCCATAGCTTTCGTGTCTCCCCCCTATCCCACATCTTATCTACTCTAAATATACCACGCATTCTTATTTAAGTGAAGTCAATTCTATCCTTGATCCTATCTAATCACCCGCGTATATCCCTTTCTTCTCACCTTAGAGATCGTGATCTCGAGCA	265	1	SbMITE-187556	TTAGAAGGGAAAAAACGTACAACTTGGGGGGAGTAAACACCAGCCACTAGCTTTGCCCTCGGTAAATCGGTCGGTGGCCCAAATATAAAGCCACAACGGCGCAACGGGCTACCCATAGCTTTCGTGTCTCCCCCCTATCCCACATCTTATCTACTCTAAATATACCACGCATTCTTATTTAAGTGAAGTCAATTCTATCCTTGATCCTATCTAATCACCCGCGTATATCCCTTTCTTCTCACCTTAGAGATCGTGATCTCGAGCA	265	1	1	1e-148	1	13.0314	6515722	6515986	0	0	0	0	SbMITE-187556	33	1	1	1	0
187490	SbMITE-187490	FI847728	25632991	TAGGTGGGTTTCACGTTTGAATAAATAATTGCTTGCTTGCACTATGTAGTATGTACACAGAGAGCATGTAGAGCGGCTGATTATAGTGGATCAGATCCCTTACTCTCCATGTTCCCCATCTTGTCTTTATTTCCACGCATTGTTAGCCCCATGGTTTGCACCAGGTTAGAAGGTCGAACCAAAGAATCATTTCTCAGAGTTCGGTAACTGTAGTGAACAAATCGGACCTTTTTTCTCTCTCTCTCTTCTCACGGTTCGACTTTTCAGTACACTCGAGCTGCTCTTAGGAGATAGAAACATGCGTGCA	307	1	SbMITE-187490	TAGGTGGGTTTCACGTTTGAATAAATAATTGCTTGCTTGCACTATGTAGTATGTACACAGAGAGCATGTAGAGCGGCTGATTATAGTGGATCAGATCCCTTACTCTCCATGTTCCCCATCTTGTCTTTATTTCCACGCATTGTTAGCCCCATGGTTTGCACCAGGTTAGAAGGTCGAACCAAAGAATCATTTCTCAGAGTTCGGTAACTGTAGTGAACAAATCGGACCTTTTTTCTCTCTCTCTCTTCTCACGGTTCGACTTTTCAGTACACTCGAGCTGCTCTTAGGAGATAGAAACATGCGTGCA	307	1	0.7557	1e-126	1	13.7029	6851464	6851696	0	0	0	0	SbMITE-187490	34	1	0	0	0
431616	sPb-2024	FI848771	25634034	CTGCAGAGCCGGTCACCGGCGAGGTGGTGCTATGCGTCCACCCCACCCAGGAGGCGGAGCACTGCCGCTAGGATGTCATCGGCTACCTCAGGCGACTCCTCGGCTCCTCCCTCGGCTGCGAGGTGCGTCCGTACCCGCTGCTGTGATCTGTCACCCCCTAATCCCCATGGAAGCACCCCAGGAAGCCCCACCAGGCCCCAATCTAGACTTCCGTTGCCTTGATCCCCATCCACCTCTGTGGTTTCATCACCAGCGAAACTACTTCACCTCCTCCATCGAGGCAAGATGGATGCGACTGGTGGCAACACACAATGGCACTGGAGGACCTGGTGCTCTAGGCTGGATCCACGAAGGAGGTTGCCTTGTCGACCACAGCTAAGGCAAAGGCTGGATCAGATG…	863	1	sPb-2024	CTGCAGAGCCGGTCACCGGCGAGGTGGTGCTATGCGTCCACCCCACCCAGGAGGCGGAGCACTGCCGCTAGGATGTCATCGGCTACCTCAGGCGACTCCTCGGCTCCTCCCTCGGCTGCGAGGTGCGTCCGTACCCGCTGCTGTGATCTGTCACCCCCTAATCCCCATGGAAGCACCCCAGGAAGCCCCACCAGGCCCCAATCTAGACTTCCGTTGCCTTGATCCCCATCCACCTCTGTGGTTTCATCACCAGCGAAACTACTTCACCTCCTCCATCGAGGCAAGATGGATGCGACTGGTGGCAACACACAATGGCACTGGAGGACCTGGTGCTCTAGGCTGGATCCACGAAGGAGGTTGCCTTGTCGACCACAGCTAAGGCAAAGGCTGGATCAGATG…	863	1	0.997683	0.0	1	14.0086	7004276	7005138	0	0	0	0	sPb-2024	35	2	0	0	0
342062	SbMITE-342062	FI848340	25633603	TGCACCCTGCGCGGCCTGGGTGGCAGGTGCGCGCCACACACCACCCCGGGG	51	1	SbMITE-342062	TGCACCCTGCGCGGCCTGGGTGGCAGGTGCGCGCCACACACCACCCCGGGG	51	1	0.862745	3e-04	1	14.6921	7346053	7346103	0	0	0	0	SbMITE-342062	36	2	0	1	0
343356	SbMITE-343356	FI848556	25633819	TGCTCACATCCGTGGAGCAACGGCGGCCACAGAGCGTCGTTCATAAAGATCATGCTTGGGTCGATCGATCAG	72	1	SbMITE-343356	TGCTCACATCCGTGGAGCAACGGCGGCCACAGAGCGTCGTTCATAAAGATCATGCTTGGGTCGATCGATCAG	72	1	0.902778	3e-27	1	14.8963	7448160	7448225	1	72.5	1	89.3	SbMITE-343356	37	2	0	0	0
340991	SbMITE-340991	FI848151	25633414	CAAGGGGACCGAAAGGCAAACCCAAGGATGTAAAGCCCCCTATGGAACGAAATGGTTTGTCCAAATGATATCCCGTGGATTGCTCACCCTGAAAAAAAAGTCAGAGATTTCAAGGGCAATTGGGTTTTTAAACTAGCGCTATATGTGGTGTGCCTAAACTTATAAACCTGCCATGAAAAAGAATACAAAGGCTGAAGATGCCATTGGCACAATATTTCGCATTGGCTTCCTCATCACCTCTTTCGAAGCGTGCA	254	1	SbMITE-340991	CAAGGGGACCGAAAGGCAAACCCAAGGATGTAAAGCCCCCTATGGAACGAAATGGTTTGTCCAAATGATATCCCGTGGATTGCTCACCCTGAAAAAAAAGTCAGAGATTTCAAGGGCAATTGGGTTTTTAAACTAGCGCTATATGTGGTGTGCCTAAACTTATAAACCTGCCATGAAAAAGAATACAAAGGCTGAAGATGCCATTGGCACAATATTTCGCATTGGCTTCCTCATCACCTCTTTCGAAGCGTGCA	254	1	0.968504	1e-127	1	15.2882	7644096	7644349	0	0	0	0	SbMITE-340991	38	2	1	1	0
244334	sPb-1003	FI848660	25633923	GGACCAGTTCGCCGTCTCCGTCAACCACGTCCACGCCCTCGCCATCCTCGTCGCCACCTTCCACTACGAGAAGCACCCGCCCGCGCTCGACCAGGTCCGGCATCCCTCTCTCTCGCCGAGCTAGCTAAGCTCGGCCACCGAACTGCCTGCGTCCACTGCTTGTTTCCTGCTAGTACTTGTGGGCGAGATCTCTGGCCTTTCTGCTCTGCGCGCGCAGTTAATTCCGTGCCTCGCCGTCTCTGGAAATCCCTGCTGCTGCTCCCATTGCCATAACACCTCGACCATGTTACCATGTACCAGTACCTGCTCCGCCTCTGCTGCTTCCACTTCATTTAATTACTGTCAAGTCCATGGTTCCCTTGTGCGCAGACCGTGCCACTTCTTAAATGGAATTCTCTC…	477	1	sPb-1003	GGACCAGTTCGCCGTCTCCGTCAACCACGTCCACGCCCTCGCCATCCTCGTCGCCACCTTCCACTACGAGAAGCACCCGCCCGCGCTCGACCAGGTCCGGCATCCCTCTCTCTCGCCGAGCTAGCTAAGCTCGGCCACCGAACTGCCTGCGTCCACTGCTTGTTTCCTGCTAGTACTTGTGGGCGAGATCTCTGGCCTTTCTGCTCTGCGCGCGCAGTTAATTCCGTGCCTCGCCGTCTCTGGAAATCCCTGCTGCTGCTCCCATTGCCATAACACCTCGACCATGTTACCATGTACCAGTACCTGCTCCGCCTCTGCTGCTTCCACTTCATTTAATTACTGTCAAGTCCATGGTTCCCTTGTGCGCAGACCGTGCCACTTCTTAAATGGAATTCTCTC…	477	1	0.979036	0.0	1	17.8314	8915700	8916176	0	0	0	0	sPb-1003	39	1	1	1	0
340370	SbMITE-340370	FI848010	25633273	TAAATAATTTAAATCCACCCCCACGCAATGGAACATCTCGGTCACATGTTGTACTGCAAGCTAGGACAAACAGTGTGTGCA	81	1	SbMITE-340370	TAAATAATTTAAATCCACCCCCACGCAATGGAACATCTCGGTCACATGTTGTACTGCAAGCTAGGACAAACAGTGTGTGCA	81	1	1	2e-38	1	19.0042	9502120	9502200	0	0	0	0	SbMITE-340370	40	2	0	1	0
188411	SbMITE-188411	FI847836	25633099	TGCTCAGGTCCACGTCTGCACCTGGATAACTCAAAGGCTGACGACGACTCGTGGGCTGAGGCGAGCCACCGAGGTCTCTCCGTCTCGGCAGATGCTCTCACGAGTCCATCCAAATCTCCCGCAGTAGTA	129	1	SbMITE-188411	TGCTCAGGTCCACGTCTGCACCTGGATAACTCAAAGGCTGACGACGACTCGTGGGCTGAGGCGAGCCACCGAGGTCTCTCCGTCTCGGCAGATGCTCTCACGAGTCCATCCAAATCTCCCGCAGTAGTA	129	1	0.992248	1e-64	1	19.8685	9934247	9934375	0	0	0	0	SbMITE-188411	41	1	1	1	0
187062	SbMITE-187062	FI847683	25632946	TGCTCATGCTGTGACTGCCGCACGATGATTTAGTTCTGATTGAGTGCCTGGCCCCTTGGGGAAGGGCATAATCTCGTCTTGCCTTGCCTGTCAAAGCCAACCAAGTTTTGCCATAACTGTTTA	123	2	SbMITE-341971	TGCTCATGCTGTGACTGCCGCACGATGATTTAGTTCTGATTGAGTGCCTGGCCCCTTGGGGAAGGGCATAATCTCGTCTTGCCTTGCCTGTCAAAGCCAACCAAGTTTTGCCATAACTGTTTG	123	1	0.97561	5e-58	1	20.2024	10101207	10101328	0	0	0	0	SbMITE-341971	42	1	1	1	0
341971	SbMITE-341971	FI848325	25633588	TGCTCATGCTGTGACTGCCGCACGATGATTTAGTTCTGATTGAGTGCCTGGCCCCTTGGGGAAGGGCATAATCTCGTCTTGCCTTGCCTGTCAAAGCCAACCAAGTTTTGCCATAACTGTTTG	123	2	SbMITE-341971	TGCTCATGCTGTGACTGCCGCACGATGATTTAGTTCTGATTGAGTGCCTGGCCCCTTGGGGAAGGGCATAATCTCGTCTTGCCTTGCCTGTCAAAGCCAACCAAGTTTTGCCATAACTGTTTG	123	1	0.98374	1e-58	1	20.2024	10101206	10101328	0	0	0	0	SbMITE-341971	42	2	0	1	0
187099	SbMITE-187099	FI847685	25632948	TGCTCTACAATGATTACCACTCCAGCACTTTTCACCATCCGGGTCTTCCGTCTCGGCACCACACTAG	67	1	SbMITE-187099	TGCTCTACAATGATTACCACTCCAGCACTTTTCACCATCCGGGTCTTCCGTCTCGGCACCACACTAG	67	1	1	3e-30	1	20.5779	10288949	10289015	0	0	0	0	SbMITE-187099	43	1	0	1	0
340904	SbMITE-340904	FI848130	25633393	TGCTCCCCACAGTTGCGACTTGCGGTAGCCCCGGCGCACCTTACGGCTCCATGCTGCCCGGTACGGCACACTGCCCGCGTTTTCTACGTGCGCTGCTCGGTCCTCCTCCTACGCATACCTACTCATCTACCACTAGTATACGCTACCTGTACGCATGTACTGTACGTCGTCTACCCATTACTACTTGCTGCTCCATGTACGCCATTCGCAGCTAGAATATACAGCGCACATTTCATGGCATTACTCCTT	249	1	SbMITE-340904	TGCTCCCCACAGTTGCGACTTGCGGTAGCCCCGGCGCACCTTACGGCTCCATGCTGCCCGGTACGGCACACTGCCCGCGTTTTCTACGTGCGCTGCTCGGTCCTCCTCCTACGCATACCTACTCATCTACCACTAGTATACGCTACCTGTACGCATGTACTGTACGTCGTCTACCCATTACTACTTGCTGCTCCATGTACGCCATTCGCAGCTAGAATATACAGCGCACATTTCATGGCATTACTCCTT	249	1	1	1e-138	1	22.2331	11116531	11116779	1	27.1	1	18.5	SbMITE-340904	44	2	1	1	0
340397	SbMITE-340397	FI848017	25633280	TGCTCGCGCGCAACGAGAATTCCTGCGCCACATGTTTTGCAATAATATAA	50	4	SbMITE-340397	TGCTCGCGCGCAACGAGAATTCCTGCGCCACATGTTTTGCAATAATATAA	50	1	1	2e-20	1	22.5747	11287351	11287400	5	63.3	5	60.3	SbMITE-340397	45	2	0	1	0
340420	SbMITE-340420	FI848024	25633287	TGCTCGCGCGCAACGAGAATTCCTGCGCCACATGTTTTGCAATAATATAA	50	4	SbMITE-340397	TGCTCGCGCGCAACGAGAATTCCTGCGCCACATGTTTTGCAATAATATAA	50	1	1	2e-20	1	22.5747	11287351	11287400	0	0	0	0	SbMITE-340397	45	2	0	1	0
340444	SbMITE-340444	FI848027	25633290	TGCTCGCGCGCAACGAGAATTCCTGCGCCACATGTTTTGCAATAATATAA	50	4	SbMITE-340397	TGCTCGCGCGCAACGAGAATTCCTGCGCCACATGTTTTGCAATAATATAA	50	1	1	2e-20	1	22.5747	11287351	11287400	5	63.3	5	60.3	SbMITE-340397	45	2	1	1	0
340491	SbMITE-340491	FI848043	25633306	TGCTCGCGCGCAACGAGAATTCCTGCGCCACATGTTTTGCAATAATATAA	50	4	SbMITE-340397	TGCTCGCGCGCAACGAGAATTCCTGCGCCACATGTTTTGCAATAATATAA	50	1	1	2e-20	1	22.5747	11287351	11287400	0	0	0	0	SbMITE-340397	45	2	0	1	0
342631	SbMITE-342631	FI848432	25633695	TTAGCTTATCAACCAAATCTACTATCCATTCACTCGCAGCAAATCGGGCAACAACTGCCATACTACTACTGCAATGTTTTCGGCGAGCA	89	1	SbMITE-342631	TTAGCTTATCAACCAAATCTACTATCCATTCACTCGCAGCAAATCGGGCAACAACTGCCATACTACTACTGCAATGTTTTCGGCGAGCA	89	1	1	3e-43	1	22.9723	11486164	11486252	1	28.1	1	20.8	SbMITE-342631	46	2	1	1	0
432863	sPb-6917	FI849237	25634500	GGCTAGGATTCATCATAGAGTTCTTGTCCCATGCCGCCATCGTCGGGTTCATGGCCGGTGCTGCCATCACCATCGCTCTTCAGCAGCTCAAGGGCTTCCTTGGCATAAGGAATTTTACTACCAGAACCGACGTAGTCTCGGTCATGAAGTCAATCTTCAAGAGTGCTCACCATGGGGTAAGTTTGCATACTGTGCTACATCGACATTTTGCTCTTGCTGTTTTAACAGGTGATATATGGGAGGTTTTGAGACGACTTTTTTTCACTATGTTGTTGCTACTACAATCAAACAGTGGAACTGGCAGACAATACTGATCGGTGCATCGTTCTTGGGATTCCTTCTGTTCACCAAGTACATTGTAAGACAAACGTCAAACTACTACGTATATAGGAGTACATT…	865	1	sPb-6917	GGCTAGGATTCATCATAGAGTTCTTGTCCCATGCCGCCATCGTCGGGTTCATGGCCGGTGCTGCCATCACCATCGCTCTTCAGCAGCTCAAGGGCTTCCTTGGCATAAGGAATTTTACTACCAGAACCGACGTAGTCTCGGTCATGAAGTCAATCTTCAAGAGTGCTCACCATGGGGTAAGTTTGCATACTGTGCTACATCGACATTTTGCTCTTGCTGTTTTAACAGGTGATATATGGGAGGTTTTGAGACGACTTTTTTTCACTATGTTGTTGCTACTACAATCAAACAGTGGAACTGGCAGACAATACTGATCGGTGCATCGTTCTTGGGATTCCTTCTGTTCACCAAGTACATTGTAAGACAAACGTCAAACTACTACGTATATAGGAGTACATT…	865	1	0.991908	0.0	1	24.637	12318487	12319351	1	30.2	1	25.6	sPb-6917	47	2	1	1	0
432818	sPb-5357	FI849076	25634339	GCCACGATCTGGGCAGGCTGAACAACGGTTGCATCCTCCAAAGTCGCAGCATACGGCGTCGGCACATCCTGAGATGACAAGCACATGATGGGGGCGTCAAGGTAGTCCCAGAAATTGTCGATGATGGCCGACCTCAGGCTGGCGCCAATCCCACCCGTGCGCATGCACTCCTCCACGATCAGCACACGGTGGGTCTTCTTGATGGAGTTGCCAATAGTGTGCAGATCGAACGGCTTCAACGACCTGATGTCAATGACCTCAGGATCATACCCTTTGTTCACTAGAGTCTTTGCTGCCTGCATCACGTGGTACCTCATACGCGAGTATGTGAGTATAGTCACATGTTCCCCAGGCCGCACCATCTCGGCCTCCTCCAAGCAGAGCACATATTCCTCGTCC…	519	1	sPb-5357	GCCACGATCTGGGCAGGCTGAACAACGGTTGCATCCTCCAAAGTCGCAGCATACGGCGTCGGCACATCCTGAGATGACAAGCACATGATGGGGGCGTCAAGGTAGTCCCAGAAATTGTCGATGATGGCCGACCTCAGGCTGGCGCCAATCCCACCCGTGCGCATGCACTCCTCCACGATCAGCACACGGTGGGTCTTCTTGATGGAGTTGCCAATAGTGTGCAGATCGAACGGCTTCAACGACCTGATGTCAATGACCTCAGGATCATACCCTTTGTTCACTAGAGTCTTTGCTGCCTGCATCACGTGGTACCTCATACGCGAGTATGTGAGTATAGTCACATGTTCCCCAGGCCGCACCATCTCGGCCTCCTCCAAGCAGAGCACATATTCCTCGTCC…	519	1	0.990366	0.0	1	25.2169	12608455	12608973	0	0	0	0	sPb-5357	48	2	0	1	0
188914	SbMITE-188914	FI847923	25633186	AAAGCCACCACGCCACTATTTCCATCTCAAGCAAAACCAAATCACATCACATCAGCTAGCTACTCCTATCACCACATAGCAGCTATAGATAGCAGTGTGCCACTCCTACTCCACCAAACCCCTATAAAAAGGACAGGTACATGTACATGCTACCAGTACCAGACGCACACTCTCGAGCCACTCGGCCACAGGAGTCAGAGGAGTCCCGAACACCACCAAAGGTCTCGATTGCGAGCCAATTGGCCATTGTCACACTGGTCGTCTCGTCGTGGCAGCGCAGTACAAGCTTCCTAGTCCTAGCGATGTTTGGTGTGGTGGGCA	321	1	SbMITE-188914	AAAGCCACCACGCCACTATTTCCATCTCAAGCAAAACCAAATCACATCACATCAGCTAGCTACTCCTATCACCACATAGCAGCTATAGATAGCAGTGTGCCACTCCTACTCCACCAAACCCCTATAAAAAGGACAGGTACATGTACATGCTACCAGTACCAGACGCACACTCTCGAGCCACTCGGCCACAGGAGTCAGAGGAGTCCCGAACACCACCAAAGGTCTCGATTGCGAGCCAATTGGCCATTGTCACACTGGTCGTCTCGTCGTGGCAGCGCAGTACAAGCTTCCTAGTCCTAGCGATGTTTGGTGTGGTGGGCA	321	1	1	0.0	1	25.2732	12636615	12636935	0	0	0	0	SbMITE-188914	49	1	0	0	0
188066	SbMITE-188066	FI847790	25633053	TAAGGGTGTGTTTGGATACTCTCCTCTAAACTGTAGACCTCTATATAAATTTTAGAGCTAAGTCTCCAAACAAGTAGCCTAAAGTTAACTTTAAACATTAGCCCTTGTCAAAAAAAAACTTTAAACATTAGCCCACCTCACATTAGAGCTTCAGAGCA	158	1	SbMITE-188066	TAAGGGTGTGTTTGGATACTCTCCTCTAAACTGTAGACCTCTATATAAATTTTAGAGCTAAGTCTCCAAACAAGTAGCCTAAAGTTAACTTTAAACATTAGCCCTTGTCAAAAAAAAACTTTAAACATTAGCCCACCTCACATTAGAGCTTCAGAGCA	158	1	0.936709	2e-67	1	25.4313	12715634	12715790	0	0	0	0	SbMITE-188066	50	1	0	0	0
246725	sPb-2704	FI848836	25634099	CTGTAAGTAAAAGAATTTGCAAAATGGAATTGAAAACGACGACCCATAATCATGGAGTGACACACAAATTATGATCAAAACAGTTACTATCGGATACACAAACACAATGATGACGACCAAAAACAAGGGGGGATGGAAGGAAGGGAACATCTTTAATTCGGTTGACAGTATGCACAAGCCTCTGGCTCATCAATGCAACGGCAGTCTTAACTTATTTGACTTGCATTGAGTCTTGGCCGGTTGGCCCAACAATAATATAATTCAGGCAAAGCCAAATCCCATACTACACGC	291	1	sPb-2704	CTGTAAGTAAAAGAATTTGCAAAATGGAATTGAAAACGACGACCCATAATCATGGAGTGACACACAAATTATGATCAAAACAGTTACTATCGGATACACAAACACAATGATGACGACCAAAAACAAGGGGGGATGGAAGGAAGGGAACATCTTTAATTCGGTTGACAGTATGCACAAGCCTCTGGCTCATCAATGCAACGGCAGTCTTAACTTATTTGACTTGCATTGAGTCTTGGCCGGTTGGCCCAACAATAATATAATTCAGGCAAAGCCAAATCCCATACTACACGC	291	1	0.814433	1e-131	1	27.0209	13510444	13510680	1	42.7	0	0	sPb-2704	51	1	1	1	0
189194	SbMITE-189194	FI847958	25633221	TAAAACAAAACATAGGAAACACAATCGTCCACACTACTCCCCTCGCTCGCTCCCGCAGAACTCATTTCCCGCACCGCACTCCCCTCGCTTCCGCACCAAAAAGAAGGAATCGCCGCAATCTATGATCCCACGAGCA	136	1	SbMITE-189194	TAAAACAAAACATAGGAAACACAATCGTCCACACTACTCCCCTCGCTCGCTCCCGCAGAACTCATTTCCCGCACCGCACTCCCCTCGCTTCCGCACCAAAAAGAAGGAATCGCCGCAATCTATGATCCCACGAGCA	136	1	1	4e-71	1	27.0532	13526581	13526716	0	0	0	0	SbMITE-189194	52	1	1	1	0
232832	sPb-1694	FI848732	25633995	GCCCTTTCGTAGACTGCGTATCCGCATGCAAATTTATGGAAGTAATAATAAGACTTACTCCCTCGCTCTGGCTTGTCGAAGTACATAGCTTTTGCTATGCATCTAGATATATGTAACATTATGTCTAGATGCAAAGTAAAAGCATTGTATCCAGAAAAGAAAAGCCAAAACAACATAATTTGGAATGGAGGGAGTACCTTACCAGCATTTTCCTGTTATGATTGTATTTGTAGCCTACATTTTGTTGCCAGTTCCGTAGTGGTATATACCAGTACCTTTTCATG	284	1	sPb-1694	GCCCTTTCGTAGACTGCGTATCCGCATGCAAATTTATGGAAGTAATAATAAGACTTACTCCCTCGCTCTGGCTTGTCGAAGTACATAGCTTTTGCTATGCATCTAGATATATGTAACATTATGTCTAGATGCAAAGTAAAAGCATTGTATCCAGAAAAGAAAAGCCAAAACAACATAATTTGGAATGGAGGGAGTACCTTACCAGCATTTTCCTGTTATGATTGTATTTGTAGCCTACATTTTGTTGCCAGTTCCGTAGTGGTATATACCAGTACCTTTTCATG	284	1	0.911972	1e-142	1	27.8682	13934116	13934375	1	42.7	0	0	sPb-1694	53	1	0	1	0
430541	sPb-8893	FI849438	25634701	GAAGCAACTCCCTCTCCAGGCGACTCCCTGTGCAGGAGACCCACCCTGCCATGTGCCTCCTCCACAGGAGGGTTACATCAGCGTGAGGCATCAAAGTAGGTAAACTTTTGCCAGCTTTTACTTCTTCAAATGCTAACTTATCAAAAAAAATATGCTTCTTGCAAAAGCTCCTAAAAGTTAAATCATTCGAGACAGAGCCTATACTCTTAGCACTTGCTGCTTACTGACCTTAGTGCATCTATGCTTGAATAAGGGATCACATGCATCCAGAAGAATTTCTATCCTCTTTCTATAACCATAAGCCCATTATTTCTGATAAGCGACTAGTGGTAATATCTCAATCAAATATCTGTTTAAAGGTAATAGAATCCTAATAGTAAATAAATAAGCTAAAAGTGA…	551	1	sPb-8893	GAAGCAACTCCCTCTCCAGGCGACTCCCTGTGCAGGAGACCCACCCTGCCATGTGCCTCCTCCACAGGAGGGTTACATCAGCGTGAGGCATCAAAGTAGGTAAACTTTTGCCAGCTTTTACTTCTTCAAATGCTAACTTATCAAAAAAAATATGCTTCTTGCAAAAGCTCCTAAAAGTTAAATCATTCGAGACAGAGCCTATACTCTTAGCACTTGCTGCTTACTGACCTTAGTGCATCTATGCTTGAATAAGGGATCACATGCATCCAGAAGAATTTCTATCCTCTTTCTATAACCATAAGCCCATTATTTCTGATAAGCGACTAGTGGTAATATCTCAATCAAATATCTGTTTAAAGGTAATAGAATCCTAATAGTAAATAAATAAGCTAAAAGTGA…	551	1	0.983666	0.0	1	28.7437	14371829	14372379	0	0	0	0	sPb-8893	54	2	1	1	0
432590	sPb-4329	FI848981	25634244	GTTGCCATCTCGAATTTTATCACCAAGACCTTTTTAAAAATGGCACAATGTAGTACGTGTAAAAGTTAACCAGATCATCATCTATCACAACAACTGTAGAATATGTTCCCAATAAGATCTACGCGATCCGGCAAGAAAGCAGAGCGTGCGTGCTCCTGGCCGTTCATGCATGTTTCGATCAGCATCAAGGAATGGGTGAGGTGGCAGGGTGTGACGACACCGGCTTTCTCCAACAACGTTGTGATGTGCAAGTTAACGACCTCAACGGTTCAACTGCTTCATCCAGCAATTTGTCTTTATTCCAGTAATTATTCTTCTGTCACTGTCTTCACCCAACATTTCAGATTCAGTAAGCTAAGGCCCAGTTTGGATTTATTATCAGCAACAGTGTAAAAAGCT…	556	1	sPb-4329	GTTGCCATCTCGAATTTTATCACCAAGACCTTTTTAAAAATGGCACAATGTAGTACGTGTAAAAGTTAACCAGATCATCATCTATCACAACAACTGTAGAATATGTTCCCAATAAGATCTACGCGATCCGGCAAGAAAGCAGAGCGTGCGTGCTCCTGGCCGTTCATGCATGTTTCGATCAGCATCAAGGAATGGGTGAGGTGGCAGGGTGTGACGACACCGGCTTTCTCCAACAACGTTGTGATGTGCAAGTTAACGACCTCAACGGTTCAACTGCTTCATCCAGCAATTTGTCTTTATTCCAGTAATTATTCTTCTGTCACTGTCTTCACCCAACATTTCAGATTCAGTAAGCTAAGGCCCAGTTTGGATTTATTATCAGCAACAGTGTAAAAAGCT…	556	1	0.958633	0.0	1	29.283	14641511	14642046	1	36.9	1	41	sPb-4329	55	2	1	1	0
242342	sPb-3112	FI848869	25634132	GTCCAAAAGCATTTGACTTGCATGGACTGTGGACAAAGCAAATTCTGTTGTTCCACATGCATCGCATTGTTTGGCTAAACACCATAGGGGGCACACGATTCACACGAACACACCGCCTCCCTCTCCGCACCCCGTTTTCCTGCGCAAATGCCCATTTCTTCATTTGTTTCTACAGTTGCTACAGTAGTGTTTCATTGGATGTCCAACTGACAGTGTTATATTTGTCTGTTGTTATTGTTTAATCAGTACGTAATGCCACTTACTTTTAATTTCCATGTGTTCATCCTCAGGATTTTCTCCCACTTCTCCTGTTGCAATGGAACATAACTC	330	1	sPb-3112	GTCCAAAAGCATTTGACTTGCATGGACTGTGGACAAAGCAAATTCTGTTGTTCCACATGCATCGCATTGTTTGGCTAAACACCATAGGGGGCACACGATTCACACGAACACACCGCCTCCCTCTCCGCACCCCGTTTTCCTGCGCAAATGCCCATTTCTTCATTTGTTTCTACAGTTGCTACAGTAGTGTTTCATTGGATGTCCAACTGACAGTGTTATATTTGTCTGTTGTTATTGTTTAATCAGTACGTAATGCCACTTACTTTTAATTTCCATGTGTTCATCCTCAGGATTTTCTCCCACTTCTCCTGTTGCAATGGAACATAACTC	330	1	0.99697	0.0	1	29.4936	14746786	14747115	0	0	0	0	sPb-3112	56	1	0	1	0
189295	SbMITE-189295	FI847975	25633238	CTAAATATACCTAAGAGTATACAGGAAAAACAAATTCACATTTCATTTGCAAAGCCGGATATGATTCGTTGGGAATCAAAGCAAACTACGTATACGTCTTGTTGAATGCACTTAAGGGCATGTTTGGGTGACCTAGTTTTTGAAAACTATGGTATCACAAAACTATGCTTTTGTAAGCTAAAGATTTACAAAACCATGGTTCAGAAAAAGAGGTTGTGAACAAAGTTTTTGAAACTCCATAAAGCTAGACTATAGTTTTAATAAAACCAAAGTTTTAGAAACTACAAAGTTTATTGCACAAGATAAAAAATTAAAATATTAATCATGCAATGCAAGTGTATATTTTAAGTGCTTTACTAGACATTGTCTGCTGATGGGCAAGGTGGGGGTAGTTGAGAA…	415	1	SbMITE-189295	CTAAATATACCTAAGAGTATACAGGAAAAACAAATTCACATTTCATTTGCAAAGCCGGATATGATTCGTTGGGAATCAAAGCAAACTACGTATACGTCTTGTTGAATGCACTTAAGGGCATGTTTGGGTGACCTAGTTTTTGAAAACTATGGTATCACAAAACTATGCTTTTGTAAGCTAAAGATTTACAAAACCATGGTTCAGAAAAAGAGGTTGTGAACAAAGTTTTTGAAACTCCATAAAGCTAGACTATAGTTTTAATAAAACCAAAGTTTTAGAAACTACAAAGTTTATTGCACAAGATAAAAAATTAAAATATTAATCATGCAATGCAAGTGTATATTTTAAGTGCTTTACTAGACATTGTCTGCTGATGGGCAAGGTGGGGGTAGTTGAGAA…	415	1	0.896386	0.0	1	31.2202	15610106	15610479	1	39.8	1	47.5	SbMITE-189295	57	1	0	1	0
433527	sPb-5315	FI849072	25634335	GATGTCCGAGGAGGAGTTTGGTTTCACGGGCGGCGACGGCAGGATCACACTGCCCTGTGATGCCATGGTCATGGAGTACGCCTTGTGCTTGCTGAGGAGGGGCGCCTCTGCGGAGCTGGAGAAGGCGTTCCTGAGCACCATGGCAATGCCGTGCCACTCTGCAAACCACGTTGTGCCGTAATATGTGGCAGCTTGCTGTTAGTTGAAGCTGTAGCCTGTAAGAATTAGTTCAGCACTGTATATATAGTAGGACAAAGAGAGGTGTTATTCAGATCCTTCTGATCCTGCAAACGATCAAGGAAGGTAGCAGCGACTTAGCAAGTTAGCATCAGTGTTCTTGTTCACTGAGCAAACATAAGAGCTTAATTTCGGGCCAATAAAATTTCTGCACAATTTTCT…	818	1	sPb-5315	GATGTCCGAGGAGGAGTTTGGTTTCACGGGCGGCGACGGCAGGATCACACTGCCCTGTGATGCCATGGTCATGGAGTACGCCTTGTGCTTGCTGAGGAGGGGCGCCTCTGCGGAGCTGGAGAAGGCGTTCCTGAGCACCATGGCAATGCCGTGCCACTCTGCAAACCACGTTGTGCCGTAATATGTGGCAGCTTGCTGTTAGTTGAAGCTGTAGCCTGTAAGAATTAGTTCAGCACTGTATATATAGTAGGACAAAGAGAGGTGTTATTCAGATCCTTCTGATCCTGCAAACGATCAAGGAAGGTAGCAGCGACTTAGCAAGTTAGCATCAGTGTTCTTGTTCACTGAGCAAACATAAGAGCTTAATTTCGGGCCAATAAAATTTCTGCACAATTTTCT…	818	1	0.942543	0.0	1	31.6276	15813796	15814586	1	40.3	1	48.7	sPb-5315	58	2	1	1	0
431632	sPb-8041	FI849346	25634609	GATCAGTGCATAATGTGGTCCGTGGTCATATAGCCTACATTCTTATTTTATACTCAAGCCATTTAACTAAAAGACATGTCTCTGTAGACACATTTTGCACAATGAGTAGTTGAGTACCTTCAAAATTGAACCACATCCCTGGCTCCTTTCATAGTGCTATATTGCCAGTACTGAACTATCATTTGTCAGGATTGTTTGAACCACTACTCTTTTTTTTCATATTAAACAACTGTATCCCGGCCTATCTTTTTTAGGAAATACATGACTCGTTACAGCTAATCAGGCAAAACATAGCAAAGAAAAGTGACTTGCAGAAAACATGCTGGCATTTGATTTCCATATAATCACAAGTTTCTTGTGTGAACTTACAAGTTTCCTAAAAGCCTTTACAAACGCTGG…	748	1	sPb-8041	GATCAGTGCATAATGTGGTCCGTGGTCATATAGCCTACATTCTTATTTTATACTCAAGCCATTTAACTAAAAGACATGTCTCTGTAGACACATTTTGCACAATGAGTAGTTGAGTACCTTCAAAATTGAACCACATCCCTGGCTCCTTTCATAGTGCTATATTGCCAGTACTGAACTATCATTTGTCAGGATTGTTTGAACCACTACTCTTTTTTTTCATATTAAACAACTGTATCCCGGCCTATCTTTTTTAGGAAATACATGACTCGTTACAGCTAATCAGGCAAAACATAGCAAAGAAAAGTGACTTGCAGAAAACATGCTGGCATTTGATTTCCATATAATCACAAGTTTCTTGTGTGAACTTACAAGTTTCCTAAAAGCCTTTACAAACGCTGG…	748	1	0.838235	0.0	1	31.9305	15965252	15965888	1	41.1	1	50.5	sPb-8041	59	2	0	1	0
242087	sPb-6384	FI849168	25634431	GGCACACACAAAGTTAGAAGATTAAAAGTTCTTTTTCCCTCAAAGCTAGGTATTCTTCTCTGTTGTATTTCAGAGTTCTGCTTTTTAGTTTATAGCTCATTTCTCTGAACCTTGGATCTATGGTAGTCTGTAACTCTTAGACATAGAAGTTGATACACAGGTAACTGCTAAATATAATTTTATTTTATTGTACAGCATATATCTCACAACAGAAAAGATTTTAAAAAATTGTATAGAGTGAGTTCATATAATCATCCATTATCTGAAATTTTGGTGCTTGGAGAGTTGGAGTAGAATCTACACGTGTAATTGCAAAAGCTAAGTAGAAACAGTAGGATTGTTGCTACCAAATTATATCTTGATTTGTTTGCTATTATAACAAACCTTTTCAAATATAGT…	466	1	sPb-6384	GGCACACACAAAGTTAGAAGATTAAAAGTTCTTTTTCCCTCAAAGCTAGGTATTCTTCTCTGTTGTATTTCAGAGTTCTGCTTTTTAGTTTATAGCTCATTTCTCTGAACCTTGGATCTATGGTAGTCTGTAACTCTTAGACATAGAAGTTGATACACAGGTAACTGCTAAATATAATTTTATTTTATTGTACAGCATATATCTCACAACAGAAAAGATTTTAAAAAATTGTATAGAGTGAGTTCATATAATCATCCATTATCTGAAATTTTGGTGCTTGGAGAGTTGGAGTAGAATCTACACGTGTAATTGCAAAAGCTAAGTAGAAACAGTAGGATTGTTGCTACCAAATTATATCTTGATTTGTTTGCTATTATAACAAACCTTTTCAAATATAGT…	466	1	0.997854	0.0	1	33.3617	16680838	16681303	0	0	0	0	sPb-6384	60	1	0	1	0
340898	SbMITE-340898	FI848129	25633392	CTAGCTTATTTCGATCATTTTAGTGTACCTGACCCCCCGGCGCTATTTCTGGATGGCTTCACCCATGTTGTGTAGTTACTTTCCCAAATACACTAGCTGCACATTCTTAATTTGTGTATTACACTGAAGTCCAACATCTAGGATCATTAGCAGCTTTGTCAACAGTGCA	169	1	SbMITE-340898	CTAGCTTATTTCGATCATTTTAGTGTACCTGACCCCCCGGCGCTATTTCTGGATGGCTTCACCCATGTTGTGTAGTTACTTTCCCAAATACACTAGCTGCACATTCTTAATTTGTGTATTACACTGAAGTCCAACATCTAGGATCATTAGCAGCTTTGTCAACAGTGCA	169	1	1	1e-90	1	33.7061	16853031	16853199	1	40.8	1	49.9	SbMITE-340898	61	2	1	1	0
245971	sPb-0315	FI848592	25633855	GGACACATTCTGTCACAAGTAACCTTTACATCAGGATCATATTTTTGTTGATTAGAAAAAAAGTATCGTAAATGCAGGAGTGCCGTAAGAACAAAAAACAAGATTCAAAAGAAATGCTTCTTACCCAATAAGGGAAATGTTTGGTGTAGAAGGAGATGCATTCTGCTCAAGAAACTCACAAGCAGTGATCACAACTGGTTCAGAAAATAGCACCTGCATGATGTAAGGTGCACTTAAGAATAAGAAACATATATGAGGTTGAGACTTAAGAGAATGCCACTCCCTTTATCTCGACATTTGTTAGTTGCAATCATTGACAGCTCAAAATTAGATTCTTGGCTTAGACTAGCCGCAATGTTCTAAATCCAATTAGATGCTTCAAATACCAAACGATGACCG…	421	1	sPb-0315	GGACACATTCTGTCACAAGTAACCTTTACATCAGGATCATATTTTTGTTGATTAGAAAAAAAGTATCGTAAATGCAGGAGTGCCGTAAGAACAAAAAACAAGATTCAAAAGAAATGCTTCTTACCCAATAAGGGAAATGTTTGGTGTAGAAGGAGATGCATTCTGCTCAAGAAACTCACAAGCAGTGATCACAACTGGTTCAGAAAATAGCACCTGCATGATGTAAGGTGCACTTAAGAATAAGAAACATATATGAGGTTGAGACTTAAGAGAATGCCACTCCCTTTATCTCGACATTTGTTAGTTGCAATCATTGACAGCTCAAAATTAGATTCTTGGCTTAGACTAGCCGCAATGTTCTAAATCCAATTAGATGCTTCAAATACCAAACGATGACCG…	421	1	0.983373	0.0	1	34.0796	17039814	17040234	0	0	0	0	sPb-0315	62	1	1	1	0
187388	SbMITE-187388	FI847717	25632980	TAACCAAACGATAGTAAAAGCAGCACAACAAGAATCTCATTTGGATTTTTGTTCCTGATCCCGGCGACTTTCACGAGTTCACGTTAGGTATAATAATCCGGAAACAAAGCGAACTGCGTGCTTTGTTTATCCAGAATTCCCTCTCGGCTCTCGCACTGATGACCGGCCGTCCAGTGCTGGAATTCCCGGACGTCCCATTCACGTGAGCA	209	4	SbMITE-341158	TAACCAAACGATAGTAAAAGCAGCACAACAAGAATCTCATTTGGATTTTTGTTCCTGGTCCAGGAGACTTTCACGAGTTCACGTTAGGTATAATAAGCCGGAAACAAAGCGAACTGCGTGCTTTGTTTATCCAGAATTCCCTCTCGGCTCTCGCACTGATGACCGGCCGTCCAGTGCTGGAATTCCCGGACGTCCCATTCACGTGAGCA	209	1	0.985714	1e-105	1	34.3166	17158303	17158512	0	0	0	0	SbMITE-341158	63	1	0	1	0
341158	SbMITE-341158	FI848186	25633449	TAACCAAACGATAGTAAAAGCAGCACAACAAGAATCTCATTTGGATTTTTGTTCCTGGTCCAGGAGACTTTCACGAGTTCACGTTAGGTATAATAAGCCGGAAACAAAGCGAACTGCGTGCTTTGTTTATCCAGAATTCCCTCTCGGCTCTCGCACTGATGACCGGCCGTCCAGTGCTGGAATTCCCGGACGTCCCATTCACGTGAGCA	209	4	SbMITE-341158	TAACCAAACGATAGTAAAAGCAGCACAACAAGAATCTCATTTGGATTTTTGTTCCTGGTCCAGGAGACTTTCACGAGTTCACGTTAGGTATAATAAGCCGGAAACAAAGCGAACTGCGTGCTTTGTTTATCCAGAATTCCCTCTCGGCTCTCGCACTGATGACCGGCCGTCCAGTGCTGGAATTCCCGGACGTCCCATTCACGTGAGCA	209	1	0.985714	1e-105	1	34.3166	17158303	17158512	0	0	0	0	SbMITE-341158	63	2	0	1	0
341456	SbMITE-341456	FI848231	25633494	TGCTCACGTGAATGGGACGTCCGGGAATTCCAGCACTGGACGGCCGGTCATTAGTGCGAGAGCCGAGAGGGAATTCTGGATAAACAAAGCACGCAGTTCGCTTTGTTTCCGGCTTATTATACCTAACGTGAACTCGTGAAAGTCTCCGGGACCAGGAACAAAAATCCAAATGAGATTCTTGTTGTGCTGCTTTTACTATCGTTTGGTTA	209	4	SbMITE-341158	TAACCAAACGATAGTAAAAGCAGCACAACAAGAATCTCATTTGGATTTTTGTTCCTGGTCCAGGAGACTTTCACGAGTTCACGTTAGGTATAATAAGCCGGAAACAAAGCGAACTGCGTGCTTTGTTTATCCAGAATTCCCTCTCGGCTCTCGCACTGATGACCGGCCGTCCAGTGCTGGAATTCCCGGACGTCCCATTCACGTGAGCA	209	1	0.985714	1e-105	1	34.3166	17158303	17158512	0	0	0	0	SbMITE-341158	63	2	0	1	0
342356	SbMITE-342356	FI848386	25633649	TGCTCACGTGAATGGGACGTCCGGGAATTCCAGCACTGGACGGCCGGCCATCAGTGCGAGAGCCGAGAGGGAATTCTGGATAAACAAAGCACGCAGTTCGCTTTGTTTCCGGCTTATTATACCTAACGTGAACTCGTGAAAGTCTCCGGGACCAGGAACAAAAATCCAAATGAGATTCTTGTTGTGCTGCTTTTACTATCGTTTGGTTA	209	4	SbMITE-341158	TAACCAAACGATAGTAAAAGCAGCACAACAAGAATCTCATTTGGATTTTTGTTCCTGGTCCAGGAGACTTTCACGAGTTCACGTTAGGTATAATAAGCCGGAAACAAAGCGAACTGCGTGCTTTGTTTATCCAGAATTCCCTCTCGGCTCTCGCACTGATGACCGGCCGTCCAGTGCTGGAATTCCCGGACGTCCCATTCACGTGAGCA	209	1	0.985714	1e-105	1	34.3166	17158303	17158512	0	0	0	0	SbMITE-341158	63	2	0	1	0
230853	sPb-7398	FI849283	25634546	GCCCTTTCGTAGACTGCGTATCCGGATCCAGTGCAGAGCAAGTTGCGATCAGACCAGGCGACTGGCAGATGAACAGGAGTCTGCGTAGCAACGGCGGCACTGGCCTCGTCGTAGTCGTAGGCCGTAGCGTCCGGCAGTGATCGAGATTCGAGTGAGTCGACCCAACCCAAAACAGAGCAGTTTTGCGTGGAGACAGACGGAGGGCGGTTGCATTTGAATCGGAACTGCCGGTGCCAGCGCGGCCAGTGCGTGCCGCGCGCAACAGAGACGACAGCGAAGCCGTGGACCTTGCAGATGCACGGACGCGAGAAGCTGAAACGCCGGCCGGACCGCGCCGCGGGAGGGAGCAACCGTTCCCTGATCAGTGAATTGCAGCGCCGTATAGTAGGTGCTCTCACA…	487	1	sPb-7398	GCCCTTTCGTAGACTGCGTATCCGGATCCAGTGCAGAGCAAGTTGCGATCAGACCAGGCGACTGGCAGATGAACAGGAGTCTGCGTAGCAACGGCGGCACTGGCCTCGTCGTAGTCGTAGGCCGTAGCGTCCGGCAGTGATCGAGATTCGAGTGAGTCGACCCAACCCAAAACAGAGCAGTTTTGCGTGGAGACAGACGGAGGGCGGTTGCATTTGAATCGGAACTGCCGGTGCCAGCGCGGCCAGTGCGTGCCGCGCGCAACAGAGACGACAGCGAAGCCGTGGACCTTGCAGATGCACGGACGCGAGAAGCTGAAACGCCGGCCGGACCGCGCCGCGGGAGGGAGCAACCGTTCCCTGATCAGTGAATTGCAGCGCCGTATAGTAGGTGCTCTCACA…	487	1	0.921971	0.0	1	34.8063	17403133	17403581	1	50.1	0	0	sPb-7398	64	1	1	1	0
241858	sPb-0150	FI848575	25633838	GACTTCAGGAACTCCTCACTCTTCACAATTCGACCAACAGGTGATCCGACCTCCTGAAAAGATATATGAAAATCGTCAATTATTTTTCTTAGAAACATGCAAAAAAAAAGGGAAAGAAAAATAAGACACAACACGCTTGCTATCCCCACCTCAGCTGATTTCAATGACACGGAGCCACTCGATAGCCCTGAAGTACTCCTCCCATTATCCACAGTCCTCTGCATAGGCACTAAAACTCTCTCTAAACCATCGTGCTCCTCTGCAATCTCTGATGGCGGTTCAGGTGGCATCACATAAGCAACCTTCAATTTCACCTCCTCGACCACATTACCACCCCCTTTCACGAACTAAGAAGCAGGCACCAGATTACAAGTTCAGTGCCAAACTGACAGACATAAA…	545	1	sPb-0150	GACTTCAGGAACTCCTCACTCTTCACAATTCGACCAACAGGTGATCCGACCTCCTGAAAAGATATATGAAAATCGTCAATTATTTTTCTTAGAAACATGCAAAAAAAAAGGGAAAGAAAAATAAGACACAACACGCTTGCTATCCCCACCTCAGCTGATTTCAATGACACGGAGCCACTCGATAGCCCTGAAGTACTCCTCCCATTATCCACAGTCCTCTGCATAGGCACTAAAACTCTCTCTAAACCATCGTGCTCCTCTGCAATCTCTGATGGCGGTTCAGGTGGCATCACATAAGCAACCTTCAATTTCACCTCCTCGACCACATTACCACCCCCTTTCACGAACTAAGAAGCAGGCACCAGATTACAAGTTCAGTGCCAAACTGACAGACATAAA…	545	1	0.981651	0.0	1	36.3784	18189196	18189740	0	0	0	0	sPb-0150	65	1	0	1	0
433185	sPb-2241	FI848790	25634053	GATCGCTCGTCGGATTCCTTGGTGCTTGGAAGAACGTTTCCTGCTTGCTCTGGACAGTATCCTTCCTTCCCCGTGAATCGGATTAGTAAAGTCACAGTCACATGAGTGCAACTTGTAACAGTTTTGGTTCCTTATGTTTCGGGTACTTTTTGGAGCTATCTGTTTACCTTGACATGTGGGTGCCTAGTACCTAATCATGCTGTTCGTGGTCTTGGTGGCAATCATGGTGTTCACGGTGCTTGCGTAAGTCCCTCTGCCTTAACTTGTGTTGTGATGGCATTGACACGGCCCTTTATAGCTGATGACTTGTGGCAATGATGGTGTACTTTTTGCTTGAAAATTTGTTGTTGGGCGCATTCATTATGTGATGGTATTATGTTGTACTCCACCATTTGGAGT…	502	1	sPb-2241	GATCGCTCGTCGGATTCCTTGGTGCTTGGAAGAACGTTTCCTGCTTGCTCTGGACAGTATCCTTCCTTCCCCGTGAATCGGATTAGTAAAGTCACAGTCACATGAGTGCAACTTGTAACAGTTTTGGTTCCTTATGTTTCGGGTACTTTTTGGAGCTATCTGTTTACCTTGACATGTGGGTGCCTAGTACCTAATCATGCTGTTCGTGGTCTTGGTGGCAATCATGGTGTTCACGGTGCTTGCGTAAGTCCCTCTGCCTTAACTTGTGTTGTGATGGCATTGACACGGCCCTTTATAGCTGATGACTTGTGGCAATGATGGTGTACTTTTTGCTTGAAAATTTGTTGTTGGGCGCATTCATTATGTGATGGTATTATGTTGTACTCCACCATTTGGAGT…	502	1	0.986056	0.0	1	36.7631	18381573	18382072	0	0	0	0	sPb-2241	66	2	1	1	0
189139	SbMITE-189139	FI847943	25633206	TAGAATCTAAACCATTACCAAACGGGTCCTAACTCCACGCCACTAGCATGTGGGCA	56	1	SbMITE-189139	TAGAATCTAAACCATTACCAAACGGGTCCTAACTCCACGCCACTAGCATGTGGGCA	56	1	0.982143	3e-23	1	37.1983	18599173	18599227	0	0	0	0	SbMITE-189139	67	1	0	0	0
187814	SbMITE-187814	FI847754	25633017	TGCACATTCGTCCCATTCCCATCCCATCCTCTGGCTCGTAGTCGCCACTAGGCAGTCGTATCATCATGACGAGTATTTTTTCATGACGACAAACCAATATATACTCA	107	1	SbMITE-187814	TGCACATTCGTCCCATTCCCATCCCATCCTCTGGCTCGTAGTCGCCACTAGGCAGTCGTATCATCATGACGAGTATTTTTTCATGACGACAAACCAATATATACTCA	107	1	1	7e-54	1	37.2299	18614935	18615041	0	0	0	0	SbMITE-187814	68	1	0	1	0
431249	sPb-3618	FI848907	25634170	GATTAAACTAGTTGACTTTCCCTTGCCAGACTTCTAAAGGGGCAGGCCCCAGGCAAGAACGAGATGCTTTACAACAGAGAATGCTTGGTCCGGTAGTTTGGTCGCGCGCCACGAACGGCGGCCAAGCATCATGGCGTGAAAATGACATGCATGCATGATTAATTCTAACCAGAACAATTTTAGTATTGCGTTGCTTGCTGCTGTCGCCCAAGAAAAAGCTTGAATTGAAAAACCTGGTCTGGCCGCGTACATACATAATTAATTCTATGGCTGCTTAGCGGCAAATTAAGAGTACGGACGTAGCTTAAATCAGAGTATTCGTGGATTAAGGTCTCTCTCTATCTATTGGACAGTCGACGAAGAACTTGACTTTCCGATGCGTTGCCCGCCCCTAGCCGT…	699	1	sPb-3618	GATTAAACTAGTTGACTTTCCCTTGCCAGACTTCTAAAGGGGCAGGCCCCAGGCAAGAACGAGATGCTTTACAACAGAGAATGCTTGGTCCGGTAGTTTGGTCGCGCGCCACGAACGGCGGCCAAGCATCATGGCGTGAAAATGACATGCATGCATGATTAATTCTAACCAGAACAATTTTAGTATTGCGTTGCTTGCTGCTGTCGCCCAAGAAAAAGCTTGAATTGAAAAACCTGGTCTGGCCGCGTACATACATAATTAATTCTATGGCTGCTTAGCGGCAAATTAAGAGTACGGACGTAGCTTAAATCAGAGTATTCGTGGATTAAGGTCTCTCTCTATCTATTGGACAGTCGACGAAGAACTTGACTTTCCGATGCGTTGCCCGCCCCTAGCCGT…	699	1	0.987124	0.0	1	39.6064	19803176	19803874	1	45.2	1	60	sPb-3618	69	2	1	1	0
188505	SbMITE-188505	FI847853	25633116	TGCACATATGCTATCTTACCCTTCACACAGGGTTCACAGGAACGGTCAGTCTGAATATGAAGACATACATCCAGGACGTACGGACGGGCCGTCGTACTGCATCTTGCCATTTTCCGAAGGTTGTGCGCGAGTCCATTGCGAATTGCCTTGTGATGAGCGGTGAGTCTCTGATGTGTTCAAAATTTATCTTCCTTTGAATGTTTTCATATTA	211	1	SbMITE-188505	TGCACATATGCTATCTTACCCTTCACACAGGGTTCACAGGAACGGTCAGTCTGAATATGAAGACATACATCCAGGACGTACGGACGGGCCGTCGTACTGCATCTTGCCATTTTCCGAAGGTTGTGCGCGAGTCCATTGCGAATTGCCTTGTGATGAGCGGTGAGTCTCTGATGTGTTCAAAATTTATCTTCCTTTGAATGTTTTCATATTA	211	1	1	1e-115	1	40.1635	20081733	20081943	0	0	0	0	SbMITE-188505	70	1	1	1	0
187807	SbMITE-187807	FI847752	25633015	TGCTCCCTCCGTAATCCGTATGAACTATAGTAAGTCAAGTTGGTACTAGTACTAGTTTCAGAGTAATCTTGGTTAAACCAACTTAGATAGACAAG	95	1	SbMITE-187807	TGCTCCCTCCGTAATCCGTATGAACTATAGTAAGTCAAGTTGGTACTAGTACTAGTTTCAGAGTAATCTTGGTTAAACCAACTTAGATAGACAAG	95	1	1	8e-47	1	40.6288	20314387	20314481	0	0	0	0	SbMITE-187807	71	1	0	0	0
232432	sPb-8590	FI849405	25634668	GCCCTTTCGTAGACTGCGTATCCGTAACGCAAAGGAGGATACAGTGCCGCTTGGTGCTCTTGAGGAAAGGCATCGTTGATTCCGGAATTTGTGAAATCTGCAACGCAGCCGACGAGTCACCGGAACATATCATCCATG	138	2	sPb-0909	GTACCTGAGAAACTGTTTTCATTTCATTCCTGAATATCCTCGCATTCCTTGCCTTCCAAATCTGCCAGCAGATCAAAGCCACAAAAGACGCCAACTCTGGGAGCGGGTGAGAAGAGTGAGCTTGAACTGAATGGAGGTCATTCATGTCCACTGAGATCATGGACAGAAGATTCAAGCTTGTCCAAACACCGCGACCAAGGGAGCAGCCATGGATGATATGTTCCGGTGACTCGTCGGCTGCGTTGCAGATTTCACAAATTCCTGAATCAACGATGCCTTTCCTCAAGAGCACCAAGCGGCACTGTATCCTCCTTTGCGTCAGGAGCCATAAAAACAGTTGCACTCTTGGCGGAGCCAGGCTCTTCCAAACGAAGTTCGCCCTTGGATTGTCCTCCTGTC…	484	3	0.826087	6e-58	1	40.7799	20389947	20390060	8	161.6	0	0	sPb-0909_3	72	1	0	0	0
169552	sPb-9595	FI849508	25634771	GGTTCAGGTACTGAACTCATCATAAACAACACATCAGCAGCGGTACTGAACACGATCGCACTCTCTGCATACCTGTGGATGTAGTTGTGCCTGTGGATCGCTTCAATCGCAAGAACCGTCTCACCAACGTAGAACCTGGCCTCATCTTCAGTCAATGTGTCTTTCCTCATGAGAAGCGTCATCATGTCGCCTCCTGGGAGGTATTCCATGATCAGGTACAGGTACTCACTGTCCTGGAATGAGCAATATAGTTTGACAATGCAGTGGTGATCCACTTCTGCAAGAAGATTCCTTTCAGCTCTAACATGCTCAACCTGTGAAACAAACCAAACAAAGCAGTCAGAAAAAGGAACAGTGGATACAAAGATGAATTCAGACCTTTGATAGAAATAGCTCTAC…	470	1	sPb-9595	GGTTCAGGTACTGAACTCATCATAAACAACACATCAGCAGCGGTACTGAACACGATCGCACTCTCTGCATACCTGTGGATGTAGTTGTGCCTGTGGATCGCTTCAATCGCAAGAACCGTCTCACCAACGTAGAACCTGGCCTCATCTTCAGTCAATGTGTCTTTCCTCATGAGAAGCGTCATCATGTCGCCTCCTGGGAGGTATTCCATGATCAGGTACAGGTACTCACTGTCCTGGAATGAGCAATATAGTTTGACAATGCAGTGGTGATCCACTTCTGCAAGAAGATTCCTTTCAGCTCTAACATGCTCAACCTGTGAAACAAACCAAACAAAGCAGTCAGAAAAAGGAACAGTGGATACAAAGATGAATTCAGACCTTTGATAGAAATAGCTCTAC…	470	1	1	0.0	1	41.6882	20844115	20844584	7	3.7	0	0	sPb-9595	73	1	0	1	0
187043	SbMITE-187043	FI847680	25632943	TGCCCATCAACAAATGTCGTCATTGAAGAGTGTCCTACAGCAAATTTACCCATTTTTCATTAGCCGCAACAATTTATTTTTTTGCATTATGTTGTGATTAAACATGCCATATAAACTATGTAGCACTCTAGTATTGTGATCAAACTTAGGTGTCTTATATTTTATTCAGTGGTTCAAAAGCACTAGTTGTATTGAATAATTTCAACATGCATAAACTTTTAGTCACTCAACCTA	234	1	SbMITE-187043	TGCCCATCAACAAATGTCGTCATTGAAGAGTGTCCTACAGCAAATTTACCCATTTTTCATTAGCCGCAACAATTTATTTTTTTGCATTATGTTGTGATTAAACATGCCATATAAACTATGTAGCACTCTAGTATTGTGATCAAACTTAGGTGTCTTATATTTTATTCAGTGGTTCAAAAGCACTAGTTGTATTGAATAATTTCAACATGCATAAACTTTTAGTCACTCAACCTA	234	1	0.965812	1e-114	1	42.5202	21260094	21260327	0	0	0	0	SbMITE-187043	74	1	1	1	d
431557	sPb-9806	FI849527	25634790	GCAGCTGCTGGTAAATTCAAAGAGGAAATTGTGCCAGTGCATACAAAGGTAATGTAGTTTAATTTACCTTTGTATAGTAACTATGCTAGCTATTGAAGATTTTTTACATATTAAAGATGTGAAATTTTCATCTGTATTATATGCTAACACAATGTTACCTTATAAAGATTGTTGATCCAAAAACTGGTGAGGAGAAGAAGATTGTAGTCTCAGCAGATGATGGAATCCGACCGGATACTTCGCTTGCAGTCCTGTCAAAACTCAAACCAGCATTTTCAAAGGATGGCACCACCACTGCTGGTAACTAAAAGCGAATTATACATTCTTTGTGGTTGTCCGTTAGTAGTATCCACACAAAAGTTCATTGTTGTTTAACTTTAGGGAATGCAAGCCAAGTGA…	757	1	sPb-9806	GCAGCTGCTGGTAAATTCAAAGAGGAAATTGTGCCAGTGCATACAAAGGTAATGTAGTTTAATTTACCTTTGTATAGTAACTATGCTAGCTATTGAAGATTTTTTACATATTAAAGATGTGAAATTTTCATCTGTATTATATGCTAACACAATGTTACCTTATAAAGATTGTTGATCCAAAAACTGGTGAGGAGAAGAAGATTGTAGTCTCAGCAGATGATGGAATCCGACCGGATACTTCGCTTGCAGTCCTGTCAAAACTCAAACCAGCATTTTCAAAGGATGGCACCACCACTGCTGGTAACTAAAAGCGAATTATACATTCTTTGTGGTTGTCCGTTAGTAGTATCCACACAAAAGTTCATTGTTGTTTAACTTTAGGGAATGCAAGCCAAGTGA…	757	1	0.998679	0.0	1	44.607	22303493	22304249	0	0	0	0	sPb-9806	75	2	1	1	0
188708	SbMITE-188708	FI847888	25633151	AAACTCATTACAAATTATGAAATATTCACATCATTCATTTTTATAGAAAGTAGAAAAAGTCCCTGGCTTCTGTGATGCACACAACCAAGTTCACTACTAGAGAAATGATTTTAGAAGACAGTGAAATTATCTTAAAGGCGGGCA	144	1	SbMITE-188708	AAACTCATTACAAATTATGAAATATTCACATCATTCATTTTTATAGAAAGTAGAAAAAGTCCCTGGCTTCTGTGATGCACACAACCAAGTTCACTACTAGAGAAATGATTTTAGAAGACAGTGAAATTATCTTAAAGGCGGGCA	144	1	0.993056	2e-73	1	45.4848	22742400	22742543	0	0	0	0	SbMITE-188708	76	1	0	0	0
430848	sPb-4793	FI849020	25634283	GCAGCCTAGGTGGTTTGAAAAGATGGTCTATGTTTGCATGTTTCATACTTTGTATGATATTTTCAAGAAGTAGGGGTGTGTGTATTCATGGATGTATGGTTGCATGGTTAATTGTATGAATGAATGAATGACTGGCAGCTAAAACATTATATGACTGGCTCCTCACAATATAACAACAAAAGCAACATTAATCACATAACTATCTTATCACTTAACTGGTTTATCATAGAACTTTTGTTCACCACATGACAACAAATTTATTGGTTTTCATCTACAGCTAAGTACTGTCATGATATAAATTACAAATGAACATTCATGACAGTCCAAAATAACAGTAATGCCATCACATGGTAGGTGTTTTTCCAAAATCAGAACCACATCACCAAAAGAACAATGTGC…	444	1	sPb-4793	GCAGCCTAGGTGGTTTGAAAAGATGGTCTATGTTTGCATGTTTCATACTTTGTATGATATTTTCAAGAAGTAGGGGTGTGTGTATTCATGGATGTATGGTTGCATGGTTAATTGTATGAATGAATGAATGACTGGCAGCTAAAACATTATATGACTGGCTCCTCACAATATAACAACAAAAGCAACATTAATCACATAACTATCTTATCACTTAACTGGTTTATCATAGAACTTTTGTTCACCACATGACAACAAATTTATTGGTTTTCATCTACAGCTAAGTACTGTCATGATATAAATTACAAATGAACATTCATGACAGTCCAAAATAACAGTAATGCCATCACATGGTAGGTGTTTTTCCAAAATCAGAACCACATCACCAAAAGAACAATGTGC…	444	1	1	0.0	1	47.8129	23906445	23906888	1	49.6	1	66.6	sPb-4793	77	2	1	1	0
341951	SbMITE-341951	FI848319	25633582	ATAAACAAGAATCAAACAATATACCAAACTTCCTTCCTCTCCTTCCGCTTCTCCAACCCCTCACGCGACGAGCA	74	1	SbMITE-341951	ATAAACAAGAATCAAACAATATACCAAACTTCCTTCCTCTCCTTCCGCTTCTCCAACCCCTCACGCGACGAGCA	74	1	0.986486	5e-32	1	47.8864	23943183	23943256	0	0	0	0	SbMITE-341951	78	2	1	1	0
233467	sPb-2823	FI848842	25634105	GCCCTTTCGTAGACTGCGTATCCGGATCGCGGTGGTGGTCGCTCCTGTGCCCTTTCATTTCATTCGGGGCACTTCTGATGCTTTTACTTCTTCCGATACGGTTCTAAGATCTCGTTGATGTGCATTTGGTGGCGCTTTAGGGGGGTTCACATTATCCTCTGTTTAGATAGCGCGATC	177	3	sPb-8794	GCCCTTCGTAGACTGCGTATCCGGATCGCGCTATCTAAACAGAGGATAATGTGAACCCCCCTAAAGCGCCACCAAATGCACATCAACGAGATCTTAGAACCGTATCGGAAGAAGTAAAAGCATCGGAAGTGCCCCGAATGAAATGAAAGGGCACAGGAGCGACCACCACCGCGATC	176	1	0.858757	1e-78	1	49.5947	24797340	24797492	1	55.1	0	0	sPb-8794	79	1	0	1	0
233796	sPb-6061	FI849142	25634405	GCCCTTTCGTAGACTGCGTATCCGGATCGCGGTGGTGGTCGCTCCTGTGCCCTTTCATTTCATTCGGGGCACTTCCGATGCTTTTACTTCTTCCGATACGGTTCTAAGATCTCGTTGATGTGCATTTGGTGGCGCTTTAGGGGGGTTCACATTATCCTCTGTTTAGATAGCGCGATC	177	3	sPb-8794	GCCCTTCGTAGACTGCGTATCCGGATCGCGCTATCTAAACAGAGGATAATGTGAACCCCCCTAAAGCGCCACCAAATGCACATCAACGAGATCTTAGAACCGTATCGGAAGAAGTAAAAGCATCGGAAGTGCCCCGAATGAAATGAAAGGGCACAGGAGCGACCACCACCGCGATC	176	1	0.864407	4e-81	1	49.5947	24797340	24797492	1	55.1-65.9	0	0	sPb-8794	79	1	0	1	0
233223	sPb-8794	FI849424	25634687	GCCCTTCGTAGACTGCGTATCCGGATCGCGCTATCTAAACAGAGGATAATGTGAACCCCCCTAAAGCGCCACCAAATGCACATCAACGAGATCTTAGAACCGTATCGGAAGAAGTAAAAGCATCGGAAGTGCCCCGAATGAAATGAAAGGGCACAGGAGCGACCACCACCGCGATC	176	3	sPb-8794	GCCCTTCGTAGACTGCGTATCCGGATCGCGCTATCTAAACAGAGGATAATGTGAACCCCCCTAAAGCGCCACCAAATGCACATCAACGAGATCTTAGAACCGTATCGGAAGAAGTAAAAGCATCGGAAGTGCCCCGAATGAAATGAAAGGGCACAGGAGCGACCACCACCGCGATC	176	1	0.869318	4e-81	1	49.5947	24797340	24797492	1	55.1	0	0	sPb-8794	79	1	1	1	0
340692	SbMITE-340692	FI848085	25633348	TGCACATGCGTGAGTACTCAATGCATGCAATCCATGCATGTAAAGTTTCATTTAACATTGCTGGCGAAAAGCTGCGTCCTATGATTAGCTAGGTTCTTTTTTTAGTTTCCTTTGTGATCACTACTGAAAAGAAGCATGCAGATGCATGTGTGCGCGCGTGTGTAGGATGTAATTAA	176	1	SbMITE-340692	TGCACATGCGTGAGTACTCAATGCATGCAATCCATGCATGTAAAGTTTCATTTAACATTGCTGGCGAAAAGCTGCGTCCTATGATTAGCTAGGTTCTTTTTTTAGTTTCCTTTGTGATCACTACTGAAAAGAAGCATGCAGATGCATGTGTGCGCGCGTGTGTAGGATGTAATTAA	176	1	0.954545	6e-80	1	50.3921	25196041	25196216	0	0	0	0	SbMITE-340692	80	2	1	1	0
432367	sPb-9430	FI849489	25634752	GACAGGTATGACTTGCAGAGGCTTAAGCTGATATGTGAGGATAGGCTATGCCAGCAAATTGATGTGAGCACGGTGGCGACCACACTTGCACTGGCTGAGCAGCACCACTGTCAAGCGCTTAAGGAGGCATGCTTTGAGTTTCTCAAGTCTCCTAAAACACTGGATGAGGTCAGCGCGACCGATGGATTCCAGCATCTGGTGAAAACCTCTCCTTCTGTGTTGTTTCAATTGATGTCCAAGCTTGCCGAACGCTGAATTCTGGAAAGCAAATGAAGAACATGAACATGAGGATTTCAGCGGATCAGGGATGGCAACTACAAGTACCCAGAAAGACTAATTAGTTGGTTTCACTATCTAATTAATACTACTTATTCTAGTACTAGTAGTTTTATGTGAATA…	852	1	sPb-9430	GACAGGTATGACTTGCAGAGGCTTAAGCTGATATGTGAGGATAGGCTATGCCAGCAAATTGATGTGAGCACGGTGGCGACCACACTTGCACTGGCTGAGCAGCACCACTGTCAAGCGCTTAAGGAGGCATGCTTTGAGTTTCTCAAGTCTCCTAAAACACTGGATGAGGTCAGCGCGACCGATGGATTCCAGCATCTGGTGAAAACCTCTCCTTCTGTGTTGTTTCAATTGATGTCCAAGCTTGCCGAACGCTGAATTCTGGAAAGCAAATGAAGAACATGAACATGAGGATTTCAGCGGATCAGGGATGGCAACTACAAGTACCCAGAAAGACTAATTAGTTGGTTTCACTATCTAATTAATACTACTTATTCTAGTACTAGTAGTTTTATGTGAATA…	852	1	0.996479	0.0	1	51.9698	25984878	25985728	0	0	0	0	sPb-9430	81	2	0	1	0
430508	sPb-0129	FI848571	25633834	GAAGGAATAAGTAAGCTTGAGTTGTTCCCATACCATTTGCAAGTTTGTCGGAAGGGTTGCTAATTGGGATTTTGAGTATGCTGAACTTATGTTCTGCTAATATGGAGCTGATCTGTCAAAAATACACCCACAATTTATTAACTACACACTCTGCACTTTTTCCTGAATACAATTAACATTAAGTGTTTCGTTTTAACAAAACCTTATCAGATGGCTTTGGAAAAGGAGTTGAAACTTCCTGCCACTCCCAATTGCTTTCAGTCTGAGGAACCTTAATCGCATAGTACATCTGAGGGAGTGTAATAAGGCTGCTGGAAACTGGAAAAGATGGAAAACGCAGAAAAACATGGAACATTATCTCACAAAGTGAGAATTATGTAATTATTCAGTAATCCTATA…	965	1	sPb-0129	GAAGGAATAAGTAAGCTTGAGTTGTTCCCATACCATTTGCAAGTTTGTCGGAAGGGTTGCTAATTGGGATTTTGAGTATGCTGAACTTATGTTCTGCTAATATGGAGCTGATCTGTCAAAAATACACCCACAATTTATTAACTACACACTCTGCACTTTTTCCTGAATACAATTAACATTAAGTGTTTCGTTTTAACAAAACCTTATCAGATGGCTTTGGAAAAGGAGTTGAAACTTCCTGCCACTCCCAATTGCTTTCAGTCTGAGGAACCTTAATCGCATAGTACATCTGAGGGAGTGTAATAAGGCTGCTGGAAACTGGAAAAGATGGAAAACGCAGAAAAACATGGAACATTATCTCACAAAGTGAGAATTATGTAATTATTCAGTAATCCTATA…	965	1	0.996891	0.0	1	53.4172	26708619	26709583	0	0	0	0	sPb-0129	82	2	1	1	0
168292	sPb-1704	FI848735	25633998	CTGTAGCTGTATACAGTTCACCTATCATCTCTGGTACTCCATGATCATCATCGTCCACATTGTCGTCCACATCCACATGTATTCCAAAGTCATGATCATGTCCTTCAAACTCCTGATTTGTACCCTCATCAACCACAGCATCTGCCGACTCCCCATGATGGATCCACCTCGTGTATGTAGCTGACATTCCATGAATGTGTATATGGGTTTCTACTTCAGGCTGAGGTCGCATAACATGATTAAGACAATGGCAACACGGACAACGAATGTGTGCATCTTCAGGGTATCTTTCACTAACAAATTTCATGAACTCTTCAACTCCTTTCACATATGCAGTTGTGAATTGTTTCTCGTAAACCCAACTTCTATCCATCTGTTTTTACAGTAAATAAAATTTAA…	563	1	sPb-1704	CTGTAGCTGTATACAGTTCACCTATCATCTCTGGTACTCCATGATCATCATCGTCCACATTGTCGTCCACATCCACATGTATTCCAAAGTCATGATCATGTCCTTCAAACTCCTGATTTGTACCCTCATCAACCACAGCATCTGCCGACTCCCCATGATGGATCCACCTCGTGTATGTAGCTGACATTCCATGAATGTGTATATGGGTTTCTACTTCAGGCTGAGGTCGCATAACATGATTAAGACAATGGCAACACGGACAACGAATGTGTGCATCTTCAGGGTATCTTTCACTAACAAATTTCATGAACTCTTCAACTCCTTTCACATATGCAGTTGTGAATTGTTTCTCGTAAACCCAACTTCTATCCATCTGTTTTTACAGTAAATAAAATTTAA…	563	2	0.978686	0.0	1	55.5528	27776416	27776974	0	0	0	0	sPb-1704_1	83	1	1	1	0
168292	sPb-1704	FI848735	25633998	CTGTAGCTGTATACAGTTCACCTATCATCTCTGGTACTCCATGATCATCATCGTCCACATTGTCGTCCACATCCACATGTATTCCAAAGTCATGATCATGTCCTTCAAACTCCTGATTTGTACCCTCATCAACCACAGCATCTGCCGACTCCCCATGATGGATCCACCTCGTGTATGTAGCTGACATTCCATGAATGTGTATATGGGTTTCTACTTCAGGCTGAGGTCGCATAACATGATTAAGACAATGGCAACACGGACAACGAATGTGTGCATCTTCAGGGTATCTTTCACTAACAAATTTCATGAACTCTTCAACTCCTTTCACATATGCAGTTGTGAATTGTTTCTCGTAAACCCAACTTCTATCCATCTGTTTTTACAGTAAATAAAATTTAA…	563	1	sPb-1704	CTGTAGCTGTATACAGTTCACCTATCATCTCTGGTACTCCATGATCATCATCGTCCACATTGTCGTCCACATCCACATGTATTCCAAAGTCATGATCATGTCCTTCAAACTCCTGATTTGTACCCTCATCAACCACAGCATCTGCCGACTCCCCATGATGGATCCACCTCGTGTATGTAGCTGACATTCCATGAATGTGTATATGGGTTTCTACTTCAGGCTGAGGTCGCATAACATGATTAAGACAATGGCAACACGGACAACGAATGTGTGCATCTTCAGGGTATCTTTCACTAACAAATTTCATGAACTCTTCAACTCCTTTCACATATGCAGTTGTGAATTGTTTCTCGTAAACCCAACTTCTATCCATCTGTTTTTACAGTAAATAAAATTTAA…	563	2	0.978686	0.0	1	56.1249	28062471	28063029	0	0	0	0	sPb-1704_2	84	1	0	0	0
246283	sPb-5746	FI849110	25634373	GCAGGCTCTGATGGTAGGCGTGCCACCTGTGTACCTCCTCCGCCGGCTCCAGGGTCCTACTACTCGTAGCCACCTCAGGCACCTCCTGCTTGGGCGCCATGGACGCCTGAGGGCCTCGCCAGCACCTTCAGCACCGCCACTCACCCCGTCACCGAGTTCCTCGGATTGGGTGATCGACTCGGGTGCCTCCTCCCACATCACCGCAAACCCTGGTATGGTCACCGTTTCGCCATGCTCTTCCTTTCCTTCCTCCATTGTCGTAGGCAACGGTGCCACCCTTCCTGTCATTGGCACCGGTTATGCTGTCCTTCCTGGACCCTTTTGCCTCGATAATGTCCTTGTTGCACTTGACATCATACAAAATCTCCTTTTTGCTGTTGAGTTTGACTCTCTTGGTGT…	599	1	sPb-5746	GCAGGCTCTGATGGTAGGCGTGCCACCTGTGTACCTCCTCCGCCGGCTCCAGGGTCCTACTACTCGTAGCCACCTCAGGCACCTCCTGCTTGGGCGCCATGGACGCCTGAGGGCCTCGCCAGCACCTTCAGCACCGCCACTCACCCCGTCACCGAGTTCCTCGGATTGGGTGATCGACTCGGGTGCCTCCTCCCACATCACCGCAAACCCTGGTATGGTCACCGTTTCGCCATGCTCTTCCTTTCCTTCCTCCATTGTCGTAGGCAACGGTGCCACCCTTCCTGTCATTGGCACCGGTTATGCTGTCCTTCCTGGACCCTTTTGCCTCGATAATGTCCTTGTTGCACTTGACATCATACAAAATCTCCTTTTTGCTGTTGAGTTTGACTCTCTTGGTGT…	599	1	0.996661	0.0	1	61.1488	30574384	30574982	8	66.6-67.6	0	0	sPb-5746	85	1	1	1	0
200360	SbMITE-200360	FI847995	25633258	TGCACTATGGTCCGTTTGGAAAGCTAAGAATGATGTAGATGTACGTGGTGTTTAACAATAAGACGCTACCCTCTCCGGTGACACTCATATACAAGATGTTCTCGCTCCCCGCTTGAAGCCAAAACTGTAGACCTTAGCAGAAGAAATGATACAGTTGTTTCAGCAAGCGCTGCTTAACTGATCTTTGCGCTTTACGTTTTA	201	1	SbMITE-200360	TGCACTATGGTCCGTTTGGAAAGCTAAGAATGATGTAGATGTACGTGGTGTTTAACAATAAGACGCTACCCTCTCCGGTGACACTCATATACAAGATGTTCTCGCTCCCCGCTTGAAGCCAAAACTGTAGACCTTAGCAGAAGAAATGATACAGTTGTTTCAGCAAGCGCTGCTTAACTGATCTTTGCGCTTTACGTTTTA	201	1	1	1e-109	1	61.6409	30820428	30820628	0	0	0	0	SbMITE-200360	86	1	0	1	0
187400	SbMITE-187400	FI847718	25632981	TACATGTTCATCCGGTTGTGTAAAGTGAATTAAACTGAAAAGCTGTTTTCAACTCATCATACAACATGCGGTTTAGTTTTAAGTTAGGGCTGTTTAGTTCACAAAAATTTTGCAAAATTTTTCAAGATTCACATCGAATCTTGCGGCACATGAATGAAGCATTAAATATAGATCAAAATAACTAATTACATAGTTTGCCTGTAATTTACGTGACGGATCCTTTGAGCCTAGTTAGTCTGTGATTGGACAATAATTGTCAAATACAAACAAATGCTACAGGAGCA	284	1	SbMITE-187400	TACATGTTCATCCGGTTGTGTAAAGTGAATTAAACTGAAAAGCTGTTTTCAACTCATCATACAACATGCGGTTTAGTTTTAAGTTAGGGCTGTTTAGTTCACAAAAATTTTGCAAAATTTTTCAAGATTCACATCGAATCTTGCGGCACATGAATGAAGCATTAAATATAGATCAAAATAACTAATTACATAGTTTGCCTGTAATTTACGTGACGGATCCTTTGAGCCTAGTTAGTCTGTGATTGGACAATAATTGTCAAATACAAACAAATGCTACAGGAGCA	284	1	0.996479	1e-156	1	80.2955	40147737	40148020	0	0	0	0	SbMITE-187400	87	1	0	0	0
243283	sPb-3727	FI848922	25634185	GTTACTAAACTATCAGACAGATCAACATCGATGGTATTCATAGGCTATGAAGCAGGGACAAAAGGCTATCGTGTGTATGATCCAGTGGCTAATTGACTTCACATATCACGGGATGTGATCTTTGAGGAGAATCAGAGTTGGAACTGGAATCAGGATCAGTCCAGCCCGGTTTCGTCAGTTATTGATGTGGAGTATTACTCTATTGTCAGAAACTCGTCAGACAATGGTGATTCAGAGAATTCAGGAGGAGGGGCATTAGAACCTGTCTTCAGTCGCCCAACCAAGGTCTAGGTGGTGGATCCCGTCACTCTACTCCACAACACACTCCACAAACTCCTGTTGCACAAGAGATTGAGTTTGCAACACCACTTACCGGAGAATCGGCTGAGTTCAGAAGGA…	488	1	sPb-3727	GTTACTAAACTATCAGACAGATCAACATCGATGGTATTCATAGGCTATGAAGCAGGGACAAAAGGCTATCGTGTGTATGATCCAGTGGCTAATTGACTTCACATATCACGGGATGTGATCTTTGAGGAGAATCAGAGTTGGAACTGGAATCAGGATCAGTCCAGCCCGGTTTCGTCAGTTATTGATGTGGAGTATTACTCTATTGTCAGAAACTCGTCAGACAATGGTGATTCAGAGAATTCAGGAGGAGGGGCATTAGAACCTGTCTTCAGTCGCCCAACCAAGGTCTAGGTGGTGGATCCCGTCACTCTACTCCACAACACACTCCACAAACTCCTGTTGCACAAGAGATTGAGTTTGCAACACCACTTACCGGAGAATCGGCTGAGTTCAGAAGGA…	488	1	1	0.0	1	85.1272	42563622	42564109	1	55.9	1	73.7	sPb-3727	88	1	0	1	0
169062	sPb-8258	FI849371	25634634	GACAACCGGCCAGCTAACCTTGCACTTGCCACCGCTGGTTGAACTTGTGCCCGTCCAGAGAAAGGCACATCCTAAGCAGCTGTAAATCCATTAGAAATTCATAAGTACTCATTGCCTCTTTAATTTCCTATTGTTGATCCTCACTATACAGATCATCACGAAAAATGTTAATTTAACTAATATAATTAAACCAAAATATAAGGATCATTTAGAGCCTCTTTGGTTGCACGAGTTAAAGTTTATCATCCGTCACATCAAATGTTTAGACACATGCATGAAATACTAAATATAGACTATTTACGAAACTAAAAACACAGCTAGAGAGTAATTTGCGAGATGAATCTTTTGAGCCTAGTCCATGATTGGACACTAATTGTCAAATAAAACAAAATGGTACAG…	759	1	sPb-8258	GACAACCGGCCAGCTAACCTTGCACTTGCCACCGCTGGTTGAACTTGTGCCCGTCCAGAGAAAGGCACATCCTAAGCAGCTGTAAATCCATTAGAAATTCATAAGTACTCATTGCCTCTTTAATTTCCTATTGTTGATCCTCACTATACAGATCATCACGAAAAATGTTAATTTAACTAATATAATTAAACCAAAATATAAGGATCATTTAGAGCCTCTTTGGTTGCACGAGTTAAAGTTTATCATCCGTCACATCAAATGTTTAGACACATGCATGAAATACTAAATATAGACTATTTACGAAACTAAAAACACAGCTAGAGAGTAATTTGCGAGATGAATCTTTTGAGCCTAGTCCATGATTGGACACTAATTGTCAAATAAAACAAAATGGTACAG…	759	1	0.997365	0.0	1	86.2582	43129095	43129853	7	72.2	0	0	sPb-8258	89	1	1	1	0
244557	sPb-8612	FI849410	25634673	GACGACGCGCCACTTGAAGATGTTGTCGGCCGCCGAAGCGGTAAGCCGACAGAGGT	56	1	sPb-8612	GACGACGCGCCACTTGAAGATGTTGTCGGCCGCCGAAGCGGTAAGCCGACAGAGGT	56	1	0.75	0.006	1	86.4461	43223033	43223081	1	55.8	0	0	sPb-8612	90	1	0	0	0
242883	sPb-2544	FI848817	25634080	GCCCAGAGAGGCCATGGGTCGTAGTGGTTCAGAGTAGAGAGTACAAAAGGGAAACAACTGTGCATGAAACAATTCTCTTTTGCAACAGAAGTGTGGTGGTTCAAGTCAACTTGATCTCTTTGTGGTTCTCATTTGGGGTGGAAGCACCAGAATGCATATCTCACTTTTGGATCTCAAACATGGCTGCTATCTGCATTAGTTGAATTCACAGATTATGGCTCTTCTAAGGATAGTTGTTTTTGGTCCGAGAAGCCTCCATGGCTGCTCCTAGGTCGACACAATATTGGATGGCCGGCCATTGTGACCTGGCTGATTCACTATGTTGACAGGGAGGATCAGCTTCTCGTATTTC	352	2	sPb-2544	GCCCAGAGAGGCCATGGGTCGTAGTGGTTCAGAGTAGAGAGTACAAAAGGGAAACAACTGTGCATGAAACAATTCTCTTTTGCAACAGAAGTGTGGTGGTTCAAGTCAACTTGATCTCTTTGTGGTTCTCATTTGGGGTGGAAGCACCAGAATGCATATCTCACTTTTGGATCTCAAACATGGCTGCTATCTGCATTAGTTGAATTCACAGATTATGGCTCTTCTAAGGATAGTTGTTTTTGGTCCGAGAAGCCTCCATGGCTGCTCCTAGGTCGACACAATATTGGATGGCCGGCCATTGTGACCTGGCTGATTCACTATGTTGACAGGGAGGATCAGCTTCTCGTATTTC	352	1	1	0.0	1	87.5936	43796792	43797143	0	0	0	0	sPb-2544	91	1	0	1	0
169720	sPb-6007	FI849132	25634395	GAAATACGAGAAGCTGATCCTCCCTGTCAACATAGTGAATCAGCCAGGTCACAATGGCCGGCCATCCAATATTGTGTCGACCTAGGAGCAGCCATGGAGGCTTCTCGGACCAAAAACAACTATCCTTAGAAGAGCCATAATCTGTGAATTCAACTAATGCAGATAGCAGCCATGTTTGAGATCCAAAAGTGAGATATGCATTCTGGTGCTTCCACCCCAAATGAGAACCACAAAGAGATCAAGTTGACTTGAACCACCACACTTCTGTTGCAAAAGAGAATTGTTTCATGCACAGTTGTTTCCCTTTTGTACTCTCTACTCTGAACCACTACGACCCATGGCCTCTCTGGGC	352	2	sPb-2544	GCCCAGAGAGGCCATGGGTCGTAGTGGTTCAGAGTAGAGAGTACAAAAGGGAAACAACTGTGCATGAAACAATTCTCTTTTGCAACAGAAGTGTGGTGGTTCAAGTCAACTTGATCTCTTTGTGGTTCTCATTTGGGGTGGAAGCACCAGAATGCATATCTCACTTTTGGATCTCAAACATGGCTGCTATCTGCATTAGTTGAATTCACAGATTATGGCTCTTCTAAGGATAGTTGTTTTTGGTCCGAGAAGCCTCCATGGCTGCTCCTAGGTCGACACAATATTGGATGGCCGGCCATTGTGACCTGGCTGATTCACTATGTTGACAGGGAGGATCAGCTTCTCGTATTTC	352	1	1	0.0	1	87.5936	43796792	43797143	1	65.5-66.2	0	0	sPb-2544	91	1	1	1	0
233708	sPb-0813	FI848635	25633898	GCCCTTCGTAGACTGCCTATCAGGATCCAGTGCAGCCTGCGTTTGCCAACTTCTCCATTCAGCCGGTGCTCTGTCTCAGACATGCTTTAAATCTGCAAGAAAGAAACTACTATCAGTTTTCAACATTCTAATAAGTTGAAATTTTATTTTTTTACATCCTAGTGTGTGGTAAACTGGCAACTGGTAAGTTGTAGCATTATATTGTCGTAGCTTTGTCAGTAACCTCTGTGAGATTATCTGACGATGTTAAATGACACATGTAACTGACCCAAGGGAAGCTGCTAAGCTACTAACCAGACCTCCACATCCCCTGGGGATGGCGACTCCACAGCTCCTGCACTGGATC	346	2	sPb-3211	GGAGCTGTGGAGTCGCCATCCCCAGGGGATGTGGAGGTCTGGTTAGTAGCTTAGCAGCTTCCCTTGGGTCAGTTACATGTGTCATTTAACATCGTCAGATAATCTCACAGAGGTTACTGACAAAGCTACGACAATATAATGCTACAACTTACCAGTTACCAGTTTACCACACACTAGGATGTAAAAAAATAAAATTTCAACTTATTAGAATGTTGAAAACTGATAGTAGTTTCTTTCTTGCAGATTTAAAGCATGTCTGAGACAGAGCACCGGCTGAATGGAGAAGTTGGCAAACGCAGGC	301	1	0.864162	1e-154	1	87.6375	43818746	43819054	1	65.5-66.2	0	0	sPb-3211	92	1	1	1	0
246128	sPb-3211	FI848874	25634137	GGAGCTGTGGAGTCGCCATCCCCAGGGGATGTGGAGGTCTGGTTAGTAGCTTAGCAGCTTCCCTTGGGTCAGTTACATGTGTCATTTAACATCGTCAGATAATCTCACAGAGGTTACTGACAAAGCTACGACAATATAATGCTACAACTTACCAGTTACCAGTTTACCACACACTAGGATGTAAAAAAATAAAATTTCAACTTATTAGAATGTTGAAAACTGATAGTAGTTTCTTTCTTGCAGATTTAAAGCATGTCTGAGACAGAGCACCGGCTGAATGGAGAAGTTGGCAAACGCAGGC	301	2	sPb-3211	GGAGCTGTGGAGTCGCCATCCCCAGGGGATGTGGAGGTCTGGTTAGTAGCTTAGCAGCTTCCCTTGGGTCAGTTACATGTGTCATTTAACATCGTCAGATAATCTCACAGAGGTTACTGACAAAGCTACGACAATATAATGCTACAACTTACCAGTTACCAGTTTACCACACACTAGGATGTAAAAAAATAAAATTTCAACTTATTAGAATGTTGAAAACTGATAGTAGTTTCTTTCTTGCAGATTTAAAGCATGTCTGAGACAGAGCACCGGCTGAATGGAGAAGTTGGCAAACGCAGGC	301	1	0.9701	1e-152	1	87.6375	43818750	43819050	0	0	0	0	sPb-3211	92	1	0	1	0
244614	sPb-4227	FI848974	25634237	GGGTTTAGAGCTTGGTGTTAGAATCTAGTTTTTCTTGTAGCTTTGGACGGGTCATGTTGTTTTCTGGCACAAGTTTTTCGTCTTTATTTTGATGCTCAAACCACCTCTCATATTTGGTCCGTGTATGAGATAAGTGGGCTGTAGGACTGTTTTCTTCTCTAATACAATGAAGCCTAAGTGCACTATCGTTGTTTTAAAAAAAGATGAAGTTGTTTCTTTGCTTCCAAATCTGCCAAGCAACAGTGATGTAGATTTCCATGAAGGGTGTTGGAACTGTTGTTTTACTTGTTTCATCATTTGGAAAATAAATCTCTTGACTAAGTTCGAGTGAATGCCTAAGTGCTGCCAACAGGCTTTACTGAAGGGGCAGCTGACGAACAAGTAAAAGGCCATTTCTTC…	410	1	sPb-4227	GGGTTTAGAGCTTGGTGTTAGAATCTAGTTTTTCTTGTAGCTTTGGACGGGTCATGTTGTTTTCTGGCACAAGTTTTTCGTCTTTATTTTGATGCTCAAACCACCTCTCATATTTGGTCCGTGTATGAGATAAGTGGGCTGTAGGACTGTTTTCTTCTCTAATACAATGAAGCCTAAGTGCACTATCGTTGTTTTAAAAAAAGATGAAGTTGTTTCTTTGCTTCCAAATCTGCCAAGCAACAGTGATGTAGATTTCCATGAAGGGTGTTGGAACTGTTGTTTTACTTGTTTCATCATTTGGAAAATAAATCTCTTGACTAAGTTCGAGTGAATGCCTAAGTGCTGCCAACAGGCTTTACTGAAGGGGCAGCTGACGAACAAGTAAAAGGCCATTTCTTC…	410	1	0.982927	0.0	1	89.0021	44501062	44501471	1	57.2	0	0	sPb-4227	93	1	1	1	0
245552	sPb-4234	FI848975	25634238	GGGTGATGTTAGAGTGTACCTAGTCTTAGTGCTATGGTTAGGCTAGTGTACATGGTCTGAGTGCTATAGATAGGTTAGGTTGCTCTCAGCCATTCATCCTAGCATTTAAGCAGGCAGGCACTCTATATGTACCGACAAGAATCCCAATGCAAGACAAGCATTCATACCGGTATTCACATTCTTTCACCAACCCACAGAAAAGGACCTATTTCAGGGTTGAAGTCTTGTCCTGCTGCCCACGACCCACCAGGCATGTCGATAATTTTGTAGGCTGTCAGGATTTATTGAAGATGATGGAAGCAACAACATCAACAAGTCACTGAAGATCATCAAGCGGAAGTGAAGTGTTTCTATTATTCCGTTGTAATCCTGTGCTTTACAGCGTTAATTAGATGTGCA…	528	1	sPb-4234	GGGTGATGTTAGAGTGTACCTAGTCTTAGTGCTATGGTTAGGCTAGTGTACATGGTCTGAGTGCTATAGATAGGTTAGGTTGCTCTCAGCCATTCATCCTAGCATTTAAGCAGGCAGGCACTCTATATGTACCGACAAGAATCCCAATGCAAGACAAGCATTCATACCGGTATTCACATTCTTTCACCAACCCACAGAAAAGGACCTATTTCAGGGTTGAAGTCTTGTCCTGCTGCCCACGACCCACCAGGCATGTCGATAATTTTGTAGGCTGTCAGGATTTATTGAAGATGATGGAAGCAACAACATCAACAAGTCACTGAAGATCATCAAGCGGAAGTGAAGTGTTTCTATTATTCCGTTGTAATCCTGTGCTTTACAGCGTTAATTAGATGTGCA…	528	2	1	0.0	1	89.2056	44602814	44603341	1	57.2	1	75.2	sPb-4234_1	94	1	1	1	0
245552	sPb-4234	FI848975	25634238	GGGTGATGTTAGAGTGTACCTAGTCTTAGTGCTATGGTTAGGCTAGTGTACATGGTCTGAGTGCTATAGATAGGTTAGGTTGCTCTCAGCCATTCATCCTAGCATTTAAGCAGGCAGGCACTCTATATGTACCGACAAGAATCCCAATGCAAGACAAGCATTCATACCGGTATTCACATTCTTTCACCAACCCACAGAAAAGGACCTATTTCAGGGTTGAAGTCTTGTCCTGCTGCCCACGACCCACCAGGCATGTCGATAATTTTGTAGGCTGTCAGGATTTATTGAAGATGATGGAAGCAACAACATCAACAAGTCACTGAAGATCATCAAGCGGAAGTGAAGTGTTTCTATTATTCCGTTGTAATCCTGTGCTTTACAGCGTTAATTAGATGTGCA…	528	1	sPb-4234	GGGTGATGTTAGAGTGTACCTAGTCTTAGTGCTATGGTTAGGCTAGTGTACATGGTCTGAGTGCTATAGATAGGTTAGGTTGCTCTCAGCCATTCATCCTAGCATTTAAGCAGGCAGGCACTCTATATGTACCGACAAGAATCCCAATGCAAGACAAGCATTCATACCGGTATTCACATTCTTTCACCAACCCACAGAAAAGGACCTATTTCAGGGTTGAAGTCTTGTCCTGCTGCCCACGACCCACCAGGCATGTCGATAATTTTGTAGGCTGTCAGGATTTATTGAAGATGATGGAAGCAACAACATCAACAAGTCACTGAAGATCATCAAGCGGAAGTGAAGTGTTTCTATTATTCCGTTGTAATCCTGTGCTTTACAGCGTTAATTAGATGTGCA…	528	2	1	0.0	1	89.3034	44651721	44652249	1	57.2	1	75.2	sPb-4234_2	95	1	0	0	0
188215	SbMITE-188215	FI847815	25633078	TGAGTGACTGAGTTCATATGTTCTACCATTAGCCCATTCAGTTTTCTATGTTTTACAAATAATTTTTTGGCTACTATATTATCCATGGCTGAGTGGTTGATTGACCAAGTGATCGAGAGCA	121	1	SbMITE-188215	TGAGTGACTGAGTTCATATGTTCTACCATTAGCCCATTCAGTTTTCTATGTTTTACAAATAATTTTTTGGCTACTATATTATCCATGGCTGAGTGGTTGATTGACCAAGTGATCGAGAGCA	121	1	0.991736	1e-61	1	92.0916	46045785	46045904	0	0	0	0	SbMITE-188215	96	1	0	0	0
187200	SbMITE-187200	FI847696	25632959	TGCCCGCGATGCCGTCGGAGAAGAAGACGTCGCCGCCCAACAACAAATCGGCGCGTGGGTTCCCGGCGGTGGACGCCGCCAAGGCCGCGTTAGAGGACGCCTGCCCTGCGGTTGTCTCCTGCGAGTCGCCATCGCCGCTGAGATCTCCGTCGAGCTGGTACGTACGTACCTGCATGCATGCAGTGCAGCGATACAAAATTCATGGCATATACATATGAAGCAATACTGTGATAGTATAGAGGACGTAGCGGTAGCTGCACCATGGCTTTCAAATTAAGGGGCATGCATAGTGATTTAACCGTTAACAGCATGCAATTACTTCATTGGCACCTTTTCGTTTAATTTGGAGGATGAATGATTTGATGGGCGCCCACACGGTGCATATTGCTGTGCTATAGT…	417	1	SbMITE-187200	TGCCCGCGATGCCGTCGGAGAAGAAGACGTCGCCGCCCAACAACAAATCGGCGCGTGGGTTCCCGGCGGTGGACGCCGCCAAGGCCGCGTTAGAGGACGCCTGCCCTGCGGTTGTCTCCTGCGAGTCGCCATCGCCGCTGAGATCTCCGTCGAGCTGGTACGTACGTACCTGCATGCATGCAGTGCAGCGATACAAAATTCATGGCATATACATATGAAGCAATACTGTGATAGTATAGAGGACGTAGCGGTAGCTGCACCATGGCTTTCAAATTAAGGGGCATGCATAGTGATTTAACCGTTAACAGCATGCAATTACTTCATTGGCACCTTTTCGTTTAATTTGGAGGATGAATGATTTGATGGGCGCCCACACGGTGCATATTGCTGTGCTATAGT…	417	1	0.95843	0.0	1	94.072	47035979	47036409	1	60.4	1	78.8	SbMITE-187200	97	1	0	1	0
340715	SbMITE-340715	FI848089	25633352	TGCCCGCCAAAGAAAGTTCAAATAAAATTACGACTACATACATCATACTAAGACGGGTCGTCATCAGATGAGATAGCAAAGCCAGCGACCAACCAACACCTGCCGCCTCTGTCCTCCCGGCTTCCCTTCCAGTTCCAGTTCCGGCGGCAGCACAGCACATTCCCCGATCATCGACCGCATATTCCTTCAGGTTTTCACTGCCTTTTGCATTGCATTG	217	2	SbMITE-340715	TGCCCGCCAAAGAAAGTTCAAATAAAATTACGACTACATACATCATACTAAGACGGGTCGTCATCAGATGAGATAGCAAAGCCAGCGACCAACCAACACCTGCCGCCTCTGTCCTCCCGGCTTCCCTTCCAGTTCCAGTTCCGGCGGCAGCACAGCACATTCCCCGATCATCGACCGCATATTCCTTCAGGTTTTCACTGCCTTTTGCATTGCATTG	217	1	0.921053	1e-78	1	96.9142	48457079	48457304	0	0	0	0	SbMITE-340715	98	2	1	1	0
342326	SbMITE-342326	FI848383	25633646	TGCCCGCCAAAGAAAGTTCAAATAAAATTACGACTACTTACATCATACTAAGACGGGTCGTCATCAGATGAGATAGCAAAGCCAGCGACCAACCAACACCTGCCGCCTCTGTCCTCCCGGCTTCCCTTCCAGTTCCAGTTCCGGCGGCAGCACAGCACATTCCCCGATCATCGACCGCATATTCCTTCAGGTTTTCACTGCCTTTTGCATTGCATTG	217	2	SbMITE-340715	TGCCCGCCAAAGAAAGTTCAAATAAAATTACGACTACATACATCATACTAAGACGGGTCGTCATCAGATGAGATAGCAAAGCCAGCGACCAACCAACACCTGCCGCCTCTGTCCTCCCGGCTTCCCTTCCAGTTCCAGTTCCGGCGGCAGCACAGCACATTCCCCGATCATCGACCGCATATTCCTTCAGGTTTTCACTGCCTTTTGCATTGCATTG	217	1	0.916667	3e-76	1	96.9142	48457079	48457304	0	0	0	0	SbMITE-340715	98	2	0	1	0
431827	sPb-1890	FI848752	25634015	CGCTGCAGAGAATTTTTAGATAGCCATGTATATTGGTCTTATTCGTTCAGATCTGGGAATTTGATATTGCTTTACTAGAATAAATAGTGAGGTGTGCCTAATGCCTAGAGAGTAGATGTTCTCGAAAGGCAGACACCTACCAGCTATGCTAAAAATGTTTTTATCCAACTATAAATAGTAGGTTTCCTCCTAAATTAAATGGCTACAAATAATTTTTGCTACAATTTTGGTGGCTACAAATGGAGGATGGAGAGAATCAAGCATTTGCAGTGCCATCATCAGAGTATAGATGTTCTGAAAAGGTAGACACCTACCAGCTGTGCTAAAAATATAACAGTTGAATAGAATTCCTCCTAAATTAAATGGCCCCGAATAATTCATGCCATAATTTTGTTGGAC…	548	2	sPb-3850	CTGTAGTGAATTTTTAGATAGCCATGTATATTGGTCTTATTCGTTCAGATCTGGGAATTTGATATTGCTTTACTAGAATAAATAGTGAGGTGTGCCTAATTCCTAGAGAGTAGATGTTCTCAAAAGGCAGACACCTACCAGCTATGCTAAAAATGTTTTTATCCAACTATAAATAGTAGGTTTCCTCCTAAATTAAATGGCTAGAAATAATTTTTGCTACAATTTTGGTGGCTACAAATGGAGGATGGAGAGAATCAAGCATTTGCAATGCCATCATCAGAGTATAGATGTTCTGAAAAGGTAGACACCTACCAGCTGTGCTAAAAATATAACAGTTGAATAGAATTCCTCCTAAATTAAATGGCCCCAAATAATTCATGCCATAATTTTGTTGGACGC…	546	1	0.965328	0.0	1	97.1707	48585339	48585884	0	0	0	0	sPb-3850	99	2	1	1	0
434135	sPb-3850	FI848935	25634198	CTGTAGTGAATTTTTAGATAGCCATGTATATTGGTCTTATTCGTTCAGATCTGGGAATTTGATATTGCTTTACTAGAATAAATAGTGAGGTGTGCCTAATTCCTAGAGAGTAGATGTTCTCAAAAGGCAGACACCTACCAGCTATGCTAAAAATGTTTTTATCCAACTATAAATAGTAGGTTTCCTCCTAAATTAAATGGCTAGAAATAATTTTTGCTACAATTTTGGTGGCTACAAATGGAGGATGGAGAGAATCAAGCATTTGCAATGCCATCATCAGAGTATAGATGTTCTGAAAAGGTAGACACCTACCAGCTGTGCTAAAAATATAACAGTTGAATAGAATTCCTCCTAAATTAAATGGCCCCAAATAATTCATGCCATAATTTTGTTGGACGC…	546	2	sPb-3850	CTGTAGTGAATTTTTAGATAGCCATGTATATTGGTCTTATTCGTTCAGATCTGGGAATTTGATATTGCTTTACTAGAATAAATAGTGAGGTGTGCCTAATTCCTAGAGAGTAGATGTTCTCAAAAGGCAGACACCTACCAGCTATGCTAAAAATGTTTTTATCCAACTATAAATAGTAGGTTTCCTCCTAAATTAAATGGCTAGAAATAATTTTTGCTACAATTTTGGTGGCTACAAATGGAGGATGGAGAGAATCAAGCATTTGCAATGCCATCATCAGAGTATAGATGTTCTGAAAAGGTAGACACCTACCAGCTGTGCTAAAAATATAACAGTTGAATAGAATTCCTCCTAAATTAAATGGCCCCAAATAATTCATGCCATAATTTTGTTGGACGC…	546	1	0.978022	0.0	1	97.1707	48585339	48585880	0	0	0	0	sPb-3850	99	2	0	1	0
432808	sPb-4594	FI849002	25634265	CTGCAGAAAAAGAATATGTTTTTGCATTGCGCTACTAGCCAAATACGAGGTTGGTCTCTTTGCTTCATAGAGCTTTTTTTTGCTCTTGTAGTGTTGTCTATTTGTAGTAGAATGAACCTGAAGTTATAGCCTTTTTCCTCGTGAAGTTCAAAATGTTCAGCTTGGCTTGCTATTTTTGGTCAGTGCCATATAATTTTGACTATATTTCCTTTGTCAAAAAGATCTGTCAGTAGAACATCATTAGTTTCTGCACATATCCCTACACATGTTTCCACCCATTTGAACCAAAGTTAGTTGTGGTCTTGGTTAGGATAGTATGACATAAATCTCTTAGCACATGTTTCCACCCGTTTGAACCAAAGTTGGTTGTGATCTTGGTTAGGATATAGTATGACTTAA…	530	1	sPb-4594	CTGCAGAAAAAGAATATGTTTTTGCATTGCGCTACTAGCCAAATACGAGGTTGGTCTCTTTGCTTCATAGAGCTTTTTTTTGCTCTTGTAGTGTTGTCTATTTGTAGTAGAATGAACCTGAAGTTATAGCCTTTTTCCTCGTGAAGTTCAAAATGTTCAGCTTGGCTTGCTATTTTTGGTCAGTGCCATATAATTTTGACTATATTTCCTTTGTCAAAAAGATCTGTCAGTAGAACATCATTAGTTTCTGCACATATCCCTACACATGTTTCCACCCATTTGAACCAAAGTTAGTTGTGGTCTTGGTTAGGATAGTATGACATAAATCTCTTAGCACATGTTTCCACCCGTTTGAACCAAAGTTGGTTGTGATCTTGGTTAGGATATAGTATGACTTAA…	530	1	0.969868	0.0	1	97.4735	48736749	48737279	0	0	0	0	sPb-4594	100	2	0	1	0
243745	sPb-0810	FI848634	25633897	CTGCAGTTACGTAAAAAAAAAATAACAGCCAGGTAAACAAGCAGAAAAATGTGTCTGACATAACTTCAGTTACGTAGAACTTGTGTCTTACACCAGCAAAAGAAAACCTAGCGGAGGAGGCTACCCACTAACTGGCTGTCTGGCTAGTTATTCGACATGTAGAATTTTTGACTCGAACTTAAGGTAACACTTGCTTCCCGACAAAGTCCAGACCAGGAATTCCCAAATGAACTACTACTAGTATGCAGCAGCCAGCAGATTGTCGGCGCCTCCACTTATTCACGACGCGATACGATTAGTGCCTCTCGCCACGGATCCTGGTAGCCAGATGAACATCTTTGGGCATGATGGTGACCCGCTTGGCATGGATGGCACACAGGTTGGTGTCCTCGAAGAGAC…	425	3	sPb-2412	GTTACGTAAAAAAAAAATAACAGCCAGGTAAACAAGCAGAAAAATGTGTCTGACATAACTTCAGTTACGTAGAACTTGTGTCTTACACCAGCAAAAGAAAACCTAGCGGAGGAGGCTACCCACTAACTGGCTGTCTGGCTAGTTATTCGACATGTAGAATTTTTGACTCGAACTTAAGGTAACACTTGCTTCCCGACAAAGTCCAGACCAGGAATTCCCAAATGAACTACTACTAGTATGCAGCAGCCAGCAGATTGTCGGCGCCTCCACTTATTCACGACGCGATACGATTAGTGCCTCTCGCCACGGATCCTGGTAGCCAGATGAACATCTTTGGGCATGATGGTGACCCGCTTGGCATGGATGGCACACAGGTTGGTGTCCTCGAAGAGACCCACG…	420	1	0.945882	0.0	1	97.4829	48741462	48741864	1	63.7	1	82.4	sPb-2412	101	1	0	1	0
244599	sPb-2412	FI848801	25634064	GTTACGTAAAAAAAAAATAACAGCCAGGTAAACAAGCAGAAAAATGTGTCTGACATAACTTCAGTTACGTAGAACTTGTGTCTTACACCAGCAAAAGAAAACCTAGCGGAGGAGGCTACCCACTAACTGGCTGTCTGGCTAGTTATTCGACATGTAGAATTTTTGACTCGAACTTAAGGTAACACTTGCTTCCCGACAAAGTCCAGACCAGGAATTCCCAAATGAACTACTACTAGTATGCAGCAGCCAGCAGATTGTCGGCGCCTCCACTTATTCACGACGCGATACGATTAGTGCCTCTCGCCACGGATCCTGGTAGCCAGATGAACATCTTTGGGCATGATGGTGACCCGCTTGGCATGGATGGCACACAGGTTGGTGTCCTCGAAGAGACCCACG…	420	3	sPb-2412	GTTACGTAAAAAAAAAATAACAGCCAGGTAAACAAGCAGAAAAATGTGTCTGACATAACTTCAGTTACGTAGAACTTGTGTCTTACACCAGCAAAAGAAAACCTAGCGGAGGAGGCTACCCACTAACTGGCTGTCTGGCTAGTTATTCGACATGTAGAATTTTTGACTCGAACTTAAGGTAACACTTGCTTCCCGACAAAGTCCAGACCAGGAATTCCCAAATGAACTACTACTAGTATGCAGCAGCCAGCAGATTGTCGGCGCCTCCACTTATTCACGACGCGATACGATTAGTGCCTCTCGCCACGGATCCTGGTAGCCAGATGAACATCTTTGGGCATGATGGTGACCCGCTTGGCATGGATGGCACACAGGTTGGTGTCCTCGAAGAGACCCACG…	420	1	0.957143	0.0	1	97.4829	48741462	48741864	1	63.4-63.7	1	82.1-82.4	sPb-2412	101	1	1	1	0
246216	sPb-2684	FI848833	25634096	GCCCTTGATGGATCCCCTTCAGAAGGCACCAGAGGCCTATCTCGTGGGTCTCTTCAAGGACACCAACCCTGTGTGCCATCCATGCCAAGCGGGTCACCATCATGCCCAAAGATGTTCATCTGGCTACCAGGATCCGTGGCGAGAGGCACTAATCGTATCGCGTCGTGAATAAGTGGAGGCGCCGACAATCTGCTGGCTGCTGCATACTACTAGTAGTTCATTTGGAAATTCCTGGTCTGGACTTTGTCGGGAAGCAAGTGTTACCTTAAGTTCAAGTCAAAAATTCTACATGTCGAATAACTATCCAGACAGCCAGTTAGTGGGTAGCCTCCTCCGCTAGGTTTTCTTTTGCTGGTGTAAGACACAAGTTCTACGTAACTGAAGTTATGTCAGACACAT…	443	3	sPb-2412	GTTACGTAAAAAAAAAATAACAGCCAGGTAAACAAGCAGAAAAATGTGTCTGACATAACTTCAGTTACGTAGAACTTGTGTCTTACACCAGCAAAAGAAAACCTAGCGGAGGAGGCTACCCACTAACTGGCTGTCTGGCTAGTTATTCGACATGTAGAATTTTTGACTCGAACTTAAGGTAACACTTGCTTCCCGACAAAGTCCAGACCAGGAATTCCCAAATGAACTACTACTAGTATGCAGCAGCCAGCAGATTGTCGGCGCCTCCACTTATTCACGACGCGATACGATTAGTGCCTCTCGCCACGGATCCTGGTAGCCAGATGAACATCTTTGGGCATGATGGTGACCCGCTTGGCATGGATGGCACACAGGTTGGTGTCCTCGAAGAGACCCACG…	420	1	0.889391	0.0	1	97.4829	48741464	48741864	1	63.4	1	82.1	sPb-2412	101	1	0	1	0
340480	SbMITE-340480	FI848037	25633300	TAAAAGCAACGGCTGAGCCACCACTTCAGCTAGGGTGGCTGCCCTAGGTCCCTTAGCTGGTAAGGGTGTATTTGGTTTGTTGGTCCATCATAGCCCGGCCACGAATTCTAGCCTGGGCA	119	1	SbMITE-340480	TAAAAGCAACGGCTGAGCCACCACTTCAGCTAGGGTGGCTGCCCTAGGTCCCTTAGCTGGTAAGGGTGTATTTGGTTTGTTGGTCCATCATAGCCCGGCCACGAATTCTAGCCTGGGCA	119	1	0.991597	1e-58	1	98.1165	49058266	49058384	0	0	0	0	SbMITE-340480	102	2	1	1	0
189212	SbMITE-189212	FI847960	25633223	TGCTCCTAGCTAATAGAAATCTTTCTCTTCATTTCATTAACCGTTCTAGCCCAGCTAAAGACAACTAAAAGTGGT	75	1	SbMITE-189212	TGCTCCTAGCTAATAGAAATCTTTCTCTTCATTTCATTAACCGTTCTAGCCCAGCTAAAGACAACTAAAAGTGGT	75	1	1	5e-35	1	98.6927	49346326	49346400	0	0	0	0	SbMITE-189212	103	1	0	0	0
433915	sPb-8653	FI849414	25634677	GGAAATAAAAAAATTAGCAAAATATGATGGCATGAGAAATTATTGTGTTTATCAGACTTACAATTGTTTATCACACTTACAATTGTTGTTGCAGCTTCTTTATGAGGTACTCCATTCTTGTGTGTGTGAGTTTTGATAAACAATTCATCTCTACGATGGGGGCGCCCTAGCTCCTCACCCTAAACCATATGTATGTTATTGGAGTCACAGGATACGAATAAAGGGAAAACAAACTACAAGTAGACATTACATACCATTTCAGTACCAATACGTGCATGGCTCTTACTTCCAGTTGTATGGTTTTGGGTCAGCTTTGAACGATTTGCTTTCCCCCTCAAAGAACGGGCCTACCAAATTATGTCATGTTTATCAAGCAATTTGTTTCTCCGCCATATACAT…	581	1	sPb-8653	GGAAATAAAAAAATTAGCAAAATATGATGGCATGAGAAATTATTGTGTTTATCAGACTTACAATTGTTTATCACACTTACAATTGTTGTTGCAGCTTCTTTATGAGGTACTCCATTCTTGTGTGTGTGAGTTTTGATAAACAATTCATCTCTACGATGGGGGCGCCCTAGCTCCTCACCCTAAACCATATGTATGTTATTGGAGTCACAGGATACGAATAAAGGGAAAACAAACTACAAGTAGACATTACATACCATTTCAGTACCAATACGTGCATGGCTCTTACTTCCAGTTGTATGGTTTTGGGTCAGCTTTGAACGATTTGCTTTCCCCCTCAAAGAACGGGCCTACCAAATTATGTCATGTTTATCAAGCAATTTGTTTCTCCGCCATATACAT…	581	1	0.975904	0.0	1	99.5099	49754947	49755514	0	0	0	0	sPb-8653	104	2	1	1	0
188404	SbMITE-188404	FI847833	25633096	TGCTCATCTGATGGGACGGGATGGAGGCCAGCGCCCCTTTTCATCTAGCTTCTATCCCTA	60	2	SbMITE-188404	TGCTCATCTGATGGGACGGGATGGAGGCCAGCGCCCCTTTTCATCTAGCTTCTATCCCTA	60	1	1	3e-26	1	100.363	50181592	50181651	1	65.3	1	84.2	SbMITE-188404	105	1	1	1	0
340449	SbMITE-340449	FI848029	25633292	TGCTCATCTGATGGGACGGGATGGAGGCCAGCGCCCCTTTTCATCTAGCTTCTATCCCTA	60	2	SbMITE-188404	TGCTCATCTGATGGGACGGGATGGAGGCCAGCGCCCCTTTTCATCTAGCTTCTATCCCTA	60	1	1	3e-26	1	100.363	50181592	50181651	0	0	0	0	SbMITE-188404	105	2	0	1	0
246877	sPb-8491	FI849398	25634661	GTAGCCAATATGACCAGTTTATTCATTTGAGCAGTCAAATCTATCAGCAGTGTTTTCTCTCATAACAAATTAACCAACAGTATCTTCTATCATGATTTATCAGCCAAATGAAAAATGACTCACGATGCATCACCAAAAATGACTCTAAAACCATGTTACGTGATTCACCAAAAATGACTCTAAACCACGATTACGCTGCCTCTGTCCTGAACAGAATCATTCCGCATTTGTTCAGCGAGTATAGAAATGGAAAAAGGGTGGTTTCGCAATGGATCATTTTGGTTTCTTTGCTTCAATTAAGTGCTAGTAGTTTTTCCCAATTTTTACAATCTTTTTAGTGCAACAAGTTAAAATACATTATATTATATTTAAGTTATTCTTCACTAAAAAATGTTCAGA…	468	1	sPb-8491	GTAGCCAATATGACCAGTTTATTCATTTGAGCAGTCAAATCTATCAGCAGTGTTTTCTCTCATAACAAATTAACCAACAGTATCTTCTATCATGATTTATCAGCCAAATGAAAAATGACTCACGATGCATCACCAAAAATGACTCTAAAACCATGTTACGTGATTCACCAAAAATGACTCTAAACCACGATTACGCTGCCTCTGTCCTGAACAGAATCATTCCGCATTTGTTCAGCGAGTATAGAAATGGAAAAAGGGTGGTTTCGCAATGGATCATTTTGGTTTCTTTGCTTCAATTAAGTGCTAGTAGTTTTTCCCAATTTTTACAATCTTTTTAGTGCAACAAGTTAAAATACATTATATTATATTTAAGTTATTCTTCACTAAAAAATGTTCAGA…	468	1	0.970149	0.0	1	100.814	50406834	50407300	0	0	0	0	sPb-8491	106	1	1	1	0
432674	sPb-8868	FI849433	25634696	GCCGCAGCCACACCTGATGTTTCGTATACATTGCTACACCATTGTTCTAGGCAAATTGAATTGCAATGTTCTCAAGTTAAACTAGCGGGAGCATATCCTATTCAATTCTCCCGTATCTGTAGCTTATAATTTTCACCATACACATCATACCATCAGATCACATACCTAATTAAGGAGTAAGAACCAACATACGACAAACAAGTGCCTGCGTAAACCTAATCTGTTAGAACAATACAATTACATGCACTCGATCGATCAGCTGTGATATACTAACCTCGTAGAGGGATGTTGGCACAAGCCTCTCGTACGATTCATTTAGTGTCACAACACCGCAAACTCCAAGCGCCTTTAGCCGGAGAACATCGCTAGGGAATGGAACAGCACCCAGCAGGACATGCT…	593	1	sPb-8868	GCCGCAGCCACACCTGATGTTTCGTATACATTGCTACACCATTGTTCTAGGCAAATTGAATTGCAATGTTCTCAAGTTAAACTAGCGGGAGCATATCCTATTCAATTCTCCCGTATCTGTAGCTTATAATTTTCACCATACACATCATACCATCAGATCACATACCTAATTAAGGAGTAAGAACCAACATACGACAAACAAGTGCCTGCGTAAACCTAATCTGTTAGAACAATACAATTACATGCACTCGATCGATCAGCTGTGATATACTAACCTCGTAGAGGGATGTTGGCACAAGCCTCTCGTACGATTCATTTAGTGTCACAACACCGCAAACTCCAAGCGCCTTTAGCCGGAGAACATCGCTAGGGAATGGAACAGCACCCAGCAGGACATGCT…	593	1	1	0.0	1	101.149	50574573	50575165	0	0	0	0	sPb-8868	107	2	1	1	0
188467	SbMITE-188467	FI847847	25633110	CTGGTTTCTCCAATTTTTGTTACTCCGATCACGGTTCAAATCCGACCGGTTACACTGCAACACCTGGATTCCGGGGAGAATGCACGTCATCTCAGGGCA	99	1	SbMITE-188467	CTGGTTTCTCCAATTTTTGTTACTCCGATCACGGTTCAAATCCGACCGGTTACACTGCAACACCTGGATTCCGGGGAGAATGCACGTCATCTCAGGGCA	99	1	1	4e-49	1	101.552	50776217	50776315	0	0	0	0	SbMITE-188467	108	1	0	0	0
341842	SbMITE-341842	FI848297	25633560	TGCTCTGAAGCATGCTTTCCAGCCAATAAGTGAGGATGGTCTTCAATAGTCACCTGTGCAATATACATTGTAGTATCTTAGCGCATTGGCCATTATAGAAGAAAAAACTTCACTGTTTCGCTGGTGTAA	129	1	SbMITE-341842	TGCTCTGAAGCATGCTTTCCAGCCAATAAGTGAGGATGGTCTTCAATAGTCACCTGTGCAATATACATTGTAGTATCTTAGCGCATTGGCCATTATAGAAGAAAAAACTTCACTGTTTCGCTGGTGTAA	129	1	0.968992	1e-64	1	101.573	50786497	50786621	0	0	0	0	SbMITE-341842	109	2	0	1	0
188753	SbMITE-188753	FI847896	25633159	TGCTCGAAAGCCTATGTGGCAGTCCACACAACAATAGATAGAGCATGAAGAGGTTTCTTTAGACTAAGATTTTAGTACTTTAAAAGATTAGGGATCACACGATATTCTAAGGACGGTCCATATAATTATGTGTTTGCGGACCCATGTCAGTTCCACGTTGGAGCGCTATGTGACTGTGTTTTGGATCGGGGATGGTATACCTCAAATAGTTTAGCGATCTAGATATGCAATTTTATAGTTTGAGAGTCTAGACGAGAATCACGTAATAGGTTAGGGACTATCACTGTAATTTACTCTAAAAATAATGCAATTTCGGATTGATCAAATCAAAGCTATCTTAAGTTAGCCTAAACATTTAAAAAGACATGGAGTAATTTGGTCGAACTCTATATAGTTTGA…	430	1	SbMITE-188753	TGCTCGAAAGCCTATGTGGCAGTCCACACAACAATAGATAGAGCATGAAGAGGTTTCTTTAGACTAAGATTTTAGTACTTTAAAAGATTAGGGATCACACGATATTCTAAGGACGGTCCATATAATTATGTGTTTGCGGACCCATGTCAGTTCCACGTTGGAGCGCTATGTGACTGTGTTTTGGATCGGGGATGGTATACCTCAAATAGTTTAGCGATCTAGATATGCAATTTTATAGTTTGAGAGTCTAGACGAGAATCACGTAATAGGTTAGGGACTATCACTGTAATTTACTCTAAAAATAATGCAATTTCGGATTGATCAAATCAAAGCTATCTTAAGTTAGCCTAAACATTTAAAAAGACATGGAGTAATTTGGTCGAACTCTATATAGTTTGA…	430	1	0.708043	2e-88	1	102.145	51072564	51072915	0	0	0	0	SbMITE-188753	110	1	1	1	0
342630	SbMITE-342630	FI848431	25633694	TAGGACTAGTACCGTAGCATGCATGTTGCTCCTGACGATCATGCATGGACGAATATATACCATGCGTGCGTAGTAAGGGCA	81	1	SbMITE-342630	TAGGACTAGTACCGTAGCATGCATGTTGCTCCTGACGATCATGCATGGACGAATATATACCATGCGTGCGTAGTAAGGGCA	81	1	1	2e-38	1	102.59	51294829	51294909	0	0	0	0	SbMITE-342630	111	2	0	1	0
242365	sPb-7229	FI849268	25634531	GAACGTTGTGGTTGTAGGATTCTCAGCCAGTGGAATTGACATTGCTTTAGAGATCTCACATTTCGCCAAGGAAGTGCACGTAGCAGACAGGTACTCGAAGGATAGGCTGGGAAAGATTGCGCTCTACCAGAATGTTTGGATTCACGCAGAGGTTCAGACCTCTGAACTTTCTTAGCTGGAGTACTCTCCAACGCCTTCTCCCTATACTATACAAAATTAAAATATAGCAGTCTGTATTGAGTATTGACACATGAGTACCATCCATGAGAGCAGGTAGACTGCATCCAGGATGATGGCAAAGTCCGTTTTGCTGAAGGTTCAGTGGTGGC	329	2	sPb-7229	GAACGTTGTGGTTGTAGGATTCTCAGCCAGTGGAATTGACATTGCTTTAGAGATCTCACATTTCGCCAAGGAAGTGCACGTAGCAGACAGGTACTCGAAGGATAGGCTGGGAAAGATTGCGCTCTACCAGAATGTTTGGATTCACGCAGAGGTTCAGACCTCTGAACTTTCTTAGCTGGAGTACTCTCCAACGCCTTCTCCCTATACTATACAAAATTAAAATATAGCAGTCTGTATTGAGTATTGACACATGAGTACCATCCATGAGAGCAGGTAGACTGCATCCAGGATGATGGCAAAGTCCGTTTTGCTGAAGGTTCAGTGGTGGC	329	1	0.957447	1e-159	1	102.829	51414316	51414635	1	67.8	0	0	sPb-7229	112	1	0	1	0
243601	sPb-9930	FI849544	25634807	CTGTAGAACGTTGTGGTTGTAGGATTCTCAGCCAGTGGAATTGACATTGCTTTAGAGATCTCACATTTCGCCAAGGAAGTGCACGTAGCAGACAGGTACTCGAAGGATAGGCTGGGAAAGATTGCGCTCTACCAGAATGTTTGGATTCACGCAGAGGTTCAGACCTCTGAACTTTCTTAGCTGGAGTACTCTCCAACGCCTTCTCCCTATACTATACAAAATTAAAATATAGCAGTCTGTATTGAGTATTGACACATGAGTACCATCCATGAGAGCAGGTAGACTGCATCCAGGATGATGGCAAAGTCCGTTTTGCTGAAGGTTCAGTGGTGGC	334	2	sPb-7229	GAACGTTGTGGTTGTAGGATTCTCAGCCAGTGGAATTGACATTGCTTTAGAGATCTCACATTTCGCCAAGGAAGTGCACGTAGCAGACAGGTACTCGAAGGATAGGCTGGGAAAGATTGCGCTCTACCAGAATGTTTGGATTCACGCAGAGGTTCAGACCTCTGAACTTTCTTAGCTGGAGTACTCTCCAACGCCTTCTCCCTATACTATACAAAATTAAAATATAGCAGTCTGTATTGAGTATTGACACATGAGTACCATCCATGAGAGCAGGTAGACTGCATCCAGGATGATGGCAAAGTCCGTTTTGCTGAAGGTTCAGTGGTGGC	329	1	0.95509	1e-160	1	102.829	51414316	51414640	1	67.8	0	0	sPb-7229	112	1	0	1	0
342852	SbMITE-342852	FI848475	25633738	ATAGTGTCATAGTTTGTGTTCAGTCGTACCCTGTACAGTAAAGAATGGTATCTGCAGCTACAGATGAACCTTCGGCAAAGCGCACCTGACCGTCATCTTGGATGCACTCTATCTGCTTATCATACATTCATAATAGTCCATTAAGGCATTAACAGAGACTGACATATGCGCATGTTAGCTTCAAGAACAATTATGAAGCAGAGGAGCTAAGAAAGTTCAGAGTTGAACCTCGCCGTGCATCCAAGCGTTATGGTAGAGTTCAATCTTTCCAAGCCTGTCCTCGGAGTATCTAGCTGCGATGTGCA	305	1	SbMITE-342852	ATAGTGTCATAGTTTGTGTTCAGTCGTACCCTGTACAGTAAAGAATGGTATCTGCAGCTACAGATGAACCTTCGGCAAAGCGCACCTGACCGTCATCTTGGATGCACTCTATCTGCTTATCATACATTCATAATAGTCCATTAAGGCATTAACAGAGACTGACATATGCGCATGTTAGCTTCAAGAACAATTATGAAGCAGAGGAGCTAAGAAAGTTCAGAGTTGAACCTCGCCGTGCATCCAAGCGTTATGGTAGAGTTCAATCTTTCCAAGCCTGTCCTCGGAGTATCTAGCTGCGATGTGCA	305	1	0.993443	1e-167	1	102.839	51419569	51419873	0	0	0	0	SbMITE-342852	113	2	1	1	0
232937	sPb-0274	FI848586	25633849	GCCCTTTCGTAGACTGCGTATCCGGATCCAGTGCAGAAGCAGGTTTTCTTGTCGTTGCTGCCGAGTTCCGCCTGTACTTCTCAAGCAAGCGATGATTTCGTGACAAGGATGAATTTGGTTGCTGCCATGAGCTTAAGCTGAAATCCTGAAACTGCTAATATGCCTGCCTGCAAGTTAAACCTTTTGCTGCATTCTTCCTTCTAACCTTACAAAGTTACAGCGAACAAGTATTTGTCTCTTGTAAGCTTTTTTATCACTCGCAGCAAGTAATGAACATCTGAAGCTGCACCTTCAAGATTGATC	303	1	sPb-0274	GCCCTTTCGTAGACTGCGTATCCGGATCCAGTGCAGAAGCAGGTTTTCTTGTCGTTGCTGCCGAGTTCCGCCTGTACTTCTCAAGCAAGCGATGATTTCGTGACAAGGATGAATTTGGTTGCTGCCATGAGCTTAAGCTGAAATCCTGAAACTGCTAATATGCCTGCCTGCAAGTTAAACCTTTTGCTGCATTCTTCCTTCTAACCTTACAAAGTTACAGCGAACAAGTATTTGTCTCTTGTAAGCTTTTTTATCACTCGCAGCAAGTAATGAACATCTGAAGCTGCACCTTCAAGATTGATC	303	1	0.89769	1e-152	1	104.061	52030734	52031005	1	73.6-74.4	0	0	sPb-0274	114	1	1	1	0
340869	SbMITE-340869	FI848124	25633387	TAATTTGGAGGTAAATTTGAGCCGCTCCAGGGCCAAAATTTCTACCTAGTTCGCATCTTCCTCACGCCCGTCCTATGCCCCTTCACACAGCTGCACACCAGGCAGACCCGTGCA	114	1	SbMITE-340869	TAATTTGGAGGTAAATTTGAGCCGCTCCAGGGCCAAAATTTCTACCTAGTTCGCATCTTCCTCACGCCCGTCCTATGCCCCTTCACACAGCTGCACACCAGGCAGACCCGTGCA	114	1	0.973684	7e-51	1	104.859	52429492	52429605	0	0	0	0	SbMITE-340869	115	2	1	1	0
430510	sPb-4542	FI848996	25634259	GCACCTCGCTCCCGTACTACTCCCTCCCTCCCTCGCCCTCCCCCTCAAAAAAAAATGACGTTTTGAGATTTTTTAGACAGATTAGTGGAGAAAAGGAATATCACTAATATCACATGATTCCGGTTAAAAAATACCACATGATTCCCTTAAAAAAAGAGATGTTGCGTAGTTTACTTTGTTTTTTTTTTCTCGGGAGCGCAGTTTACTTCATAATTAAGACGCGTTGCATGCAAACATGCAGAAATCTGAGAAAGGGCAACAAACAGTAGCACATCTGAATCGGTAATTTGACGCTAAATTTATGGACCAACAATATGTCTAAAACTCAGAACATCATTTTCTTCTAAGATAAATTTTAAATCATAGAATATTACTTGGGGGGTACGGATGAAGTACACT…	507	2	sPb-4542	GCACCTCGCTCCCGTACTACTCCCTCCCTCCCTCGCCCTCCCCCTCAAAAAAAAATGACGTTTTGAGATTTTTTAGACAGATTAGTGGAGAAAAGGAATATCACTAATATCACATGATTCCGGTTAAAAAATACCACATGATTCCCTTAAAAAAAGAGATGTTGCGTAGTTTACTTTGTTTTTTTTTTCTCGGGAGCGCAGTTTACTTCATAATTAAGACGCGTTGCATGCAAACATGCAGAAATCTGAGAAAGGGCAACAAACAGTAGCACATCTGAATCGGTAATTTGACGCTAAATTTATGGACCAACAATATGTCTAAAACTCAGAACATCATTTTCTTCTAAGATAAATTTTAAATCATAGAATATTACTTGGGGGGTACGGATGAAGTACACT…	507	1	0.944773	0.0	1	105.1	52550192	52550697	0	0	0	0	sPb-4542	116	2	1	1	0
242954	sPb-5358	FI849077	25634340	GTGTCGTCAGTCGTCAGCTTTTATTTCTCAGTCAAAAGGCTCAAATTAACCGGCCTCGACCCTCTTCTTGCTGATCGAGTCTGTCAACCTTAACTTCTTCGTCATTATAGTGTACTTCATCCGTACCCCCCAAGTAATATTCTATGATTTAAAATTTATCTTAGAAAAAAATGATGTTCTGAGTTTTAGACATATTGTTGGTCCATAAATTTAGCGTCAAATTACCGATTCAGATGTGCTACTGTTTGTTGCCCTTTCTCAGATTTCTGCATGTTTGCATGCAACGCGTCTTAATTATGAAGTAAACTGCGCTCCCGAGAAAAAAAAAACAAAGTAAACTACGCAACATCTCTTTTTTTAAGGGAATCATGTGGTATTTTTTAACCGGAATCATGTGAT…	496	2	sPb-4542	GCACCTCGCTCCCGTACTACTCCCTCCCTCCCTCGCCCTCCCCCTCAAAAAAAAATGACGTTTTGAGATTTTTTAGACAGATTAGTGGAGAAAAGGAATATCACTAATATCACATGATTCCGGTTAAAAAATACCACATGATTCCCTTAAAAAAAGAGATGTTGCGTAGTTTACTTTGTTTTTTTTTTCTCGGGAGCGCAGTTTACTTCATAATTAAGACGCGTTGCATGCAAACATGCAGAAATCTGAGAAAGGGCAACAAACAGTAGCACATCTGAATCGGTAATTTGACGCTAAATTTATGGACCAACAATATGTCTAAAACTCAGAACATCATTTTCTTCTAAGATAAATTTTAAATCATAGAATATTACTTGGGGGGTACGGATGAAGTACACT…	507	1	0.862903	0.0	1	105.1	52550192	52550643	1	76.4	1	91.9	sPb-4542	116	1	0	1	0
189091	SbMITE-189091	FI847937	25633200	AAGATAAGATTTGCACTACTGTACTCTTACTGCATAGTCGAACGGGCAAAGATATATGTCACCAGCAGATCAGATCATCAGAGCCACAGCTCTCGATCAGGAGAGGGTAGGCTGGCTGAGGTGACCGGTGCC	132	1	SbMITE-189091	AAGATAAGATTTGCACTACTGTACTCTTACTGCATAGTCGAACGGGCAAAGATATATGTCACCAGCAGATCAGATCATCAGAGCCACAGCTCTCGATCAGGAGAGGGTAGGCTGGCTGAGGTGACCGGTGCC	132	1	1	1e-68	1	105.631	52815251	52815382	0	0	0	0	SbMITE-189091	117	1	0	1	0
342320	SbMITE-342320	FI848382	25633645	TGCTCATGGACATATTTGCACAAACTACATATGCTGTATACATATATTTATGTCTCTTACCAAATATATGGATATTCCATGAGGCTTTCACTAA	94	2	SbMITE-342320	TGCTCATGGACATATTTGCACAAACTACATATGCTGTATACATATATTTATGTCTCTTACCAAATATATGGATATTCCATGAGGCTTTCACTAA	94	1	0.989362	8e-44	1	106.486	53243083	53243176	4	153.8	4	113.6	SbMITE-342320	118	2	1	1	0
342367	SbMITE-342367	FI848390	25633653	TGCTCATGAACATATTTGCACAAACTACATATGCTGTATACATATATTTATGTCTCTTATCAAATATATGGATATTCCATGAGGCTTTCGCTAT	94	2	SbMITE-342320	TGCTCATGGACATATTTGCACAAACTACATATGCTGTATACATATATTTATGTCTCTTACCAAATATATGGATATTCCATGAGGCTTTCACTAA	94	1	0.925532	2e-38	1	106.486	53243088	53243176	0	0	0	0	SbMITE-342320	118	2	0	1	0
432362	sPb-2602	FI848824	25634087	GAGCGCTTGCCATCTTGGAAGGAGACAATGAAGCTATACATTGCAGCTATTCTGTAAGTATTAGAAGAACATTGATTCCTCAAAACAAAATAAAGGTTTTGTAAGAATGTTTGTGTATTTGTTAAAACATTCTATCTTATTAATTGATGGTGTTGCTTATTCCTACTAGGGATACTGGCACAAGGATACTCTCTCTAATTGCTTTGGGTTTGGATTTGGATGCTGATTTCTTTCATAAAGTTGGTGCATTGAACTGCCCATCAACATTTCTTCGGTTATTGCATTACCCAGGTTACATTATACCATTTCCTTCTATATTATATGAAAGCATCAAAGTTTATTCGTAAGATTATGAAGTGTGGTTTGCTTTGCTACACTCTTGGTCTTGCCTTTTCACCA…	862	1	sPb-2602	GAGCGCTTGCCATCTTGGAAGGAGACAATGAAGCTATACATTGCAGCTATTCTGTAAGTATTAGAAGAACATTGATTCCTCAAAACAAAATAAAGGTTTTGTAAGAATGTTTGTGTATTTGTTAAAACATTCTATCTTATTAATTGATGGTGTTGCTTATTCCTACTAGGGATACTGGCACAAGGATACTCTCTCTAATTGCTTTGGGTTTGGATTTGGATGCTGATTTCTTTCATAAAGTTGGTGCATTGAACTGCCCATCAACATTTCTTCGGTTATTGCATTACCCAGGTTACATTATACCATTTCCTTCTATATTATATGAAAGCATCAAAGTTTATTCGTAAGATTATGAAGTGTGGTTTGCTTTGCTACACTCTTGGTCTTGCCTTTTCACCA…	862	1	1	0.0	1	107.469	53734695	53735556	1	82.7	1	98.3	sPb-2602	119	2	0	1	0
246141	sPb-9281	FI849474	25634737	GCAGGATTTCACCAATCAAAGAAAATATTGGCTGTAAATAGGAGAGAAAGGAACACAGCTGGGGAGGAAAAACAACCGCTGCTCATCTCCCGCATATTCAAACATATTCACAACCACAAATAAAGAATCAAGCGTTGATCTCTGCATCACACTGCTGCTCCCTGTGGCAGCTTCTTCTGCTCCAGAACATGCCTGAGCAGCTGGTCCGGTCTAGATCCTCCTCCCCCCTCTTGTCCAGCTCCATACTTACGCAGTGCGAGGGGCGGGGAGATTGGGCCTCAGAACCATCCTGTGCATCTGTAGCACCACATGGATCATCGTCGCTGCACC	330	1	sPb-9281	GCAGGATTTCACCAATCAAAGAAAATATTGGCTGTAAATAGGAGAGAAAGGAACACAGCTGGGGAGGAAAAACAACCGCTGCTCATCTCCCGCATATTCAAACATATTCACAACCACAAATAAAGAATCAAGCGTTGATCTCTGCATCACACTGCTGCTCCCTGTGGCAGCTTCTTCTGCTCCAGAACATGCCTGAGCAGCTGGTCCGGTCTAGATCCTCCTCCCCCCTCTTGTCCAGCTCCATACTTACGCAGTGCGAGGGGCGGGGAGATTGGGCCTCAGAACCATCCTGTGCATCTGTAGCACCACATGGATCATCGTCGCTGCACC	330	1	1	0.0	1	107.62	53809756	53810085	0	0	0	0	sPb-9281	120	1	0	1	0
245852	sPb-9560	FI849503	25634766	GGACCCTCCAAGACATGGCCATAACCTAAATTCTCAAGCTTGTAAAGTGGAGTATCTTGCCACCCACTTGAAAAATAAATCCTGCATGAACTTTCTTTCACAGGTTTGGTTGATATCTGCGTCAATTCACGAGGCTGGAGGATGTTTGTACTAGCGACACCCTGAACTCTCACATCACATATGAGTATTTTCCTGTTTTGCAATTTGAAGCCATACTCTTGCTGAAATAATTTTTCAAACTCATCGGCATAGTCATTTCCAGATCCTTGCTCTGCTTGTTTAACCATGATGGCCGTATCAGTTCCCTCATACCTCAAATTCAAGTATGAATCTGTCCTGATGCTCTCCTCTCCAAAACCCTGCTCCGTCAGCTTTTCTTTCACCTGTTTTACTAAAAGG…	419	1	sPb-9560	GGACCCTCCAAGACATGGCCATAACCTAAATTCTCAAGCTTGTAAAGTGGAGTATCTTGCCACCCACTTGAAAAATAAATCCTGCATGAACTTTCTTTCACAGGTTTGGTTGATATCTGCGTCAATTCACGAGGCTGGAGGATGTTTGTACTAGCGACACCCTGAACTCTCACATCACATATGAGTATTTTCCTGTTTTGCAATTTGAAGCCATACTCTTGCTGAAATAATTTTTCAAACTCATCGGCATAGTCATTTCCAGATCCTTGCTCTGCTTGTTTAACCATGATGGCCGTATCAGTTCCCTCATACCTCAAATTCAAGTATGAATCTGTCCTGATGCTCTCCTCTCCAAAACCCTGCTCCGTCAGCTTTTCTTTCACCTGTTTTACTAAAAGG…	419	1	0.997613	0.0	1	107.728	53863869	53864287	1	88.8	0	0	sPb-9560	121	1	0	1	0
244033	sPb-7567	FI849303	25634566	GTATCGAAGTAATATTATGAATTGGTTTAGACATACAAAATACAAAACACAATGAAATCCGGTCATCACTTCAAAACAGTAGATTATTAATGTGTCACTGACTAATTTTGTTTTCACTCTTATGGGATAAGCGACACCATTACAGTGGCACATCGCACACCATTACAGTTTACAATTAGAGGCTCTGAAACTCTGATATGAAAAAGTTTATGGTTGTAATGACAAGCTGAAGCTTAAAAAATCCAAAGCTTGGAATCCAAAATTTTGAATGTAGGCAATGTTTACGTAAACACAATAGCTTTGTTAAGGAAGATGGCTGACCAAAACAAAATCCGAAGAACGAATTACTGAAATTAAAAGAAAAACTGCTTACCTGCTACGCTCCTGCCAGTATGGTGT…	405	1	sPb-7567	GTATCGAAGTAATATTATGAATTGGTTTAGACATACAAAATACAAAACACAATGAAATCCGGTCATCACTTCAAAACAGTAGATTATTAATGTGTCACTGACTAATTTTGTTTTCACTCTTATGGGATAAGCGACACCATTACAGTGGCACATCGCACACCATTACAGTTTACAATTAGAGGCTCTGAAACTCTGATATGAAAAAGTTTATGGTTGTAATGACAAGCTGAAGCTTAAAAAATCCAAAGCTTGGAATCCAAAATTTTGAATGTAGGCAATGTTTACGTAAACACAATAGCTTTGTTAAGGAAGATGGCTGACCAAAACAAAATCCGAAGAACGAATTACTGAAATTAAAAGAAAAACTGCTTACCTGCTACGCTCCTGCCAGTATGGTGT…	405	1	0.995062	0.0	1	107.77	53885098	53885502	1	84.6-85.9	1	101.5	sPb-7567	122	1	0	1	0
432295	sPb-6600	FI849196	25634459	GAAACTGGGGTTTCTTTCAGGTCCGGGCCATTATTTCTTCACGTTTCTTCCGTCTGCATGCATGTCTAATTAACTCTAACCACCGCATCATATCTTCTCATATCATACGTAACGTACTCCGTAGGAGTTCCTTAATTTTCAGATGCTTTTTTTTTTGTGTGTGTGTATGGTGGAGTAGCTGACAAACCATGGAGTTGACGAAGAAGTGGTACAGCGAATGAAAGACAGTACCGTGCAGTTCTTCAGCTTGCCGCTGGAAAGCAAGGCCAAAGTGGCCGTCCGAGGAAACGGCTTCGAAGGATTCGGGCACCACTACAGCAGAGCGTCCAGTGGTAAGCTGGACTGGGCGGAGAGCATGATCCTCGTCACGCAGCCAGTCCACGACAGGAACATGGAAAT…	812	1	sPb-6600	GAAACTGGGGTTTCTTTCAGGTCCGGGCCATTATTTCTTCACGTTTCTTCCGTCTGCATGCATGTCTAATTAACTCTAACCACCGCATCATATCTTCTCATATCATACGTAACGTACTCCGTAGGAGTTCCTTAATTTTCAGATGCTTTTTTTTTTGTGTGTGTGTATGGTGGAGTAGCTGACAAACCATGGAGTTGACGAAGAAGTGGTACAGCGAATGAAAGACAGTACCGTGCAGTTCTTCAGCTTGCCGCTGGAAAGCAAGGCCAAAGTGGCCGTCCGAGGAAACGGCTTCGAAGGATTCGGGCACCACTACAGCAGAGCGTCCAGTGGTAAGCTGGACTGGGCGGAGAGCATGATCCTCGTCACGCAGCCAGTCCACGACAGGAACATGGAAAT…	812	1	0.985222	0.0	1	108.016	54008104	54008915	1	84.8	1	100.4	sPb-6600	123	2	0	1	0
232933	sPb-2639	FI848828	25634091	GCCCTTCGTAGACTGCGTATCCGGATCCAGTGCAGTACCAGACGCCGAGGCTCTTCCCCTGCTGGTCGCACCCAATCTTTTATTTGCCACAAAAACCTTGTATGCTGATCTAACAGTGAACTGCCCATTGTTATTGAAATGCCAAGCCACCAGATCATCCATACCTTCATGAACTGGTATACATAAGATGCATTCTGCGTCTTCCTCCCAAAAGATGTCCCTGACTAAATCTTCATCCCAGCCTCCCGTGCCTGGGTCGATTAGTTCATGGACGTGTGAAATCAGGTTGGAACCTCTTGGAGTAAAGGGCCTACGAGATTCATCCCTTGGTAGCCAGCCATCTTCCCAGATATGAATGTTGGCGCCATTCCCAACACGCCAAATGATACCCTTATTGAG…	414	3	sPb-6700	GCCCTTTCGTAGACTGCGTATCCGGATCATCCATACCTTCATGAACTGGTATACATAAGATGCATTCTGCGTCTTCCTCCCAAAAGATGTCCCTGACTAAATCTTCATCCCAGCCTCCCGTGCCTGGGTCGATTAGTTCATGGACGTGTGAAATCAGGTTGGAACCTCTTGGAGTAAAAGGCCTACGAGATTCATCCCTTGGTAGCCAGCCATCTTCCCAGATATGAATGTTGGCGCCATTCCCAACACGCCAAATGATACCCTTATTGAGCAGCTGCACTGGATC	286	1	0.86715	0.0	1	108.868	54433843	54434204	2	107.2	0	0	sPb-6700	124	1	0	1	0
232472	sPb-4311	FI848979	25634242	GCCCTTTCGTAGACTGCGTATCCGGATCCAGTGCAGCTGCTCAATAAGGGTATCATTTGGCGTGTTGGGAATGGCGCCAACATTCATATCTGGGAAGATGGCTGGCTACCAAGGGATGAATCTCGTAGGCCTTTTACTCCAAGAGGTTCCAACCTGATTTCACACGTCCATGAACTAATCGACCCAGGCACGGGAGGCTGGGATGAAGATTTAGTCAGGGACATCTTTTGGGAGGAAGACGCAGAATGCATCTTATGTATACCAGTTCATGAAGGTATGGATGATC	286	3	sPb-6700	GCCCTTTCGTAGACTGCGTATCCGGATCATCCATACCTTCATGAACTGGTATACATAAGATGCATTCTGCGTCTTCCTCCCAAAAGATGTCCCTGACTAAATCTTCATCCCAGCCTCCCGTGCCTGGGTCGATTAGTTCATGGACGTGTGAAATCAGGTTGGAACCTCTTGGAGTAAAAGGCCTACGAGATTCATCCCTTGGTAGCCAGCCATCTTCCCAGATATGAATGTTGGCGCCATTCCCAACACGCCAAATGATACCCTTATTGAGCAGCTGCACTGGATC	286	1	0.891608	1e-142	1	108.868	54433950	54434204	2	107.2	0	0	sPb-6700	124	1	0	1	0
232747	sPb-6700	FI849208	25634471	GCCCTTTCGTAGACTGCGTATCCGGATCATCCATACCTTCATGAACTGGTATACATAAGATGCATTCTGCGTCTTCCTCCCAAAAGATGTCCCTGACTAAATCTTCATCCCAGCCTCCCGTGCCTGGGTCGATTAGTTCATGGACGTGTGAAATCAGGTTGGAACCTCTTGGAGTAAAAGGCCTACGAGATTCATCCCTTGGTAGCCAGCCATCTTCCCAGATATGAATGTTGGCGCCATTCCCAACACGCCAAATGATACCCTTATTGAGCAGCTGCACTGGATC	286	3	sPb-6700	GCCCTTTCGTAGACTGCGTATCCGGATCATCCATACCTTCATGAACTGGTATACATAAGATGCATTCTGCGTCTTCCTCCCAAAAGATGTCCCTGACTAAATCTTCATCCCAGCCTCCCGTGCCTGGGTCGATTAGTTCATGGACGTGTGAAATCAGGTTGGAACCTCTTGGAGTAAAAGGCCTACGAGATTCATCCCTTGGTAGCCAGCCATCTTCCCAGATATGAATGTTGGCGCCATTCCCAACACGCCAAATGATACCCTTATTGAGCAGCTGCACTGGATC	286	1	0.891608	1e-142	1	108.868	54433950	54434204	2	107.2	0	0	sPb-6700	124	1	1	1	0
187268	SbMITE-187268	FI847704	25632967	TGCCCGTGGATGATGATCCCATAACCTGATGATGAGCGACTTAGGCTAGCAGCTCACTTCCGCTGTGGCCTGTGGGTGTTGTTGTCTCTTGCTCGTGCGTGCCACTGCCTGCGTGGCCTGTCTGGCTGTCTCTCGTGTACGTACTACGTACTGCAGGAGCCGTACGGGAGCTGAGGTGTTGTGTTG	186	1	SbMITE-187268	TGCCCGTGGATGATGATCCCATAACCTGATGATGAGCGACTTAGGCTAGCAGCTCACTTCCGCTGTGGCCTGTGGGTGTTGTTGTCTCTTGCTCGTGCGTGCCACTGCCTGCGTGGCCTGTCTGGCTGTCTCTCGTGTACGTACTACGTACTGCAGGAGCCGTACGGGAGCTGAGGTGTTGTGTTG	186	1	0.842312	1e-31	1	109.192	54595929	54596120	0	0	0	0	SbMITE-187268	125	1	1	1	0
187859	SbMITE-187859	FI847764	25633027	TAAAGGAAAACGGAGAAACGATTTCCTCGTCACGAAACGGAGTCGACGCTAGGCACGAGGCATGTAGACACGACTGAAATCGCGTTGGGGAGAAACGACCAGTGTCGAGCTTCATCAATGCCGGATCAATTGCTCTGCCGCCGCCGTGCA	150	2	SbMITE-187859	TAAAGGAAAACGGAGAAACGATTTCCTCGTCACGAAACGGAGTCGACGCTAGGCACGAGGCATGTAGACACGACTGAAATCGCGTTGGGGAGAAACGACCAGTGTCGAGCTTCATCAATGCCGGATCAATTGCTCTGCCGCCGCCGTGCA	150	1	0.986667	3e-78	1	109.205	54602468	54602615	0	0	0	0	SbMITE-187859	126	1	0	1	0
188582	SbMITE-188582	FI847864	25633127	ATAAGGAAAACGGAGAAACGATTTCCTCGTCTCGAAACGGAGTCGACGCTGGGCACGAGGCATGTAGACACGACGGAGATCACGTTGGGGAGAAACGACCAGTGTCGAGCTTCATCAGTGCCGGATCAATTGCTCGTGCCGCCGCCGTGCA	151	2	SbMITE-187859	TAAAGGAAAACGGAGAAACGATTTCCTCGTCACGAAACGGAGTCGACGCTAGGCACGAGGCATGTAGACACGACTGAAATCGCGTTGGGGAGAAACGACCAGTGTCGAGCTTCATCAATGCCGGATCAATTGCTCTGCCGCCGCCGTGCA	150	1	0.953642	7e-61	1	109.205	54602468	54602617	1	91.8	1	107.5	SbMITE-187859	126	1	1	1	0
246869	sPb-0509	FI848610	25633873	GTCTGAAGAAGAATTTGGGTATTTGACAATCTTATTGCATATAGATATAGATTCTCTGTTCTGGTTTGCTATACCTGATGTTTATTCGACCTATTCAGTTTCTTTTACCTAGACGTAGACGAGTTCCTGAAAATCTGCACCACCTGAAAATCTGCACCAAATAGTTTGGATGGTAAAATTGCCTATGAATCTCTAGGGGCAAATTAACAGTTTGGTTTTAGTTAGATGGCTGAAGAACAAGAATTTCACACTCTTCTTTATTCACGTCTTGAGTGCTTGGAGTCTGGACTTCATACAACAAGCAGATTGTTCTTTATTACGGCCGCCTGCTTCTCGCAGTCCAGCTGTCATCAGACTTGTGCTCTTTGCCATCCGCTATGTATTATTCTTGTCTTTGTC…	460	2	sPb-3930	GCGTAGTTGGAAGGGTGCTTGTGATTCTGAGGCTTCACCCGTATTGCTATGGGGCAAGGGCGACAAAGACAAGAATAATACATAGCGGATGGCAAAGAGCACAAGTCTGATGACAGCTGGACTGCGAGAAGCAGGCGGCCGTAATAAAGAACAATCTGCTTGTTGTATGAAGTCCAGACTCCAAGCACTCAAGACGTGAATAAAGAAGAGTGTGAAATTCTTGTTCTTCAGCCATCTAACTAAAACCAAACTGTTAATTTGCCCCTAGAGATTCATAGGCAATTTTACCATCCAAACTATTTGGTGCAGATTTTCAGGTGGTGCAGATTTTCAGGAACTCGTCTACGTCTAGGTAAAAGAAACTGAATAGGTCGAATAAACATCAGGTATAGCAAACCA…	460	1	1	0.0	1	110.288	55143986	55144445	1	92.4	0	0	sPb-3930	127	1	0	1	0
245191	sPb-3930	FI848944	25634207	GCGTAGTTGGAAGGGTGCTTGTGATTCTGAGGCTTCACCCGTATTGCTATGGGGCAAGGGCGACAAAGACAAGAATAATACATAGCGGATGGCAAAGAGCACAAGTCTGATGACAGCTGGACTGCGAGAAGCAGGCGGCCGTAATAAAGAACAATCTGCTTGTTGTATGAAGTCCAGACTCCAAGCACTCAAGACGTGAATAAAGAAGAGTGTGAAATTCTTGTTCTTCAGCCATCTAACTAAAACCAAACTGTTAATTTGCCCCTAGAGATTCATAGGCAATTTTACCATCCAAACTATTTGGTGCAGATTTTCAGGTGGTGCAGATTTTCAGGAACTCGTCTACGTCTAGGTAAAAGAAACTGAATAGGTCGAATAAACATCAGGTATAGCAAACCA…	460	2	sPb-3930	GCGTAGTTGGAAGGGTGCTTGTGATTCTGAGGCTTCACCCGTATTGCTATGGGGCAAGGGCGACAAAGACAAGAATAATACATAGCGGATGGCAAAGAGCACAAGTCTGATGACAGCTGGACTGCGAGAAGCAGGCGGCCGTAATAAAGAACAATCTGCTTGTTGTATGAAGTCCAGACTCCAAGCACTCAAGACGTGAATAAAGAAGAGTGTGAAATTCTTGTTCTTCAGCCATCTAACTAAAACCAAACTGTTAATTTGCCCCTAGAGATTCATAGGCAATTTTACCATCCAAACTATTTGGTGCAGATTTTCAGGTGGTGCAGATTTTCAGGAACTCGTCTACGTCTAGGTAAAAGAAACTGAATAGGTCGAATAAACATCAGGTATAGCAAACCA…	460	1	1	0.0	1	110.288	55143986	55144445	1	92.4	0	0	sPb-3930	127	1	0	1	0
189251	SbMITE-189251	FI847968	25633231	TAAATAAGCTTTAGCTAACTTAGTCACCATGCAAGTTGTGACTATAGAAGGGATTAAACTTCACCTTTTAATCACTTTTGAGCTAAATACCTTGACTAAAGGGGACTAAATGACCTCTTTTAGTCACCTAAACCAAACACCCAGTTAGTCCCTGGCTTAGGTGACCAAAATTTAGGAGGAAAAAAAAACAAACCTAAGGCACCGAGGAATGGTCCAAAACACACGCTGGGGCA	233	1	SbMITE-189251	TAAATAAGCTTTAGCTAACTTAGTCACCATGCAAGTTGTGACTATAGAAGGGATTAAACTTCACCTTTTAATCACTTTTGAGCTAAATACCTTGACTAAAGGGGACTAAATGACCTCTTTTAGTCACCTAAACCAAACACCCAGTTAGTCCCTGGCTTAGGTGACCAAAATTTAGGAGGAAAAAAAAACAAACCTAAGGCACCGAGGAATGGTCCAAAACACACGCTGGGGCA	233	1	0.935828	1e-103	1	110.399	55199693	55199922	1	91.8-96.7	1	107.5-112.4	SbMITE-189251	128	1	1	1	0
430856	sPb-4083	FI848962	25634225	CTGCAGGTGATGCTAAAGAAAGATCCATTTCCTTTTTTGTGTTTTGTTTTCTGAACGAACCAAAGATATATAGTATATATGCTCTTACCCGTGATAATAACAGATTAAATGTCATTTAATTTGTTCTGCGCGCGCGCTGCGTCACCTTATTACCAACAACAAAACTAAAAAAAAGAGAAAGACACTAGTTAAACATAGACTAGCTAGTAGCTCGTCCATCAACTTGCTACCAATGCAATGTTCATCTTTCCGCCGGTGTCGCCCCTCCATTTTTCTTGTTTTGTTTCACCACCGCTCCGAAAGTCAGTTCTTCCTTCTTCGACACTTTGGGCCACTGCTGCCAACTTGGTGTGTTCATCTTTAATTTCAGCCTGTGCATGCCACCAGTAGCGGACCCAG…	435	1	sPb-4083	CTGCAGGTGATGCTAAAGAAAGATCCATTTCCTTTTTTGTGTTTTGTTTTCTGAACGAACCAAAGATATATAGTATATATGCTCTTACCCGTGATAATAACAGATTAAATGTCATTTAATTTGTTCTGCGCGCGCGCTGCGTCACCTTATTACCAACAACAAAACTAAAAAAAAGAGAAAGACACTAGTTAAACATAGACTAGCTAGTAGCTCGTCCATCAACTTGCTACCAATGCAATGTTCATCTTTCCGCCGGTGTCGCCCCTCCATTTTTCTTGTTTTGTTTCACCACCGCTCCGAAAGTCAGTTCTTCCTTCTTCGACACTTTGGGCCACTGCTGCCAACTTGGTGTGTTCATCTTTAATTTCAGCCTGTGCATGCCACCAGTAGCGGACCCAG…	435	1	0.866667	0.0	1	111.843	55921419	55921803	0	0	0	0	sPb-4083	129	2	0	1	0
340470	SbMITE-340470	FI848034	25633297	AAGTCAGTACTAGTTCTCATTCCGTGAAGAATGGCTGGTCTTCTGGATCTCCATGATGTCAGTTGCTCCTCTTTACATCAGAGAGGTCTGAGCAGTAGGCACAGTTTTTTTCCTGAAGAATGGCGAAATTTCGTTGTACGTACTCGGTCAGTGTGATTTTGATCTTTAGGGCA	173	3	SbMITE-340470	AAGTCAGTACTAGTTCTCATTCCGTGAAGAATGGCTGGTCTTCTGGATCTCCATGATGTCAGTTGCTCCTCTTTACATCAGAGAGGTCTGAGCAGTAGGCACAGTTTTTTTCCTGAAGAATGGCGAAATTTCGTTGTACGTACTCGGTCAGTGTGATTTTGATCTTTAGGGCA	173	1	0.895954	5e-56	1	112.148	56073886	56074050	0	0	0	0	SbMITE-340470	130	2	0	1	0
341700	SbMITE-341700	FI848282	25633545	AAGTCAGTACTAGTTCTCATTCCGTGAAGAATGGCTGGTCTTCTGGATCTCCATGATGTCAGTTGTTCCTCTTTACATCAGAGAGGTCTGAGTAGTAGGCACAGTTTTTTTTCCTGAAGAATGGCGAAATTTCGTTGTACGTACTCGGTCAGTGTGATTTTGATCTTTGGGGCA	174	3	SbMITE-340470	AAGTCAGTACTAGTTCTCATTCCGTGAAGAATGGCTGGTCTTCTGGATCTCCATGATGTCAGTTGCTCCTCTTTACATCAGAGAGGTCTGAGCAGTAGGCACAGTTTTTTTCCTGAAGAATGGCGAAATTTCGTTGTACGTACTCGGTCAGTGTGATTTTGATCTTTAGGGCA	173	1	0.885057	2e-49	1	112.148	56073886	56074050	0	0	0	0	SbMITE-340470	130	2	1	1	0
342304	SbMITE-342304	FI848378	25633641	AAGTCAGTACTGGTTCTCATTCCGTGAATGAAGGGATGGACTTCTGGATCTCCATGATGTCAGTTGGTTCCTCTTTACATCATGAGAGGTCGGATTAGTACGCACAGTTTTTTTCCTGAAGAATGGCGAAATTTCGTTGTACGTACTCGGTAAGTGTGATTTTGATCTTTAGGGCAA	177	3	SbMITE-340470	AAGTCAGTACTAGTTCTCATTCCGTGAAGAATGGCTGGTCTTCTGGATCTCCATGATGTCAGTTGCTCCTCTTTACATCAGAGAGGTCTGAGCAGTAGGCACAGTTTTTTTCCTGAAGAATGGCGAAATTTCGTTGTACGTACTCGGTCAGTGTGATTTTGATCTTTAGGGCA	173	1	0.841808	3e-29	1	112.148	56073886	56074050	0	0	0	0	SbMITE-340470	130	2	0	1	0
244875	sPb-3311	FI848883	25634146	GGGACGGCACCAAATTGACAAACCTATAGAGGGTTATATATAATATAATGACACCCACTTATAACTGGCGACAAAATTAAAGTAGCATCGATCTCATCATCGCCTAATACCTCAGCAAATCCTTGTAGCATCTGTAAAAACAAACTATACTATCTCCTGGCTGAAACGTCAAGCGCACTTGACTGGCGATGAGAGTAGCTAGTCATTGTCAATTTCTGCATCCAAACAAAAGGAAGGGAAATTTTTTCTCCGTGTGATGGCGCTGTGCTGAATTGTGACCTACAGTATTACGCAACGTAAGGTGAGTGCAGCAGTTC	317	1	sPb-3311	GGGACGGCACCAAATTGACAAACCTATAGAGGGTTATATATAATATAATGACACCCACTTATAACTGGCGACAAAATTAAAGTAGCATCGATCTCATCATCGCCTAATACCTCAGCAAATCCTTGTAGCATCTGTAAAAACAAACTATACTATCTCCTGGCTGAAACGTCAAGCGCACTTGACTGGCGATGAGAGTAGCTAGTCATTGTCAATTTCTGCATCCAAACAAAAGGAAGGGAAATTTTTTCTCCGTGTGATGGCGCTGTGCTGAATTGTGACCTACAGTATTACGCAACGTAAGGTGAGTGCAGCAGTTC	317	1	1	1e-178	1	112.327	56163666	56163982	1	96.7-99.7	1	112.4-115.5	sPb-3311	131	1	0	1	0
245624	sPb-8883	FI849435	25634698	GCTCCATATTATTCTAGCCGCAGGGGGATAGGGCAAAACTTAACATGCGTGCATTTGCACAAGATGCTCTAACTTGCAGAATGTGTTATTATATTAGCCTTTTGCTATACATCATGGCCATGCATGTATGCAATGCAAGTCGCTCAGAAAACTTGTGTACAAGTTTCAAAGGAGCTGGTAAATGGTTTTTCATTTTGGAGAACGAAGGAAGTGAATGGGTCGTCGTCAGCACTATGTCTCAATTTGAATAAAAGCCCAGCGATAATTATAGCTCACACGACGTGCTTTTGAGTATCAACTCATATAACCGTGAGTGTCAACTCAGTAACCATGCGACAACCTACTGGCTTGGTCATGGAGAATAGCGCCTGTGGTGACTTCGTGAATTTCGTGATCGCC…	691	1	sPb-8883	GCTCCATATTATTCTAGCCGCAGGGGGATAGGGCAAAACTTAACATGCGTGCATTTGCACAAGATGCTCTAACTTGCAGAATGTGTTATTATATTAGCCTTTTGCTATACATCATGGCCATGCATGTATGCAATGCAAGTCGCTCAGAAAACTTGTGTACAAGTTTCAAAGGAGCTGGTAAATGGTTTTTCATTTTGGAGAACGAAGGAAGTGAATGGGTCGTCGTCAGCACTATGTCTCAATTTGAATAAAAGCCCAGCGATAATTATAGCTCACACGACGTGCTTTTGAGTATCAACTCATATAACCGTGAGTGTCAACTCAGTAACCATGCGACAACCTACTGGCTTGGTCATGGAGAATAGCGCCTGTGGTGACTTCGTGAATTTCGTGATCGCC…	691	1	0.736614	0.0	1	113.283	56641574	56642082	1	97.9-98.3	0	0	sPb-8883	132	1	0	1	0
188748	SbMITE-188748	FI847894	25633157	CTACTAACCAGTTGCAAAGAGAGAGAACGGCCCATTTGCCTCATGTCGGTTGCTTTCTGATAGAACGGCCCAGATCACTCGTACACTTCGCAGGCCCCCGGAAAAGTCCCTCGCTTCGGCCCTCGCCACCCACCCTTTTCTATCGCTCCGAGGCCTGAGTCGACTCCTTCCCCTCTTCTCCCTCACTCCTCGCAGCCGCCACTTCTAGAAGCTTCGAGGCTGCTGCTGCGCCCATGGCCGCGGAAGCCAAGACGCCGTCCCTCGCTGAGGTACGCAGCACCCGGACTCCTCTAAGTCCATCATCTCGTCTGGTGCA	316	1	SbMITE-188748	CTACTAACCAGTTGCAAAGAGAGAGAACGGCCCATTTGCCTCATGTCGGTTGCTTTCTGATAGAACGGCCCAGATCACTCGTACACTTCGCAGGCCCCCGGAAAAGTCCCTCGCTTCGGCCCTCGCCACCCACCCTTTTCTATCGCTCCGAGGCCTGAGTCGACTCCTTCCCCTCTTCTCCCTCACTCCTCGCAGCCGCCACTTCTAGAAGCTTCGAGGCTGCTGCTGCGCCCATGGCCGCGGAAGCCAAGACGCCGTCCCTCGCTGAGGTACGCAGCACCCGGACTCCTCTAAGTCCATCATCTCGTCTGGTGCA	316	1	1	1e-178	1	113.78	56890192	56890507	0	0	0	0	SbMITE-188748	133	1	1	1	0
430539	sPb-7185	FI849262	25634525	CTGCAGAGAATGGCGAGGGTCGATCTGTCTCAACTCTAGGGGATGTCTACGGCCTTGGCATACTGTTGCTTGAATCTGAACTGTTTGACAAATTGTACTCCAAGATCACAATCTGTCTCAACCCCAGATGCAAGAACTAATTCGACTCAGAAATCAGGTGAAGCATCTGGAAAAGGGAGGGGAGCGATTACCTTCTTGGGGCCGGATGTGACGGCGCTGAGAGAGGATGTGTCGGATGTGGTCGGTGGGCGACGGACGGCAACGGCAATTGAGGTGACGACGGCGGATGCGACCGAGGTGGAGGGGGAGGTCGTCTCGCTGGCCCCAGGAAAGGCCCAGCCTAATATGGCCCGGCCAAATTCCGCGGCCCGGCGAAAAGGCCGGAAATACCTTCCTCCG…	828	1	sPb-7185	CTGCAGAGAATGGCGAGGGTCGATCTGTCTCAACTCTAGGGGATGTCTACGGCCTTGGCATACTGTTGCTTGAATCTGAACTGTTTGACAAATTGTACTCCAAGATCACAATCTGTCTCAACCCCAGATGCAAGAACTAATTCGACTCAGAAATCAGGTGAAGCATCTGGAAAAGGGAGGGGAGCGATTACCTTCTTGGGGCCGGATGTGACGGCGCTGAGAGAGGATGTGTCGGATGTGGTCGGTGGGCGACGGACGGCAACGGCAATTGAGGTGACGACGGCGGATGCGACCGAGGTGGAGGGGGAGGTCGTCTCGCTGGCCCCAGGAAAGGCCCAGCCTAATATGGCCCGGCCAAATTCCGCGGCCCGGCGAAAAGGCCGGAAATACCTTCCTCCG…	828	1	0.977053	0.0	1	113.826	56913044	56913871	0	0	0	0	sPb-7185	134	2	1	1	0
246577	sPb-7031	FI849247	25634510	GATTATATCGGCGCCCGTTATCTGATCTGATTTGGCGGCGAACGGAACGGGAAAGAGATGATGAGAATGAGGTAGATCCGGTTGACTAGGACACTTCCCCCGCTCCTCCGGAATCACAGTGGCTCAGCTAGATCGCCGTCGCCCATCATCGTCCTCTTCTTCTATAAATAGGCAATCACATCTCTGTAGGAGAGCATCCAGC	202	1	sPb-7031	GATTATATCGGCGCCCGTTATCTGATCTGATTTGGCGGCGAACGGAACGGGAAAGAGATGATGAGAATGAGGTAGATCCGGTTGACTAGGACACTTCCCCCGCTCCTCCGGAATCACAGTGGCTCAGCTAGATCGCCGTCGCCCATCATCGTCCTCTTCTTCTATAAATAGGCAATCACATCTCTGTAGGAGAGCATCCAGC	202	1	1	1e-110	1	114.778	57388825	57389026	1	98.3-100.5	0	0	sPb-7031	135	1	0	1	0
340307	SbMITE-340307	FI847999	25633262	TCTACTCCATAAAGATTGGGCAGCAAGTGAGGAGGCAGCGAATAGTACGGAGTTCTGTTCATGATGTCAGCCATGTACCATACGATCGAGGATGGTCCTGCCGTGTGCTGTCGATGAAGGTCGTGTGACGTACGCTCGCGCCAGTGATTAATTTCTGCATGTGATATTATATATCTGAGCTTGAATTCTTGCTGGGAGCCTGCCTGTGCGGCTGTGTGCAGTGAGCA	227	1	SbMITE-340307	TCTACTCCATAAAGATTGGGCAGCAAGTGAGGAGGCAGCGAATAGTACGGAGTTCTGTTCATGATGTCAGCCATGTACCATACGATCGAGGATGGTCCTGCCGTGTGCTGTCGATGAAGGTCGTGTGACGTACGCTCGCGCCAGTGATTAATTTCTGCATGTGATATTATATATCTGAGCTTGAATTCTTGCTGGGAGCCTGCCTGTGCGGCTGTGTGCAGTGAGCA	227	1	0.982379	1e-123	1	114.981	57490267	57490489	0	0	0	0	SbMITE-340307	136	2	1	1	0
340719	SbMITE-340719	FI848090	25633353	TGCTCTTGTGCCAAAGTACTACACTAATTTGTAGGGAAATAATGTTTCCAATTA	54	1	SbMITE-340719	TGCTCTTGTGCCAAAGTACTACACTAATTTGTAGGGAAATAATGTTTCCAATTA	54	1	0.925926	4e-13	1	115.212	57606136	57606189	0	0	0	0	SbMITE-340719	137	2	0	1	0
233302	sPb-3801	FI848928	25634191	GCCCTTCGTAGACTGCGTATCCGGATCCAGCATGTGGGTCCCATCCCATCCGTTGAGCAGACAGCAGGAGGACGTTTCAAGTACGGGACAAATGGGTACTCGTACCGTACGGTACGTTGATAAATCAATATCTTATCAGCTAAACGAACCTAATAATCTCTTTATGTTAAATAAAAATTCAGCATTACTTGTCTACCGCTAGAACGACGGAACGGAGATGGCAAAACACAACATAATGTATTGCCAAGTCAAAGATGATGCACACGCCTCTGCACTGGATC	281	1	sPb-3801	GCCCTTCGTAGACTGCGTATCCGGATCCAGCATGTGGGTCCCATCCCATCCGTTGAGCAGACAGCAGGAGGACGTTTCAAGTACGGGACAAATGGGTACTCGTACCGTACGGTACGTTGATAAATCAATATCTTATCAGCTAAACGAACCTAATAATCTCTTTATGTTAAATAAAAATTCAGCATTACTTGTCTACCGCTAGAACGACGGAACGGAGATGGCAAAACACAACATAATGTATTGCCAAGTCAAAGATGATGCACACGCCTCTGCACTGGATC	281	1	0.848508	1e-110	1	116.117	58058304	58058562	1	110.6	1	122.3	sPb-3801	138	1	1	1	0
341494	SbMITE-341494	FI848240	25633503	TGCTCCCTGCATGCGGTCCATACAACTTCACTCGTACATGCATGATCTTGCAGTACATGCATTATCTCAAATGGCAAACTATTGAAGATACAATTTTTTTTACTTGCCATATTGTTTTAGCCACTTGCCAAATCATAAGATTTGCCAAGTAATTTTTGACAAATTGTTGGAGATGCTCGAACTATATACCTTTA	194	2	SbMITE-341494	TGCTCCCTGCATGCGGTCCATACAACTTCACTCGTACATGCATGATCTTGCAGTACATGCATTATCTCAAATGGCAAACTATTGAAGATACAATTTTTTTTACTTGCCATATTGTTTTAGCCACTTGCCAAATCATAAGATTTGCCAAGTAATTTTTGACAAATTGTTGGAGATGCTCGAACTATATACCTTTA	194	1	0.958763	3e-91	1	116.808	58403754	58403947	0	0	0	0	SbMITE-341494	139	2	1	1	0
341602	SbMITE-341602	FI848267	25633530	TGCTCCCTGCATGCGGTCCATACAACTTCACTCGTACATGCATGATCTTGCAGTACATGCATTATCTCAAATGGCAAACTATTGAAGATACAATTTTTTTTACTTGCCATATTGTTTTAGCCACTTGCCAAATCATAAGATTTGCCAAGTAATTTTTGACAAATTGTTGGAGATGCTCGAACTATATACCTTTA	194	2	SbMITE-341494	TGCTCCCTGCATGCGGTCCATACAACTTCACTCGTACATGCATGATCTTGCAGTACATGCATTATCTCAAATGGCAAACTATTGAAGATACAATTTTTTTTACTTGCCATATTGTTTTAGCCACTTGCCAAATCATAAGATTTGCCAAGTAATTTTTGACAAATTGTTGGAGATGCTCGAACTATATACCTTTA	194	1	0.958763	3e-91	1	116.808	58403754	58403947	0	0	0	0	SbMITE-341494	139	2	0	1	0
244507	sPb-5223	FI849061	25634324	GCTGGGGCCTGTCCTTATTTAAACCCTGACGCCACCACCTTGTGCTGCTCAAGGAGTAGGGAATACTGAATAGTCAGTCAGTCGTCTGTCGTCTCTACCTCATCCACCTGACGATTCTTGATTCTTGAGGTGAGCTTGCCAATTCTCTCGTCTCCCTCTTCCCATCCGGAGGATTTTGTTGTGCTTTCGACCTCCTCCTCCCTTATTCGATGCTTCTTGCTCCTCC	226	1	sPb-5223	GCTGGGGCCTGTCCTTATTTAAACCCTGACGCCACCACCTTGTGCTGCTCAAGGAGTAGGGAATACTGAATAGTCAGTCAGTCGTCTGTCGTCTCTACCTCATCCACCTGACGATTCTTGATTCTTGAGGTGAGCTTGCCAATTCTCTCGTCTCCCTCTTCCCATCCGGAGGATTTTGTTGTGCTTTCGACCTCCTCCTCCCTTATTCGATGCTTCTTGCTCCTCC	226	1	1	1e-124	1	116.81	58405063	58405288	1	108.9	0	0	sPb-5223	140	1	0	0	0
189103	SbMITE-189103	FI847938	25633201	TGCACAAAGTAGCATTAGAGACTGATTGCCTACAACCGATGCAACTGTCGAACAAAAGAGACTCACAAAGATCAATTCGTGATTCAACGTTGAAGGAGATTGCTGAACTTA	111	1	SbMITE-189103	TGCACAAAGTAGCATTAGAGACTGATTGCCTACAACCGATGCAACTGTCGAACAAAAGAGACTCACAAAGATCAATTCGTGATTCAACGTTGAAGGAGATTGCTGAACTTA	111	1	1	3e-56	1	117.203	58601250	58601360	0	0	0	0	SbMITE-189103	141	1	0	0	0
342361	SbMITE-342361	FI848388	25633651	TTAGGATGGTCGGATAGGCAATCGATTGATTGAGTCGTGGACCATATAGTTGCTACAGGCTTTCGATGTGATTTTCAGCTCAAGTGTGCA	90	1	SbMITE-342361	TTAGGATGGTCGGATAGGCAATCGATTGATTGAGTCGTGGACCATATAGTTGCTACAGGCTTTCGATGTGATTTTCAGCTCAAGTGTGCA	90	1	1	7e-44	1	117.415	58707553	58707642	0	0	0	0	SbMITE-342361	142	2	1	1	0
187792	SbMITE-187792	FI847749	25633012	TTAATTAACGTCTCTCTTAAATTTGTGTCCCAGATTGGTTTGCTCTTGATCTTGCGCAAACCT	63	1	SbMITE-187792	TTAATTAACGTCTCTCTTAAATTTGTGTCCCAGATTGGTTTGCTCTTGATCTTGCGCAAACCT	63	1	0.777778	7e-06	1	118.786	59393005	59393056	0	0	0	0	SbMITE-187792	143	1	0	0	0
246544	sPb-8818	FI849427	25634690	GGTTGCAAACGTGGGAAGGAAAAGTAAGAAACAACATCATCAAATCTGTATGTTGCTTGGGGCAAAGATACAAATCCCGCAATGAGATGTTCAAGGCAAAACCACACAATAACTCACACATGTCAATCGACACTATTCGAGCCTTGCCGAGATAAAAACGGCTTGC	166	1	sPb-8818	GGTTGCAAACGTGGGAAGGAAAAGTAAGAAACAACATCATCAAATCTGTATGTTGCTTGGGGCAAAGATACAAATCCCGCAATGAGATGTTCAAGGCAAAACCACACAATAACTCACACATGTCAATCGACACTATTCGAGCCTTGCCGAGATAAAAACGGCTTGC	166	1	1	7e-89	1	119.331	59665257	59665422	0	0	0	0	sPb-8818	144	1	0	1	0
189156	SbMITE-189156	FI847947	25633210	AAGCCTGTGTGCAAACCTCAAAGTACGACACAGCGGACCCTCTGAACTTTCATCAGTGAATAACAATTAAACTGTTCCAACAAAGCGCTCTAGGGACATCTGAGCA	106	3	SbMITE-343164	TGCTCAGATGTCCCTAGAGCGCTTTGTTGGAACAGTTTAATTGTTATTCACTGATGAAAGTTCAGAGGGTCCGCTGTGTCGTACTTTGAGGTTTGCACACAGGCTT	106	1	1	3e-53	1	119.423	59711639	59711744	0	0	0	0	SbMITE-343164	145	1	0	1	0
189180	SbMITE-189180	FI847952	25633215	AAGCCTGTGTGCAAACCTCAGAGTACGACACGGCGAACCCTCTGAACTTTCACCAGTGAATAACAATTAAACTGTTCCAACAAAGCGCTCTAGGGACATCTGAGCA	106	3	SbMITE-343164	TGCTCAGATGTCCCTAGAGCGCTTTGTTGGAACAGTTTAATTGTTATTCACTGATGAAAGTTCAGAGGGTCCGCTGTGTCGTACTTTGAGGTTTGCACACAGGCTT	106	1	0.962264	9e-44	1	119.423	59711639	59711744	0	0	0	0	SbMITE-343164	145	1	0	1	0
343164	SbMITE-343164	FI848536	25633799	TGCTCAGATGTCCCTAGAGCGCTTTGTTGGAACAGTTTAATTGTTATTCACTGATGAAAGTTCAGAGGGTCCGCTGTGTCGTACTTTGAGGTTTGCACACAGGCTT	106	3	SbMITE-343164	TGCTCAGATGTCCCTAGAGCGCTTTGTTGGAACAGTTTAATTGTTATTCACTGATGAAAGTTCAGAGGGTCCGCTGTGTCGTACTTTGAGGTTTGCACACAGGCTT	106	1	1	3e-53	1	119.423	59711639	59711744	0	0	0	0	SbMITE-343164	145	2	1	1	0
189187	SbMITE-189187	FI847954	25633217	TTGGTCTAACGAATATCACCTACCATTTCTTGGTGTGTCATTGCAGAGCA	50	1	SbMITE-189187	TTGGTCTAACGAATATCACCTACCATTTCTTGGTGTGTCATTGCAGAGCA	50	1	1	2e-20	1	119.563	59781301	59781350	0	0	0	0	SbMITE-189187	146	1	0	0	0
246611	sPb-4638	FI849006	25634269	GCAGCGCTTTGCTTGTACCACTAGTCATAGTCAACTGCTCTTTTTTTACCTCGCCCTCGCCGCGGGAACGGAGACTCGGCGTTTTTTAAGCTACTACTAGTGGCCCGGTCGTTTTTGCTGCCTCTTTGCGAAGCGAGCGCGTCATAACTTCCAAGAACTGGGGGCGCCGGGAGGTAGCAACAAGAGGAAGGAGACGACGACGACGCGGCCTTCGGCTGGGAGGAGACAAAGGGGCGTAGACGACGAGGAGGAAGCGTCCAGGGGGACCCTGCCCTGTTCGAAAGGTGAGTTGAGTTCTTGGCTGCCTTCTCTGTTCTCCCTCTCTCTCTGCCTTTTCAACTGAGGTTCTTCTCACCGGTAGCTTTGATCCAGTTGGTGAATTCAGCTTCGACATGGGAG…	406	1	sPb-4638	GCAGCGCTTTGCTTGTACCACTAGTCATAGTCAACTGCTCTTTTTTTACCTCGCCCTCGCCGCGGGAACGGAGACTCGGCGTTTTTTAAGCTACTACTAGTGGCCCGGTCGTTTTTGCTGCCTCTTTGCGAAGCGAGCGCGTCATAACTTCCAAGAACTGGGGGCGCCGGGAGGTAGCAACAAGAGGAAGGAGACGACGACGACGCGGCCTTCGGCTGGGAGGAGACAAAGGGGCGTAGACGACGAGGAGGAAGCGTCCAGGGGGACCCTGCCCTGTTCGAAAGGTGAGTTGAGTTCTTGGCTGCCTTCTCTGTTCTCCCTCTCTCTCTGCCTTTTCAACTGAGGTTCTTCTCACCGGTAGCTTTGATCCAGTTGGTGAATTCAGCTTCGACATGGGAG…	406	1	0.958838	0.0	1	119.722	59861221	59861633	1	110.6-116.8	0	0	sPb-4638	147	1	1	1	0
187098	SbMITE-187098	FI847684	25632947	TAAGGAGATTCGATACTACAGACACCTACNACGATTGCCAGTTTGATCACGTGCCGCCTGAAAATCGAGCTACAAACCGATCAATGAGTCCTTAACTCAATTCGAATTCCTTTCGGCCCAAATCCAAATCGAACAGCGCAACTCGCTGTCTGAATTGAACACCTTCCCCACTAGGGAAAATTAAACAGCTCTATCCAAAAGGGAGAGTTCAGAGAACACGGGAGGCAAACAGGCTTTGAGAAAGTTGCCTCAAATTGGGAGAGATCAGCAGAAGTTACAATTTCCACACATTCACCCAACACCAAACAGGACAACAGCATTGGCAGATTCAAGGGCA	337	1	SbMITE-187098	TAAGGAGATTCGATACTACAGACACCTACNACGATTGCCAGTTTGATCACGTGCCGCCTGAAAATCGAGCTACAAACCGATCAATGAGTCCTTAACTCAATTCGAATTCCTTTCGGCCCAAATCCAAATCGAACAGCGCAACTCGCTGTCTGAATTGAACACCTTCCCCACTAGGGAAAATTAAACAGCTCTATCCAAAAGGGAGAGTTCAGAGAACACGGGAGGCAAACAGGCTTTGAGAAAGTTGCCTCAAATTGGGAGAGATCAGCAGAAGTTACAATTTCCACACATTCACCCAACACCAAACAGGACAACAGCATTGGCAGATTCAAGGGCA	337	1	0.922849	1e-151	1	120.127	60063294	60063612	0	0	0	0	SbMITE-187098	148	1	1	1	0
431246	sPb-0097	FI848567	25633830	GCTGCTCAGGGAGAAGCAGTGGGGTTCACTAGAGTTGCTGGTCGAGGACTTCAGAGCCTACAAGGTGCCCTAGGATAAGCCTATGTCGGGGCCTTCGTCTCTGATCTGGACAGGAGGGAGCAGCTCCTTTTGTCAGTTGATATGGACAGGAGGTAAGACAGAGACACTCAAGTTCAGCAACAGGCAAAAGACCATCAATTCTACACTGTAATGCAAAACATTTGATAATCTGAACATTTGATTGAGGTAGAGCATGCACAGATGAAATCATAAAACATTTGATGTAGGCTGCTATTTTGTAAGTTAATGAGCAGAGTCAACCAAGAAGCACTCGTATTATTGAGAAAACAAATTTGTATTCATGTTGCCTATATACTAATCTTTTTGAGAGAAATTGGT…	772	1	sPb-0097	GCTGCTCAGGGAGAAGCAGTGGGGTTCACTAGAGTTGCTGGTCGAGGACTTCAGAGCCTACAAGGTGCCCTAGGATAAGCCTATGTCGGGGCCTTCGTCTCTGATCTGGACAGGAGGGAGCAGCTCCTTTTGTCAGTTGATATGGACAGGAGGTAAGACAGAGACACTCAAGTTCAGCAACAGGCAAAAGACCATCAATTCTACACTGTAATGCAAAACATTTGATAATCTGAACATTTGATTGAGGTAGAGCATGCACAGATGAAATCATAAAACATTTGATGTAGGCTGCTATTTTGTAAGTTAATGAGCAGAGTCAACCAAGAAGCACTCGTATTATTGAGAAAACAAATTTGTATTCATGTTGCCTATATACTAATCTTTTTGAGAGAAATTGGT…	772	1	0.994825	0.0	1	120.473	60236371	60237143	0	0	0	0	sPb-0097	149	2	1	1	0
188032	SbMITE-188032	FI847786	25633049	TGCTCCCAAATCTGCAGCTTCACTCGGTCGGTCCCCAACTGACCGTGCAACTTGACCCAACCCAAATGTAGTGGCTGCAGATCTAAGCAGCGTCAGTTAGGTAAAGCCTCCTGGACAATTCGAATAATCCTTTGATTCCAACTCACTCGTTTTTGTCTGGGTATAAGCAGCGAGTAAACAAGTGGCTACAGCAAGGGGAAGTAAAGGCGATAGGCAAATGTTGTGTCGAATCGTCTGCTTGCTTCTATTTCAGGCAGAACCTTCAGAAGCTCGGAACCATTTGCCGCAAAATGATAAGAGTGAAACTACTGCCGCAACAATTCAGTCTCAACAGTACAATGCTCGAGGGATTCTCCTTCGGTGGTTTGAACGAACTGTAATTAACTTTTGGCTGTATAA…	412	1	SbMITE-188032	TGCTCCCAAATCTGCAGCTTCACTCGGTCGGTCCCCAACTGACCGTGCAACTTGACCCAACCCAAATGTAGTGGCTGCAGATCTAAGCAGCGTCAGTTAGGTAAAGCCTCCTGGACAATTCGAATAATCCTTTGATTCCAACTCACTCGTTTTTGTCTGGGTATAAGCAGCGAGTAAACAAGTGGCTACAGCAAGGGGAAGTAAAGGCGATAGGCAAATGTTGTGTCGAATCGTCTGCTTGCTTCTATTTCAGGCAGAACCTTCAGAAGCTCGGAACCATTTGCCGCAAAATGATAAGAGTGAAACTACTGCCGCAACAATTCAGTCTCAACAGTACAATGCTCGAGGGATTCTCCTTCGGTGGTTTGAACGAACTGTAATTAACTTTTGGCTGTATAA…	412	1	0.975728	0.0	1	120.724	60361897	60362301	0	0	0	0	SbMITE-188032	150	1	1	1	0
200384	SbMITE-200384	FI847996	25633259	CTACACTGCCATTATGCACGGGAGTCACGGAGTGAGATTTGCCTAATCATTTGCTGCAGAACTCTGCACTAGACGACTATCATCTGTCGCGCTTGTTACTGAAATCGATGAGGTGTGGCATCTCGTCATGGTGATAGGTGCCGGTGGTCATCCTGCCGTGTTGTTGTTGGGGGAATAGTTGACCACGGTAGGAAAAAAACGACGGGAAAGGTTTGCGGCTTTGCGCACGGGCA	233	1	SbMITE-200384	CTACACTGCCATTATGCACGGGAGTCACGGAGTGAGATTTGCCTAATCATTTGCTGCAGAACTCTGCACTAGACGACTATCATCTGTCGCGCTTGTTACTGAAATCGATGAGGTGTGGCATCTCGTCATGGTGATAGGTGCCGGTGGTCATCCTGCCGTGTTGTTGTTGGGGGAATAGTTGACCACGGTAGGAAAAAAACGACGGGAAAGGTTTGCGGCTTTGCGCACGGGCA	233	1	0.957082	1e-111	1	121.116	60557879	60558110	0	0	0	0	SbMITE-200384	151	1	1	1	0
243625	sPb-2147	FI848781	25634044	GTTACTACTCAATGCATTTGCTGCTCCGTTTATTTATTATGTTCTTGAATAGCTGACATTGACATGCCTCATAAGTAGAAAATAGAAATGTCGTAATTTGTTGTACCCATTTCAGCAACCTCTTGATTTTGAAATGGTGGTGTTTCTTCTGAAGTCTAAACCACATGAAACACAGGTGTTGCACAAATAAATACATGGAAATAAATTATTTGATGTTTAATTGATTAGGGCTTCAAAGGTAAATAGCAAATTTATCCATGAAATGCTCACTGTAGTTGTTAAAATATGGTCTTAAACTGCTTATGATGAAAAGCGAATGACATTAAGCACTAGGCTTCAGAATGGCTCAATAGGATGCTTCCCCTTTGCATAATGTATC	379	1	sPb-2147	GTTACTACTCAATGCATTTGCTGCTCCGTTTATTTATTATGTTCTTGAATAGCTGACATTGACATGCCTCATAAGTAGAAAATAGAAATGTCGTAATTTGTTGTACCCATTTCAGCAACCTCTTGATTTTGAAATGGTGGTGTTTCTTCTGAAGTCTAAACCACATGAAACACAGGTGTTGCACAAATAAATACATGGAAATAAATTATTTGATGTTTAATTGATTAGGGCTTCAAAGGTAAATAGCAAATTTATCCATGAAATGCTCACTGTAGTTGTTAAAATATGGTCTTAAACTGCTTATGATGAAAAGCGAATGACATTAAGCACTAGGCTTCAGAATGGCTCAATAGGATGCTTCCCCTTTGCATAATGTATC	379	1	0.997361	0.0	1	121.126	60563150	60563528	1	115.1-116	0	0	sPb-2147	152	1	0	1	0
188795	SbMITE-188795	FI847898	25633161	TGCACGGTGGTGTCTGTAGGCACATAATGCCTGTTTTGTTTCTCCTGTGCCTAA	54	1	SbMITE-188795	TGCACGGTGGTGTCTGTAGGCACATAATGCCTGTTTTGTTTCTCCTGTGCCTAA	54	1	1	1e-22	1	121.544	60772202	60772255	0	0	0	0	SbMITE-188795	153	1	0	0	0
241819	sPb-4029	FI848952	25634215	GCTCTGTACTACGGAGAGACGTCAGGCAGGCACGAGACAAGCAAAGGGAAGGAAGGTTGGAGGAGAACCGAGCGGAAGGGGAGGAGACTAGGACGGGGAGGAAGGCGGCGGCCGGCGAAGGATCGGAGATGCTGCCGGCAAGGCCCCTGACGCTGGAGACGTACCACCGTTTCTTCCTCGACCCATGGAACACCCGCATCACCGTCGACCAACTCAACCAGGTACTGTATGACTGTATCTATCTACTACTAGTAGAGTAGCAACTATCAGATCTCTCTTTTCTTTCGCACCACCGCGCGCACACACACACATCCAGTTCTTCCTCCTATTTCTCTTCAATCGTCAGTGTTTCTGATTTTCAACATCGTGCCGTCTCCTCTCTTCCGTCTCCTATGTCCC…	406	1	sPb-4029	GCTCTGTACTACGGAGAGACGTCAGGCAGGCACGAGACAAGCAAAGGGAAGGAAGGTTGGAGGAGAACCGAGCGGAAGGGGAGGAGACTAGGACGGGGAGGAAGGCGGCGGCCGGCGAAGGATCGGAGATGCTGCCGGCAAGGCCCCTGACGCTGGAGACGTACCACCGTTTCTTCCTCGACCCATGGAACACCCGCATCACCGTCGACCAACTCAACCAGGTACTGTATGACTGTATCTATCTACTACTAGTAGAGTAGCAACTATCAGATCTCTCTTTTCTTTCGCACCACCGCGCGCACACACACACATCCAGTTCTTCCTCCTATTTCTCTTCAATCGTCAGTGTTTCTGATTTTCAACATCGTGCCGTCTCCTCTCTTCCGTCTCCTATGTCCC…	406	1	0.711823	1e-147	1	121.928	60963887	60964187	1	129.5	0	0	sPb-4029	154	1	1	1	0
187383	SbMITE-187383	FI847715	25632978	TGCTCAAATGATACAACTTTGCACTGATCATTTTAATTTTCATATTGCGGCTATCTATATGGAGAAAATATTCCTAAAGTGGCTAGTCA	89	1	SbMITE-187383	TGCTCAAATGATACAACTTTGCACTGATCATTTTAATTTTCATATTGCGGCTATCTATATGGAGAAAATATTCCTAAAGTGGCTAGTCA	89	1	0.988764	1e-42	1	123.868	61934001	61934088	0	0	0	0	SbMITE-187383	155	1	0	0	0
343241	SbMITE-343241	FI848544	25633807	TGCCCCCCACCCCCAGGCAGCTTGTGTAATTATGAACTGTAGACCTGAATTGTGGTGATAGTCATGCGACATGTACAGAGGTTTTCCTTGGCGCTGAAATATTGAGAATTTATTGTTTCGTCTGTCTGGGGCGTACGTTTACATACGAAGTAATCTGAAAGTACAGTCGTTGGCCTTGCCGTCTGCTGTAGCTCGTCCATTCCGAGTTGATGCCCTGGACTGCTGCTTGCCAATTTTGGATATATAGAACTGAAGCATCAGTACTTCAAATGGGAATATGATCTCAAATGTGACAGCGATTGATGTATGTTGTGACTCATGTGATACTCGTCCCATAGACCGTGTTTA	348	1	SbMITE-343241	TGCCCCCCACCCCCAGGCAGCTTGTGTAATTATGAACTGTAGACCTGAATTGTGGTGATAGTCATGCGACATGTACAGAGGTTTTCCTTGGCGCTGAAATATTGAGAATTTATTGTTTCGTCTGTCTGGGGCGTACGTTTACATACGAAGTAATCTGAAAGTACAGTCGTTGGCCTTGCCGTCTGCTGTAGCTCGTCCATTCCGAGTTGATGCCCTGGACTGCTGCTTGCCAATTTTGGATATATAGAACTGAAGCATCAGTACTTCAAATGGGAATATGATCTCAAATGTGACAGCGATTGATGTATGTTGTGACTCATGTGATACTCGTCCCATAGACCGTGTTTA	348	1	0.95977	0.0	1	124.362	62181233	62181566	1	125.7	1	131.6	SbMITE-343241	156	2	0	1	0
340743	SbMITE-340743	FI848095	25633358	ACAAGGCCTTAGTGCCGATGTCGGTCAGGCATTGTCATTGAAGCGTGAGTATGGCCACTCCAGTGAGATATAGTACGGTTTAAATTGCCCAGTCATCACATCAGGAATTCAGGATGCAACTGCCTGCTTTCCTCGTTTAGGTTGATCTGATCTGTTTACTTGATCGCGAGGGGTTGTCTGTGACCGTAAGCCAACGTGTGTATACATTTGCCTCTCTGAGTGAGGTTTACAGTGCA	236	2	SbMITE-340743	ACAAGGCCTTAGTGCCGATGTCGGTCAGGCATTGTCATTGAAGCGTGAGTATGGCCACTCCAGTGAGATATAGTACGGTTTAAATTGCCCAGTCATCACATCAGGAATTCAGGATGCAACTGCCTGCTTTCCTCGTTTAGGTTGATCTGATCTGTTTACTTGATCGCGAGGGGTTGTCTGTGACCGTAAGCCAACGTGTGTATACATTTGCCTCTCTGAGTGAGGTTTACAGTGCA	236	1	0.995763	1e-128	1	124.541	62270699	62270934	0	0	0	0	SbMITE-340743	157	2	1	1	0
340850	SbMITE-340850	FI848120	25633383	TTAGTGCCGATGTCGGTCAGGCATTGTCATTGAAGCGTGAGTATGGCCACTCCAGTGAGATATAGTACGGTTTAAATTGCCCAGTCATCACATCAGGAATTCAGGATGCAACTGCCTGCTTTCCTCGTTTAGGTTGATCTGATCTGTTTACTTGATCGCGAGGGGTTGTCTGTGACCGTAAGCCAACGTGTGTATACATTTGCCTCTCTGAGTGAGGTTTACAGTGCA	228	2	SbMITE-340743	ACAAGGCCTTAGTGCCGATGTCGGTCAGGCATTGTCATTGAAGCGTGAGTATGGCCACTCCAGTGAGATATAGTACGGTTTAAATTGCCCAGTCATCACATCAGGAATTCAGGATGCAACTGCCTGCTTTCCTCGTTTAGGTTGATCTGATCTGTTTACTTGATCGCGAGGGGTTGTCTGTGACCGTAAGCCAACGTGTGTATACATTTGCCTCTCTGAGTGAGGTTTACAGTGCA	236	1	0.995614	1e-123	1	124.541	62270699	62270926	0	0	0	0	SbMITE-340743	157	2	0	1	0
342841	SbMITE-342841	FI848473	25633736	TGCCCTTACGAGTACCCTAACCCGTCGCCATCACGAGAAGGCCGACAAGTGCCTTGAAGACGAAACCATTACTACTGTCTCGCTGACCACCCGGACTAGGACCAGATGGCAGGTAGTACTGGTGCCGGCCGGCCTGGCGGCTCTTATCATCATTCATCACAAGTGGACAGAATGGCATATGTCCGCATGTGCCAACTCTAGGTCTATTCTTTGATACTCACTTA	224	1	SbMITE-342841	TGCCCTTACGAGTACCCTAACCCGTCGCCATCACGAGAAGGCCGACAAGTGCCTTGAAGACGAAACCATTACTACTGTCTCGCTGACCACCCGGACTAGGACCAGATGGCAGGTAGTACTGGTGCCGGCCGGCCTGGCGGCTCTTATCATCATTCATCACAAGTGGACAGAATGGCATATGTCCGCATGTGCCAACTCTAGGTCTATTCTTTGATACTCACTTA	224	1	0.995536	1e-121	1	124.846	62422848	62423071	0	0	0	0	SbMITE-342841	158	2	0	1	0
187616	SbMITE-187616	FI847736	25632999	TGCTCGTATTTTAGAAATAACCACCAATGTTCCTTTAATAAGTAATAGAAAAACGTTAACTGCCGTGTCGGGGACACCACGCGTGCGGAACTACTTGCACAACTTTGTTACTCCAAGACAGGTCACTACTTGCAATGCAATCCGGGGACTCGGTCGCAATTTGGAGTAGCAAACTCCATTATCTTGGAGATGGTCAGATGTGGCGGTGAATCCTGTGATGATGATGTGT	229	1	SbMITE-187616	TGCTCGTATTTTAGAAATAACCACCAATGTTCCTTTAATAAGTAATAGAAAAACGTTAACTGCCGTGTCGGGGACACCACGCGTGCGGAACTACTTGCACAACTTTGTTACTCCAAGACAGGTCACTACTTGCAATGCAATCCGGGGACTCGGTCGCAATTTGGAGTAGCAAACTCCATTATCTTGGAGATGGTCAGATGTGGCGGTGAATCCTGTGATGATGATGTGT	229	1	1	1e-126	1	125.104	62552142	62552370	1	125.7	1	131.6	SbMITE-187616	159	1	1	1	0
431293	sPb-4037	FI848955	25634218	GTAAAAGAAAATGACCAGCAAGAACAGAAAATGTTGAAGGGAATAGATGCATTCCACATTCCCAGCCCCATGCAAGTAATATATAATTATATATGACTCCGGTCAGCCATGCTTTCAACACGATGAGTGCTAAGCTCTAAAGAAATAACACGATGAGTGCTAATAATTCGATATCAAGCATTACCCCTCAACCACAACTCCGACAAACGATCTATTATCCTGTCGGCCACCAACCGGTCACCGAACAAATCACTGGCAAATAGCATCGGCCTCACTAGGGCAGGGGTACAGTGCAAGTACATGACATGCGTCATCTTAGTTCAAAATCTACTAACCAATAAAATTGTCTATATGACTCAAACGCAACCGTGAAACTGCTGTCACAGAATCTCGATTTTT…	576	1	sPb-4037	GTAAAAGAAAATGACCAGCAAGAACAGAAAATGTTGAAGGGAATAGATGCATTCCACATTCCCAGCCCCATGCAAGTAATATATAATTATATATGACTCCGGTCAGCCATGCTTTCAACACGATGAGTGCTAAGCTCTAAAGAAATAACACGATGAGTGCTAATAATTCGATATCAAGCATTACCCCTCAACCACAACTCCGACAAACGATCTATTATCCTGTCGGCCACCAACCGGTCACCGAACAAATCACTGGCAAATAGCATCGGCCTCACTAGGGCAGGGGTACAGTGCAAGTACATGACATGCGTCATCTTAGTTCAAAATCTACTAACCAATAAAATTGTCTATATGACTCAAACGCAACCGTGAAACTGCTGTCACAGAATCTCGATTTTT…	576	1	0.998264	0.0	1	126.917	63458666	63459241	0	0	0	0	sPb-4037	160	2	0	1	0
170131	sPb-3345	FI848887	25634150	GAAGCATCACTGTCCTCCTAATGTCACCTAGACAAATATCAATTACATGCTTTAACTGAGGAACAGTGACATTCAGTCCCTCAGATTTACAAATCTGCATTAAGATAGGATACAGTCAACTTTCAACAAATCTGGCAAGCAAAAGAACTCTGTGATCTCAGCCTATAAGAGAGAGGGAGGGGAGATTGTTTACCATGGCAACATGCGGAAGTAGCTCTGAGGTCGATGGGTATTTGAAATTCAAAACAAGTTGATCCAAAAGATTCGGCAAAGACGGATCCTTCCCTTCACAAATTACGAATAATGGACAAAATAACAAGAGTTTTAGTGTAGTAGTACCACATTGACTGAAACTATTAAGGCCATCTGTAAGAGCCTAAAAGGAAAGGATAAAATACT…	878	1	sPb-3345	GAAGCATCACTGTCCTCCTAATGTCACCTAGACAAATATCAATTACATGCTTTAACTGAGGAACAGTGACATTCAGTCCCTCAGATTTACAAATCTGCATTAAGATAGGATACAGTCAACTTTCAACAAATCTGGCAAGCAAAAGAACTCTGTGATCTCAGCCTATAAGAGAGAGGGAGGGGAGATTGTTTACCATGGCAACATGCGGAAGTAGCTCTGAGGTCGATGGGTATTTGAAATTCAAAACAAGTTGATCCAAAAGATTCGGCAAAGACGGATCCTTCCCTTCACAAATTACGAATAATGGACAAAATAACAAGAGTTTTAGTGTAGTAGTACCACATTGACTGAAACTATTAAGGCCATCTGTAAGAGCCTAAAAGGAAAGGATAAAATACT…	878	1	0.992027	0.0	1	127.397	63698604	63699481	0	0	0	0	sPb-3345	161	1	0	1	0
231054	sPb-7422	FI849286	25634549	GCCCTTTCGTAGACTGCGTATCCGGATCCAGTGCAGTATGCTAGCCCTAGCTACGACCTTCTGCATAAGTTCTTCGCTGTAGACCTGTAGGGTGATCGTGCCTTGAAACTTGATTGGAGAGGTAACACACTTTTATCGTTATTTATAAAAATGAAAATTTGATGTCAATCGTCTAGTTTACACTAGATGCGCTGCCGTCAAATGAATTGTCAGCAGTTAACACTAGAGATTCTGTATGCCCTAATGTCTACCACTTTTCTTCTCGTGTATCATTTCCTGTTCATTGATTCTGAACTTGATTGGTGCTGCATTTAAATATTTCCTTCATTGCCAGGCATGTACTAAATACTTAAGCTTTCAACAGCCTCAGGTTGGAGGGCAGCATTATTAGTTACTATA…	443	2	sPb-9156	GATCCAGTGCAGCAAGGCTAATAGCTTTATAATGTCGTTGACACTATAGTAACTAATAATGCTGCCCTCCAACCTGAGGCTGTTGAAAGCTTAAGTATTTAGTACATGCCTGGCAATGAAGGAAATATTTAAATGCAGCACCAATCAAGTTCAGAATCAATGAACAGGAAATGATACACGAGAAGAAAAGTGGTAGACATTAGGGCATACAGAATCTCTAGTGTTAACTGCTGACAATTCATTTGACGGCAGCGCATCTAGTGTAAACTAGACGATTGACATCAAATTTTCATTTTTATAAATAACGATAAAAGTGTGTTACCTCTCCAATCAAGTTTCAAGGCACGATCACCCTACAGGTCTACAGCGAAGAACTTATGCAGAAGGTCGTAGCTAGGG…	436	1	0.905192	0.0	1	128.138	64069019	64069421	1	132.6	0	0	sPb-9156	162	1	1	1	0
231092	sPb-9156	FI849461	25634724	GATCCAGTGCAGCAAGGCTAATAGCTTTATAATGTCGTTGACACTATAGTAACTAATAATGCTGCCCTCCAACCTGAGGCTGTTGAAAGCTTAAGTATTTAGTACATGCCTGGCAATGAAGGAAATATTTAAATGCAGCACCAATCAAGTTCAGAATCAATGAACAGGAAATGATACACGAGAAGAAAAGTGGTAGACATTAGGGCATACAGAATCTCTAGTGTTAACTGCTGACAATTCATTTGACGGCAGCGCATCTAGTGTAAACTAGACGATTGACATCAAATTTTCATTTTTATAAATAACGATAAAAGTGTGTTACCTCTCCAATCAAGTTTCAAGGCACGATCACCCTACAGGTCTACAGCGAAGAACTTATGCAGAAGGTCGTAGCTAGGG…	436	2	sPb-9156	GATCCAGTGCAGCAAGGCTAATAGCTTTATAATGTCGTTGACACTATAGTAACTAATAATGCTGCCCTCCAACCTGAGGCTGTTGAAAGCTTAAGTATTTAGTACATGCCTGGCAATGAAGGAAATATTTAAATGCAGCACCAATCAAGTTCAGAATCAATGAACAGGAAATGATACACGAGAAGAAAAGTGGTAGACATTAGGGCATACAGAATCTCTAGTGTTAACTGCTGACAATTCATTTGACGGCAGCGCATCTAGTGTAAACTAGACGATTGACATCAAATTTTCATTTTTATAAATAACGATAAAAGTGTGTTACCTCTCCAATCAAGTTTCAAGGCACGATCACCCTACAGGTCTACAGCGAAGAACTTATGCAGAAGGTCGTAGCTAGGG…	436	1	0.919725	0.0	1	128.138	64069019	64069421	1	132.6	0	0	sPb-9156	162	1	0	1	0
342087	SbMITE-342087	FI848345	25633608	TGCCCATACGTTACGTCTGCACTTTCTTGAAAAAAAGTTGTTTTTAGAATTCCATAGAATGATTCCAAAGCACTGACTGCGAGTGATTCCAAAGCCAGCTGACCCGAGTGTAGTGTGTGAGCATCTGCCGTATTGTCGGGGTAGCTGCTGACCTGGGTACCTTT	164	1	SbMITE-342087	TGCCCATACGTTACGTCTGCACTTTCTTGAAAAAAAGTTGTTTTTAGAATTCCATAGAATGATTCCAAAGCACTGACTGCGAGTGATTCCAAAGCCAGCTGACCCGAGTGTAGTGTGTGAGCATCTGCCGTATTGTCGGGGTAGCTGCTGACCTGGGTACCTTT	164	1	0.957317	4e-75	1	128.462	64230826	64230989	0	0	0	0	SbMITE-342087	163	2	1	1	0
433928	sPb-6772	FI849219	25634482	GGAGGTAATGGGTTTCAGTGACAAGATGTCAGCTCCGAACGCAGCAGGGTGACCATCTGTTTTGCCGACAGCTATCGCAGAAAAGAGGAGCCGCATCTGCTCTAGATAGGCTATAGGGGCATGCCTGCCCCAGCCCCAGCATACAAGAACAAATATAAAAGCCGTCACTGGCAGTACTAGTTAGATAACAGAAAATGTCTTGACCTGATATTTCTATTGCATATATGTCCCTCCCGCTGTCCATGTTTTCATGAATTTGTCAGCGATTTCGAACACAACATGTTTCTGCTATATGTCCCTTTTAATTTGTTCCATTCCATGTTGAAGTGTGAATATACTGTACGAAGGAACACTTACAAACATTGGTAAGACCTCATTCATGTCATTAAGTGCTTTGTT…	661	1	sPb-6772	GGAGGTAATGGGTTTCAGTGACAAGATGTCAGCTCCGAACGCAGCAGGGTGACCATCTGTTTTGCCGACAGCTATCGCAGAAAAGAGGAGCCGCATCTGCTCTAGATAGGCTATAGGGGCATGCCTGCCCCAGCCCCAGCATACAAGAACAAATATAAAAGCCGTCACTGGCAGTACTAGTTAGATAACAGAAAATGTCTTGACCTGATATTTCTATTGCATATATGTCCCTCCCGCTGTCCATGTTTTCATGAATTTGTCAGCGATTTCGAACACAACATGTTTCTGCTATATGTCCCTTTTAATTTGTTCCATTCCATGTTGAAGTGTGAATATACTGTACGAAGGAACACTTACAAACATTGGTAAGACCTCATTCATGTCATTAAGTGCTTTGTT…	661	1	1	0.0	1	128.866	64432960	64433620	0	0	0	0	sPb-6772	164	2	1	1	0
169120	sPb-8162	FI849357	25634620	GCCGCTATCTCTTTCTCCTGTCATCATTTAAATACAAAATTAGCTGCTCAAAGTATTTGGTATCATGAAAAGTTTAGTAGTTCGGCATAACAAACTACAATTCAAGGTAAGCCTGAAAAACTTTCAAATCAATTTAGTGCTTGAGTACATTATGTGATCTAGTGCTGCCATATTTATTGATCTGGAAGCACTTACTCGCGCATCAATAAGGTGTGCTGCCAGTAATTTTCATCAAGATTAAAGCGCAACAAATGAATGAAGGTTGTAAACAATAGCAATGGGAAAAACCTAACCACTGTACCTTTAACTTGGTGTCTGGGTCCTCATCCACAAGCATTGAACTCCTCTCCATCTCATACCTTCACACCATAAAAGAAAGTCAGAAGAGAAATCAAGTAC…	800	1	sPb-8162	GCCGCTATCTCTTTCTCCTGTCATCATTTAAATACAAAATTAGCTGCTCAAAGTATTTGGTATCATGAAAAGTTTAGTAGTTCGGCATAACAAACTACAATTCAAGGTAAGCCTGAAAAACTTTCAAATCAATTTAGTGCTTGAGTACATTATGTGATCTAGTGCTGCCATATTTATTGATCTGGAAGCACTTACTCGCGCATCAATAAGGTGTGCTGCCAGTAATTTTCATCAAGATTAAAGCGCAACAAATGAATGAAGGTTGTAAACAATAGCAATGGGAAAAACCTAACCACTGTACCTTTAACTTGGTGTCTGGGTCCTCATCCACAAGCATTGAACTCCTCTCCATCTCATACCTTCACACCATAAAAGAAAGTCAGAAGAGAAATCAAGTAC…	800	1	0.9975	0.0	1	128.921	64460438	64461237	0	0	0	0	sPb-8162	165	1	1	1	0
189055	SbMITE-189055	FI847932	25633195	ACAAGGCCTTATTGATTAAAATCGGTTTCGTGTTGAATTCAACAAGACGTTGGTTGGGACTTTGATAGGGCCGGTAGGAAATCAGCCTCAGCCACGGACAGAATGCCTATTTCGGATGGGAAATTGGCAAGAGACACCACACTGGCACTGTCAATTAGCAGTTGATACAGTGTCACAGTCCACACCTGATATTTGTGATGTCGATATCTGATGAGCA	217	1	SbMITE-189055	ACAAGGCCTTATTGATTAAAATCGGTTTCGTGTTGAATTCAACAAGACGTTGGTTGGGACTTTGATAGGGCCGGTAGGAAATCAGCCTCAGCCACGGACAGAATGCCTATTTCGGATGGGAAATTGGCAAGAGACACCACACTGGCACTGTCAATTAGCAGTTGATACAGTGTCACAGTCCACACCTGATATTTGTGATGTCGATATCTGATGAGCA	217	1	1	1e-119	1	129.183	64591262	64591478	0	0	0	0	SbMITE-189055	166	1	0	0	0
168210	sPb-7850	FI849331	25634594	ACATGATAACCTGTTGCGACTACGCAAGATTAGCCTCCTTTGTAATATCTGAACAACTCCGGCTACTTTCTACGTACACTGCACAGCTGGCTAGTGCGAGTCTGCAACCACGTACAGTACTGGAGCACGTCTGTTGCTGATTAAAGCTCGCGTTGACTGTGACCCCGCACGGTAGGCAGGCACAGCTGCTCGTGCTCGAGCGCACCGAACCAAACCAGCTAGAACAGCCATGCATACGCTGACAAGCATAAATTGCAGTTGCGGGGTGTCTCTTTTGCTCGGCGCACCTGCATTCATGCATGCTGGTTGCCATATATCTCTGAGCTGAAAACGACGCGGCGACGGAAACGTTGCCAGGAAAAACGCTCTTCATCGACCCGAATGATATGATTGCCCATC…	549	1	sPb-7850	ACATGATAACCTGTTGCGACTACGCAAGATTAGCCTCCTTTGTAATATCTGAACAACTCCGGCTACTTTCTACGTACACTGCACAGCTGGCTAGTGCGAGTCTGCAACCACGTACAGTACTGGAGCACGTCTGTTGCTGATTAAAGCTCGCGTTGACTGTGACCCCGCACGGTAGGCAGGCACAGCTGCTCGTGCTCGAGCGCACCGAACCAAACCAGCTAGAACAGCCATGCATACGCTGACAAGCATAAATTGCAGTTGCGGGGTGTCTCTTTTGCTCGGCGCACCTGCATTCATGCATGCTGGTTGCCATATATCTCTGAGCTGAAAACGACGCGGCGACGGAAACGTTGCCAGGAAAAACGCTCTTCATCGACCCGAATGATATGATTGCCCATC…	549	1	0.92901	0.0	1	130.04	65020222	65020745	1	175.7-179.6	0	0	sPb-7850	167	1	1	1	0
430861	sPb-0629	FI848622	25633885	GCTTGCCGCATGATCTTCGTTCACAAGCCGCAACCAATGTAATGAGATTAATGTATGTACATGTTCATTGAACAAAACTGCAGACACCACTTTATTGTTTATATTGAATCTACATGACATAAACAAATCGATCGGTGCATCATGCTATAATGCCCTCAAAACTATACGTACATGTTTGCAGCATCCTACATACAGCAGCACTGCTTTCACCAGTAACTTATAGGCACGCCACATTTACAAGAGCTACTACTCCTTGCAACGACCTTTGCTCGACGGGGGTCTAGCTTCCGTTGACCACTCTGCAGTTGTTCCTGATCTCACCCTGGCTCCCCGTCAGCACCTGGATGTTCCCCATGTTGATCATGGACCTGGTGAAGCTCTTGAAGAACTCCTTCTGGC…	467	1	sPb-0629	GCTTGCCGCATGATCTTCGTTCACAAGCCGCAACCAATGTAATGAGATTAATGTATGTACATGTTCATTGAACAAAACTGCAGACACCACTTTATTGTTTATATTGAATCTACATGACATAAACAAATCGATCGGTGCATCATGCTATAATGCCCTCAAAACTATACGTACATGTTTGCAGCATCCTACATACAGCAGCACTGCTTTCACCAGTAACTTATAGGCACGCCACATTTACAAGAGCTACTACTCCTTGCAACGACCTTTGCTCGACGGGGGTCTAGCTTCCGTTGACCACTCTGCAGTTGTTCCTGATCTCACCCTGGCTCCCCGTCAGCACCTGGATGTTCCCCATGTTGATCATGGACCTGGTGAAGCTCTTGAAGAACTCCTTCTGGC…	467	1	0.997859	0.0	1	130.045	65022521	65022987	0	0	0	0	sPb-0629	168	2	0	0	0
341299	SbMITE-341299	FI848210	25633473	TATGATGATTCTATCACTCAACATCTTCTAGCTTAAGGCCCATTTGGTGCAGCTCTCACACAGAGTTTACATTGGCTCTGTGCA	84	1	SbMITE-341299	TATGATGATTCTATCACTCAACATCTTCTAGCTTAAGGCCCATTTGGTGCAGCTCTCACACAGAGTTTACATTGGCTCTGTGCA	84	1	1	3e-40	1	130.257	65128604	65128687	0	0	7	10.5	SbMITE-341299	169	2	0	1	0
342470	SbMITE-342470	FI848400	25633663	TAGACAGTGATATTTTATGTTCATTAGTGTTTTAATCCTCAATTATATAGCTAGACTGCACCCCTAGTCCTTTGGTTAAGCTCAGTTGCCGCCTAGTTGATGACATAATATATGCCAAGTTATGCCAACATTGCCTTAAACAATTAATTAAAACACTTGTACAAATGTGCA	171	2	SbMITE-342493	TAAATAGGGATATTTTATGTTCAGTAGAGTTTTAATCCTCAATTATATAGCTAGACTGCACCCCTAGTCCTTTGGTTAAGCTCAGTTGCCGCCTAGTTGATGACATAATATATGCCAAGTTATGCCAACATTGCCTTAAACAATTAATTAAAACACTTGTACAAATGTGCA	171	1	0.964912	2e-86	1	132.161	66080622	66080787	4	106.4	4	85.6	SbMITE-342493	170	2	1	1	0
342493	SbMITE-342493	FI848403	25633666	TAAATAGGGATATTTTATGTTCAGTAGAGTTTTAATCCTCAATTATATAGCTAGACTGCACCCCTAGTCCTTTGGTTAAGCTCAGTTGCCGCCTAGTTGATGACATAATATATGCCAAGTTATGCCAACATTGCCTTAAACAATTAATTAAAACACTTGTACAAATGTGCA	171	2	SbMITE-342493	TAAATAGGGATATTTTATGTTCAGTAGAGTTTTAATCCTCAATTATATAGCTAGACTGCACCCCTAGTCCTTTGGTTAAGCTCAGTTGCCGCCTAGTTGATGACATAATATATGCCAAGTTATGCCAACATTGCCTTAAACAATTAATTAAAACACTTGTACAAATGTGCA	171	1	0.976608	3e-82	1	132.161	66080622	66080792	0	0	0	0	SbMITE-342493	170	2	0	1	0
433147	sPb-0131	FI848572	25633835	GCACAAGCTAGGTTATATGTAGGGCCATTGCCCTCTCTAATGGTTCCCTCTGCTGCTATTAGATTATCGGCTGCTTTATTTGTTGCAGGGGGAGGACAGAGAATGGGTGACCGTCACATATAGTAACCCCAGGCCTTCGAAGGATGACTGGATTGGAGTCTTCTCTCCTGCTAATTTCCAGTATAAACTGATACACTATCTGCTGTTTGCTTTGGTAGAATACTGCATGCTTCTTGCTAAATGGAAAGCTGGACTGATCTTGTGTATTTTGTTTCCATGGATTTGTCAGTGATTCCATTTGTCCACAAGAGAACGAATGGGTGGAGTCCCCTCTTTTATGCACAGCTCCTATCAAGGTTGGGCTATTTTCCTGTGAGCTTTCTCCATGTGAAGTCTAGG…	629	2	sPb-3797	GTTCAATAGATTGATTCACAAAAAGAAGAGCATTAAGCACATACATTCGACAGGCCTCCAGAGAACAATGCAAATGAGAAACCCTCTCTCTGATTTATCAGCTGAAGCTTCAAGGATCCCTTTCCAGTGTCTCCATAATCACGATTCGTGTAGTTTGCAAATTGGAACTGCCGAAATATGAAGCTTCCTTCAGCATATGTTCATATAAGAGTTCTGAAGTCACCTAAACTTCACATGGAGAAAGCTCACAGGAAACTAGCCCAACCTTGATAGGAGCTGTGCATAAAAGAGGGGACTCCACCCATTCGTTCTCTTGTGGACAAATGGAATCACTGACAAATCCATGGAAACAAAATACACAAGATCAGTCCAGCTTTCCATTTAGCAAGAAGCATGCAG…	621	1	0.988871	0.0	1	132.382	66191079	66191703	0	0	0	0	sPb-3797	171	2	1	1	0
434001	sPb-3797	FI848925	25634188	GTTCAATAGATTGATTCACAAAAAGAAGAGCATTAAGCACATACATTCGACAGGCCTCCAGAGAACAATGCAAATGAGAAACCCTCTCTCTGATTTATCAGCTGAAGCTTCAAGGATCCCTTTCCAGTGTCTCCATAATCACGATTCGTGTAGTTTGCAAATTGGAACTGCCGAAATATGAAGCTTCCTTCAGCATATGTTCATATAAGAGTTCTGAAGTCACCTAAACTTCACATGGAGAAAGCTCACAGGAAACTAGCCCAACCTTGATAGGAGCTGTGCATAAAAGAGGGGACTCCACCCATTCGTTCTCTTGTGGACAAATGGAATCACTGACAAATCCATGGAAACAAAATACACAAGATCAGTCCAGCTTTCCATTTAGCAAGAAGCATGCAG…	621	2	sPb-3797	GTTCAATAGATTGATTCACAAAAAGAAGAGCATTAAGCACATACATTCGACAGGCCTCCAGAGAACAATGCAAATGAGAAACCCTCTCTCTGATTTATCAGCTGAAGCTTCAAGGATCCCTTTCCAGTGTCTCCATAATCACGATTCGTGTAGTTTGCAAATTGGAACTGCCGAAATATGAAGCTTCCTTCAGCATATGTTCATATAAGAGTTCTGAAGTCACCTAAACTTCACATGGAGAAAGCTCACAGGAAACTAGCCCAACCTTGATAGGAGCTGTGCATAAAAGAGGGGACTCCACCCATTCGTTCTCTTGTGGACAAATGGAATCACTGACAAATCCATGGAAACAAAATACACAAGATCAGTCCAGCTTTCCATTTAGCAAGAAGCATGCAG…	621	1	0.99839	0.0	1	132.382	66191083	66191703	0	0	0	0	sPb-3797	171	2	0	1	0
233504	sPb-0277	FI848587	25633850	GCCCTTCGTAGACTGCGTATCCGGATCGGTCGAGTCAAATGCAGCAGCCAATCATCCAGGCGTTAACGCCGTGCTTACCCGCTGTACTGCGAGATCCAACGACCATCCAAACCTTCGCCCTGGTTCGATC	130	3	sPb-2958	GATCAGCGAGTTTAGTATACTGTATACGCATCTCGTGACGAGGTACATCTACCAATCAGTACGGTGTTGTGTTGCAAATCTGTATAAGAAATGTATCAGTATTTATCATACCAAATAAGTGACACTAGATTCTTCACGCAGCATATTATCATAAGCCATAACACACCTATTTAGTGTAACAAATATTAATAGTTTTTCATAAATATAATCAAACTTTGGATACTTTGTCTGAAGGATTTTCGAGGATCTCTATTCTCTTCAGAACCTGCACGGGATGAGTAGTGCGATGTCCTATGGATCGAACCAGGGCGAAGGTTTGGATGGTCGTTGGATCTCGCAGTACAGCGGGTAAGCACGGCGTTAACGCCTGGATGATTGGCTGCTGCATTTGACTCGACC…	439	1	0.830769	2e-54	1	133.515	66757621	66757728	1	139.7	0	0	sPb-2958	172	1	0	1	0
431496	sPb-2958	FI848854	25634117	GATCAGCGAGTTTAGTATACTGTATACGCATCTCGTGACGAGGTACATCTACCAATCAGTACGGTGTTGTGTTGCAAATCTGTATAAGAAATGTATCAGTATTTATCATACCAAATAAGTGACACTAGATTCTTCACGCAGCATATTATCATAAGCCATAACACACCTATTTAGTGTAACAAATATTAATAGTTTTTCATAAATATAATCAAACTTTGGATACTTTGTCTGAAGGATTTTCGAGGATCTCTATTCTCTTCAGAACCTGCACGGGATGAGTAGTGCGATGTCCTATGGATCGAACCAGGGCGAAGGTTTGGATGGTCGTTGGATCTCGCAGTACAGCGGGTAAGCACGGCGTTAACGCCTGGATGATTGGCTGCTGCATTTGACTCGACC…	439	3	sPb-2958	GATCAGCGAGTTTAGTATACTGTATACGCATCTCGTGACGAGGTACATCTACCAATCAGTACGGTGTTGTGTTGCAAATCTGTATAAGAAATGTATCAGTATTTATCATACCAAATAAGTGACACTAGATTCTTCACGCAGCATATTATCATAAGCCATAACACACCTATTTAGTGTAACAAATATTAATAGTTTTTCATAAATATAATCAAACTTTGGATACTTTGTCTGAAGGATTTTCGAGGATCTCTATTCTCTTCAGAACCTGCACGGGATGAGTAGTGCGATGTCCTATGGATCGAACCAGGGCGAAGGTTTGGATGGTCGTTGGATCTCGCAGTACAGCGGGTAAGCACGGCGTTAACGCCTGGATGATTGGCTGCTGCATTTGACTCGACC…	439	1	1	0.0	1	133.515	66757586	66758024	0	0	0	0	sPb-2958	172	2	1	1	0
233207	sPb-7154	FI849257	25634520	GCCCTTTCGTAGACTGCGTATCCGGATCGGTCGAGTCAAATGCAGCAGCCAATCATCCAGGCGTTAACGCCGTGCTTACCCGCTGTACTGCGAGATCCAACGACCATCCAAACCTTCGCCCTGGTTCGATCCATG	135	3	sPb-2958	GATCAGCGAGTTTAGTATACTGTATACGCATCTCGTGACGAGGTACATCTACCAATCAGTACGGTGTTGTGTTGCAAATCTGTATAAGAAATGTATCAGTATTTATCATACCAAATAAGTGACACTAGATTCTTCACGCAGCATATTATCATAAGCCATAACACACCTATTTAGTGTAACAAATATTAATAGTTTTTCATAAATATAATCAAACTTTGGATACTTTGTCTGAAGGATTTTCGAGGATCTCTATTCTCTTCAGAACCTGCACGGGATGAGTAGTGCGATGTCCTATGGATCGAACCAGGGCGAAGGTTTGGATGGTCGTTGGATCTCGCAGTACAGCGGGTAAGCACGGCGTTAACGCCTGGATGATTGGCTGCTGCATTTGACTCGACC…	439	1	0.822222	4e-56	1	133.515	66757621	66757731	1	139.7-141.1	0	0	sPb-2958	172	1	0	1	0
188134	SbMITE-188134	FI847802	25633065	TAGAAGATCCACACTGACAAAAAGAAACCTCTGCTCATCCGTAAATACGTGCGGCCGCTATATAATCGGACGGGACCGCGCAGGCCGGACACGACAGCTACCGTGCA	107	1	SbMITE-188134	TAGAAGATCCACACTGACAAAAAGAAACCTCTGCTCATCCGTAAATACGTGCGGCCGCTATATAATCGGACGGGACCGCGCAGGCCGGACACGACAGCTACCGTGCA	107	1	1	7e-54	1	133.881	66940613	66940719	0	0	0	0	SbMITE-188134	173	1	1	1	0
340690	SbMITE-340690	FI848084	25633347	TGCCCAAAAAGAATAATCTTAAACCAGACTTACAGCAAGTATATGCACATGATATATCGGTACGTGTTTTTGGTTATCGTTCAATGCATCGCTAGCTGTATAATACTA	108	1	SbMITE-340690	TGCCCAAAAAGAATAATCTTAAACCAGACTTACAGCAAGTATATGCACATGATATATCGGTACGTGTTTTTGGTTATCGTTCAATGCATCGCTAGCTGTATAATACTA	108	1	1	2e-54	1	134.034	67016944	67017051	0	0	0	0	SbMITE-340690	174	2	0	1	0
343036	SbMITE-343036	FI848515	25633778	TGCTCTTTCTTGCCTCTTGTGTGTGGTCGGAAGCTTTGTGAGAGTGGACGGGAAAGGGAAGCGTGCTATATATAAGTTTGTGATTGAACGGATGGGGATTATATTAGCAGCGACGTTGTTTGGGCAGTTGGCTAACTATACGTCGACACTGTCAATCTTTCGCAGTTGCAAACATATACTAA	182	2	SbMITE-343036	TGCTCTTTCTTGCCTCTTGTGTGTGGTCGGAAGCTTTGTGAGAGTGGACGGGAAAGGGAAGCGTGCTATATATAAGTTTGTGATTGAACGGATGGGGATTATATTAGCAGCGACGTTGTTTGGGCAGTTGGCTAACTATACGTCGACACTGTCAATCTTTCGCAGTTGCAAACATATACTAA	182	1	1	2e-98	1	134.652	67326079	67326260	0	0	0	0	SbMITE-343036	175	2	1	1	0
343171	SbMITE-343171	FI848537	25633800	TGCTCTTTCTTGCCTCTTGTGTGTGGTCGGAAGCTTTGTGAGAGTGGACGGGAAAGGGAAGCGTGCTATATATAAGTTTGTGATTGAACGGATGGGGATTATATTAGCAGCGACGTTGTTTGGGCAGTTGGCTAACTATACGTCGACACTGTCAATCTTTCGCAGTTGCAAACATATACTAA	182	2	SbMITE-343036	TGCTCTTTCTTGCCTCTTGTGTGTGGTCGGAAGCTTTGTGAGAGTGGACGGGAAAGGGAAGCGTGCTATATATAAGTTTGTGATTGAACGGATGGGGATTATATTAGCAGCGACGTTGTTTGGGCAGTTGGCTAACTATACGTCGACACTGTCAATCTTTCGCAGTTGCAAACATATACTAA	182	1	1	2e-98	1	134.652	67326079	67326260	0	0	0	0	SbMITE-343036	175	2	0	1	0
188601	SbMITE-188601	FI847869	25633132	TTAGTTGCTCTCAAAACGTTGCTGCCACACCAAATCCGATTGGATTTTCGGGCA	54	1	SbMITE-188601	TTAGTTGCTCTCAAAACGTTGCTGCCACACCAAATCCGATTGGATTTTCGGGCA	54	1	0.981481	3e-20	1	134.825	67412580	67412633	0	0	0	0	SbMITE-188601	176	1	0	0	0
341577	SbMITE-341577	FI848261	25633524	TGCCCGTGCATATATACAGCAGCCATTGCTGCAACTCCTTTATAACCGATCTGGCTTCTCGTGTCCCAGCAAGCCATCTGGGCGGCCATTGCTGCCGTCCTGGTCTGGTTCCTTCTTCTGGGCAGTGTA	129	1	SbMITE-341577	TGCCCGTGCATATATACAGCAGCCATTGCTGCAACTCCTTTATAACCGATCTGGCTTCTCGTGTCCCAGCAAGCCATCTGGGCGGCCATTGCTGCCGTCCTGGTCTGGTTCCTTCTTCTGGGCAGTGTA	129	1	0.962406	9e-57	1	134.945	67472712	67472844	0	0	0	0	SbMITE-341577	177	2	0	1	0
245010	sPb-0233	FI848582	25633845	GGGACTAGCTACGTAGCTAGCTAAAGCTAAGCTACCTAGATGGAGGATGGATGCTTCTATACCGTGCTCCCTAGGCATGCGTGCATGCACAAGTAGAGCGCACGTGTGTCGCACGTGCGAGGAGGGGAGGATCAGGATCACGTAATTAGAGGCAGCTAGCTAGCGTAATGGTGGAGGAGGAGTTAGTTGGCGGCGCCGACGGCCGATGGATCGATCGGCTGTACGTACTACGGTTATTAGCCGCCAAAGGGGTATATCATATCGTATTATTATTCATATAATGACGATGAATGGTGATGTAGATATACTTAAGTGCATAGCATAAATGTAGCTCGGAACTTTCGGTGTCTGTCACTTGTCCGTGTGCATGTACTCGTAACATGTTTTCGAACTCGAGAA…	449	1	sPb-0233	GGGACTAGCTACGTAGCTAGCTAAAGCTAAGCTACCTAGATGGAGGATGGATGCTTCTATACCGTGCTCCCTAGGCATGCGTGCATGCACAAGTAGAGCGCACGTGTGTCGCACGTGCGAGGAGGGGAGGATCAGGATCACGTAATTAGAGGCAGCTAGCTAGCGTAATGGTGGAGGAGGAGTTAGTTGGCGGCGCCGACGGCCGATGGATCGATCGGCTGTACGTACTACGGTTATTAGCCGCCAAAGGGGTATATCATATCGTATTATTATTCATATAATGACGATGAATGGTGATGTAGATATACTTAAGTGCATAGCATAAATGTAGCTCGGAACTTTCGGTGTCTGTCACTTGTCCGTGTGCATGTACTCGTAACATGTTTTCGAACTCGAGAA…	449	1	1	0.0	1	135.114	67556876	67557324	1	144.8-149	1	142.1	sPb-0233	178	1	1	1	0
340757	SbMITE-340757	FI848104	25633367	TGCTCGCTACCCACTTCCTTGCCGCACAAATTTTTTTTTCACCTAATGGTCACTCAATTTCAACAGCGTTCGTTGACCAAATATGCCAGTGTCGTTGTGGTTCCCGCCGTCGACTTTATCAAAACTTGGACCTTGGTAAATG	142	3	SbMITE-340758	TGCTCGCTACACAGTTCCTTGCCGCACAAATTTTTTTTTCCCCTAATGGTCACTCAATTTCAACAGCGTTCGTTGACAAAATATGCCGTGTCTTTGTGTTTCCCGCCGTCGACTTTATCAAAACTTG	127	1	0.823944	2e-30	1	135.44	67720214	67720347	0	0	0	0	SbMITE-340758	179	2	1	1	0
340758	SbMITE-340758	FI848105	25633368	TGCTCGCTACACAGTTCCTTGCCGCACAAATTTTTTTTTCCCCTAATGGTCACTCAATTTCAACAGCGTTCGTTGACAAAATATGCCGTGTCTTTGTGTTTCCCGCCGTCGACTTTATCAAAACTTG	127	3	SbMITE-340758	TGCTCGCTACACAGTTCCTTGCCGCACAAATTTTTTTTTCCCCTAATGGTCACTCAATTTCAACAGCGTTCGTTGACAAAATATGCCGTGTCTTTGTGTTTCCCGCCGTCGACTTTATCAAAACTTG	127	1	0.92126	3e-47	1	135.44	67720214	67720340	0	0	6	43.1	SbMITE-340758	179	2	0	1	0
342390	SbMITE-342390	FI848394	25633657	GCCCTTGAGTAATGCCAAAACGGTCTGCTCGCTACACAGTTCCTTGCCGCACAAATTTTTTTTTCCCCTATTGGTCACTCAATTTCAACAGCGTTCGTTGACAAAATATGCCGTGTCTTTGTGTTTCCCGCCGTCGACTTTATCAAAACTTG	152	3	SbMITE-340758	TGCTCGCTACACAGTTCCTTGCCGCACAAATTTTTTTTTCCCCTAATGGTCACTCAATTTCAACAGCGTTCGTTGACAAAATATGCCGTGTCTTTGTGTTTCCCGCCGTCGACTTTATCAAAACTTG	127	1	0.776316	1e-49	1	135.44	67720214	67720340	0	0	0	0	SbMITE-340758	179	2	0	1	0
341715	SbMITE-341715	FI848285	25633548	AGATCATCGAGCTGGTTGTGACGGTTGCCAGAACTCCAACCTGTATATTGTATAGTATCCGTGAATAGCTCATCCAATCAAGCCTAATCAATCTGGTCCGATAATGAGCA	110	1	SbMITE-341715	AGATCATCGAGCTGGTTGTGACGGTTGCCAGAACTCCAACCTGTATATTGTATAGTATCCGTGAATAGCTCATCCAATCAAGCCTAATCAATCTGGTCCGATAATGAGCA	110	1	0.981818	2e-54	1	135.458	67729017	67729124	0	0	0	0	SbMITE-341715	180	2	0	1	0
433356	sPb-6746	FI849213	25634476	GTTGCAGAGATCGTGGGTGGAGAGACGACGTGCACGGGCAAAGAAGACAGCTGCGCCGCCGCGTCTGTTCATCCGGTGTGGGACGCATCCAGGAGGAGCAGCCCCAACGATGTGGCCCTGCAAGCGAAGACGAAGAAGGCGAAGAAGCTGGCGTTCTTCCCTCGCGTCAACATGTTCCTGGGCTGCTGGTCAGGACGAGCCTCAGAGCTGCGAAGCTTGTCATTCAGAGTGTGATTTCCCTTTCTTCTTTTTTTCTTCTGTGTGTGTAATTTGCACTGGTTTGCTCGATGGCACGTTGTTGTTTGTGCTGCATGTATGTGTTAAAGTTGTGAGATTGCTTTGCTGTCTATTCAGTTTGCTGGACAAGACAGGATTATGGCTCTGTAACACAGTTGGATG…	631	1	sPb-6746	GTTGCAGAGATCGTGGGTGGAGAGACGACGTGCACGGGCAAAGAAGACAGCTGCGCCGCCGCGTCTGTTCATCCGGTGTGGGACGCATCCAGGAGGAGCAGCCCCAACGATGTGGCCCTGCAAGCGAAGACGAAGAAGGCGAAGAAGCTGGCGTTCTTCCCTCGCGTCAACATGTTCCTGGGCTGCTGGTCAGGACGAGCCTCAGAGCTGCGAAGCTTGTCATTCAGAGTGTGATTTCCCTTTCTTCTTTTTTTCTTCTGTGTGTGTAATTTGCACTGGTTTGCTCGATGGCACGTTGTTGTTTGTGCTGCATGTATGTGTTAAAGTTGTGAGATTGCTTTGCTGTCTATTCAGTTTGCTGGACAAGACAGGATTATGGCTCTGTAACACAGTTGGATG…	631	1	0.857452	0.0	1	136.163	68081340	68081902	0	0	0	0	sPb-6746	181	2	0	1	0
232656	sPb-0725	FI848628	25633891	CATGACTACTGGACCACTGCATTGGGAGTTGCTGCAAAGGGCGAGGTAATAAATGACTTTACACCTCAAGTTTTGGTAATTATGCAAGGAAAATATAGTGACCTGAAATGCTCGCTGCTTTTATTTATGCTAATTAGCATATCTATTTTCTTTACGGATACGCAGTCTACG	171	1	sPb-0725	CATGACTACTGGACCACTGCATTGGGAGTTGCTGCAAAGGGCGAGGTAATAAATGACTTTACACCTCAAGTTTTGGTAATTATGCAAGGAAAATATAGTGACCTGAAATGCTCGCTGCTTTTATTTATGCTAATTAGCATATCTATTTTCTTTACGGATACGCAGTCTACG	171	1	0.900585	1e-81	1	137.14	68569848	68570001	1	158-165.5	0	0	sPb-0725	182	1	1	1	0
187806	SbMITE-187806	FI847751	25633014	TTTATCTTTTATGCATGCGTTTCTTCCCAGCATTCGTTCCTCTTGATACAAAAAGAGGGTTTTGACTAGGACCATTGCAACCACAACTTTGATCGTGCTTAACTCCCAATGATTCGTGATATATAGGGAATACATATTTGACTTTGCTTTGCTTTGCAGTTTGCACTGCAATTTAATTCCGATGTGCAAGGGAGCA	196	1	SbMITE-187806	TTTATCTTTTATGCATGCGTTTCTTCCCAGCATTCGTTCCTCTTGATACAAAAAGAGGGTTTTGACTAGGACCATTGCAACCACAACTTTGATCGTGCTTAACTCCCAATGATTCGTGATATATAGGGAATACATATTTGACTTTGCTTTGCTTTGCAGTTTGCACTGCAATTTAATTCCGATGTGCAAGGGAGCA	196	1	0.984694	1e-99	1	139.171	69585485	69585680	0	0	0	0	SbMITE-187806	183	1	1	1	0
189181	SbMITE-189181	FI847953	25633216	CTAATACTGCCGACTGCCATGCCATTTTCTTGCACATACATAATGTTGCCAGCAGCTCACTGCAGAGACGACGACACAGCAACAACGCGGCGTGCC	96	1	SbMITE-189181	CTAATACTGCCGACTGCCATGCCATTTTCTTGCACATACATAATGTTGCCAGCAGCTCACTGCAGAGACGACGACACAGCAACAACGCGGCGTGCC	96	1	1	2e-47	1	139.294	69647187	69647282	0	0	0	0	SbMITE-189181	184	1	0	0	0
244283	sPb-3977	FI848949	25634212	GTCAGGAGCAGAAGCTGCGCCGCCGTTGCAAGCTTTGCCGGCAATGGAGGCCGCCGAGGACGTCGTCATCGTCGGCGCTGGACTGGCCGGCCTCGCGGCGGCTCTCGGACTACACAGGTACACACACACACGTAGCCTTGTTGCTCTCTGCTGAAAAATTAAAATTGACCTCGATCTGGGATTATTTTTCCCACATCCATCGTATAGGAAAGGGGTGAGGAGCCTGGTGCTGGAGTCGTCGCCGTCGCTGCGGGCGTCGGGGTTCGCGCTCACCATCTGGAACAACGCCTTCCGGGCGCTGGACGTCCTCGGCGTGGGCGACAAGATCAGGAAGCAGCACC	341	1	sPb-3977	GTCAGGAGCAGAAGCTGCGCCGCCGTTGCAAGCTTTGCCGGCAATGGAGGCCGCCGAGGACGTCGTCATCGTCGGCGCTGGACTGGCCGGCCTCGCGGCGGCTCTCGGACTACACAGGTACACACACACACGTAGCCTTGTTGCTCTCTGCTGAAAAATTAAAATTGACCTCGATCTGGGATTATTTTTCCCACATCCATCGTATAGGAAAGGGGTGAGGAGCCTGGTGCTGGAGTCGTCGCCGTCGCTGCGGGCGTCGGGGTTCGCGCTCACCATCTGGAACAACGCCTTCCGGGCGCTGGACGTCCTCGGCGTGGGCGACAAGATCAGGAAGCAGCACC	341	1	0.964809	1e-171	1	139.765	69882438	69882778	5	25	5	18.1	sPb-3977	185	1	0	0	0
244996	sPb-5960	FI849130	25634393	GTAAAAAAATTGACGCAGGACTTAGACAAAGAGAGAGGCCAAAATAATTTGTTATCCAAACATGTTACTGAGCTTGAGAATTTGCTCGACGAAAACAAGGTAGCTTGACATTACCACCTTATATATTTCTTTATGCATTGCTCATATTTTTTTTTACTTTGTTCTAGTTTAACATTGTACTGCTGCTGCATTGAAAAAGTCCATCTCATGACAATGTTTCTATTCTGACATAAGATCTATTATTAGCAGCAGCAACAGCTTGAGAACCTCTCAAAAACAAAATTTCTTACCGATGCAACTAAAGAGCATGAGAAGGAAATGGGAGAATTACTAAGGAAACTTGAGGAAGAAAGGTGTTGTTCATCAAGCATGAAAGATCGCATGAGTGTACTACAACAG…	795	1	sPb-5960	GTAAAAAAATTGACGCAGGACTTAGACAAAGAGAGAGGCCAAAATAATTTGTTATCCAAACATGTTACTGAGCTTGAGAATTTGCTCGACGAAAACAAGGTAGCTTGACATTACCACCTTATATATTTCTTTATGCATTGCTCATATTTTTTTTTACTTTGTTCTAGTTTAACATTGTACTGCTGCTGCATTGAAAAAGTCCATCTCATGACAATGTTTCTATTCTGACATAAGATCTATTATTAGCAGCAGCAACAGCTTGAGAACCTCTCAAAAACAAAATTTCTTACCGATGCAACTAAAGAGCATGAGAAGGAAATGGGAGAATTACTAAGGAAACTTGAGGAAGAAAGGTGTTGTTCATCAAGCATGAAAGATCGCATGAGTGTACTACAACAG…	795	1	0.976101	0.0	1	139.796	69898248	69899033	0	0	0	0	sPb-5960	186	1	1	1	d
431896	sPb-1902	FI848753	25634016	GGAAACAAATCGGCTGGGCAAGCAGCGCCGATCAGCGATTAATGCTGGGCGGCGCGGAACGGCAACCTAAGTGTTTCGAGGGGCAATCATCACATCCAAAATAGTTTATCTTGTGGCCTCAGCGACGTTTTTTTGCGAAAACACGTCTCACTCCCATAACGACAACTAATTCAAATATGGAGGGAGTACACCATGTATAGACCATTCCTCTCAACTCCTCCCCAACTTGTTTAACTAATCTCCTAGACACCTTGATCACTAGCCCTCGTCCCTGCTCATGTCGTGGCGGACATGTACACGTACGCAGTAGCTTTGCAAAAATAATAATGCAAGTACATCACTGGCGCGAACTTGCACGCACAACATGGAGAAAAGAAATAGGAGATGAGAAGCAGACAA…	573	2	sPb-1902	GGAAACAAATCGGCTGGGCAAGCAGCGCCGATCAGCGATTAATGCTGGGCGGCGCGGAACGGCAACCTAAGTGTTTCGAGGGGCAATCATCACATCCAAAATAGTTTATCTTGTGGCCTCAGCGACGTTTTTTTGCGAAAACACGTCTCACTCCCATAACGACAACTAATTCAAATATGGAGGGAGTACACCATGTATAGACCATTCCTCTCAACTCCTCCCCAACTTGTTTAACTAATCTCCTAGACACCTTGATCACTAGCCCTCGTCCCTGCTCATGTCGTGGCGGACATGTACACGTACGCAGTAGCTTTGCAAAAATAATAATGCAAGTACATCACTGGCGCGAACTTGCACGCACAACATGGAGAAAAGAAATAGGAGATGAGAAGCAGACAA…	573	1	0.977391	0.0	1	140.191	70095307	70095881	0	0	0	0	sPb-1902	187	2	0	1	0
245485	sPb-4582	FI848999	25634262	GGAAACAAATCGGCTGGGCAAGCAGCGCCGATCAGCGATTAATGCTGGGCGGCGCGGAACGGCAACCTAAGTGTTTCGAGGGGCAATCATCACATCCAAAATAGTTTACTTGTGGCCTCAGCGACGTTTTTTTGCGAAAACACGTCTCCCTCCCATAACGACAACTAATTCAAGTATGGAGGGAGTACACCATATATAGACCATTCCTCTCAACTCCTCCCCAACTTGTTTAACTAATCTCCTAGACACCTTGATCACTAGCCCTCGTCCCTGCTCATGTCGTGGCGGACATGTACACGTACGCAGTAGCTTTGCAAAAATAATAATGCAAGTACATCACTGGCGCGAACTTGCACGCACAACATGGAGAAAAGAAATAGGAGATGAGAAGCAGACAAG…	572	2	sPb-1902	GGAAACAAATCGGCTGGGCAAGCAGCGCCGATCAGCGATTAATGCTGGGCGGCGCGGAACGGCAACCTAAGTGTTTCGAGGGGCAATCATCACATCCAAAATAGTTTATCTTGTGGCCTCAGCGACGTTTTTTTGCGAAAACACGTCTCACTCCCATAACGACAACTAATTCAAATATGGAGGGAGTACACCATGTATAGACCATTCCTCTCAACTCCTCCCCAACTTGTTTAACTAATCTCCTAGACACCTTGATCACTAGCCCTCGTCCCTGCTCATGTCGTGGCGGACATGTACACGTACGCAGTAGCTTTGCAAAAATAATAATGCAAGTACATCACTGGCGCGAACTTGCACGCACAACATGGAGAAAAGAAATAGGAGATGAGAAGCAGACAA…	573	1	0.977391	0.0	1	140.191	70095307	70095881	1	166.8	0	0	sPb-1902	187	1	1	1	0
342904	SbMITE-342904	FI848489	25633752	CAAGATGGTCAGCCTAGACCCAAACCCACAGCCTGGAAACTGAAAACAACAGAAATTAAGCACCAGAACACTCGAGCA	78	2	SbMITE-342904	CAAGATGGTCAGCCTAGACCCAAACCCACAGCCTGGAAACTGAAAACAACAGAAATTAAGCACCAGAACACTCGAGCA	78	1	1	9e-37	1	140.307	70153591	70153668	1	159.6-163.2	1	153.5	SbMITE-342904	188	2	0	1	0
343283	SbMITE-343283	FI848549	25633812	CAAGATGGTCAGCCTAGACCCAAACCCACAGCCTGGAAACTGAAAACAACAGAAATTAAGCACCAGAACACTCGAGCA	78	2	SbMITE-342904	CAAGATGGTCAGCCTAGACCCAAACCCACAGCCTGGAAACTGAAAACAACAGAAATTAAGCACCAGAACACTCGAGCA	78	1	1	9e-37	1	140.307	70153591	70153668	0	0	0	0	SbMITE-342904	188	2	1	1	0
340364	SbMITE-340364	FI848008	25633271	TGCCCTTGTGGTAGCTGGACAAAATTGACATGAAACATTCTACTCTTAACTGCTGATGTCCAGATACTGTAATAGTTAAGGACCAGTGATGAGTATATTAGATACAAATAGAGATCTTTCGCGAGGGGGAGTAGATAAAAACAGCTAGTAATTCTGTCTTGTTTTCTTGTCTTTGTGCGTCCACATACAATTCGGATTTGGGACACGCGAAATCAACAAGCCAGCCTGAACTTTGTTTGGAATATTGTCGAGCAGAATGATCCTTTCTAGCTTGTCACCGAATTATTCGAGTCCTA	296	2	SbMITE-341352	TGCCCTTGTGGTAGCTGGACAAAATTGACATGAAACATTCTACTCTTAACTGCTGATGTCCAGATACTGTAATAGTTAAGGACCAGTGATGAGTATATTAGATACAAATAGAGATCTTTCGCGAGGGGGAGTAGATAAAAACAGCTAGTAATTCTGTCTTGTTTTCTTGTCTTTGTGCGTCCACATACAATTCGGATTTGGGACACGCGAAATCAACAAGCCAGCCTGAACTTTGTTTGGAATATTGTCGAGCAGAATGATCCTTTCTAGCTTGTCACCGAATTATTCGAGTCCTA	296	1	0.993243	1e-161	1	140.499	70249729	70250024	1	163.6	1	154.2	SbMITE-341352	189	2	1	1	0
341352	SbMITE-341352	FI848219	25633482	TGCCCTTGTGGTAGCTGGACAAAATTGACATGAAACATTCTACTCTTAACTGCTGATGTCCAGATACTGTAATAGTTAAGGACCAGTGATGAGTATATTAGATACAAATAGAGATCTTTCGCGAGGGGGAGTAGATAAAAACAGCTAGTAATTCTGTCTTGTTTTCTTGTCTTTGTGCGTCCACATACAATTCGGATTTGGGACACGCGAAATCAACAAGCCAGCCTGAACTTTGTTTGGAATATTGTCGAGCAGAATGATCCTTTCTAGCTTGTCACCGAATTATTCGAGTCCTA	296	2	SbMITE-341352	TGCCCTTGTGGTAGCTGGACAAAATTGACATGAAACATTCTACTCTTAACTGCTGATGTCCAGATACTGTAATAGTTAAGGACCAGTGATGAGTATATTAGATACAAATAGAGATCTTTCGCGAGGGGGAGTAGATAAAAACAGCTAGTAATTCTGTCTTGTTTTCTTGTCTTTGTGCGTCCACATACAATTCGGATTTGGGACACGCGAAATCAACAAGCCAGCCTGAACTTTGTTTGGAATATTGTCGAGCAGAATGATCCTTTCTAGCTTGTCACCGAATTATTCGAGTCCTA	296	1	0.993243	1e-161	1	140.499	70249729	70250024	0	0	0	0	SbMITE-341352	189	2	0	1	0
187243	SbMITE-187243	FI847700	25632963	TAAGCTTAGACTCTAACCTCCACAATTGTATTAGTGCATACTCCCTCTACCACTAGCATATCTATCCATATTTGCTTTGCTTTGTCAATATCAAATTTCCTCGCTTTCAAAAATCTACAGACCAGATTTAGTTAGGGCTGAGCTATGCACTTGTGCTTTGGAAAAATGAGAACTAATGCAAGCTAAATAAAAGGCACATCATATTTACTGGATACATACCTCAGTATCATATGATAGTCATCATGTCTTGCAGGCAACAACTCATCCAAAGAGTAGTGCTTTCTCTAAATGCTTCAACAGTTCATCCTCCAAGAGTAATACTTCAAAGTCTGACTTAGGGTCTCTACGTTCAACGTGACTTGAGCA	366	1	SbMITE-187243	TAAGCTTAGACTCTAACCTCCACAATTGTATTAGTGCATACTCCCTCTACCACTAGCATATCTATCCATATTTGCTTTGCTTTGTCAATATCAAATTTCCTCGCTTTCAAAAATCTACAGACCAGATTTAGTTAGGGCTGAGCTATGCACTTGTGCTTTGGAAAAATGAGAACTAATGCAAGCTAAATAAAAGGCACATCATATTTACTGGATACATACCTCAGTATCATATGATAGTCATCATGTCTTGCAGGCAACAACTCATCCAAAGAGTAGTGCTTTCTCTAAATGCTTCAACAGTTCATCCTCCAAGAGTAATACTTCAAAGTCTGACTTAGGGTCTCTACGTTCAACGTGACTTGAGCA	366	1	0.997268	0.0	1	140.557	70278394	70278759	0	0	0	0	SbMITE-187243	190	1	0	0	0
233709	sPb-5527	FI849093	25634356	GCCCTTTCGTAGACTGCGTATCCGCATGGCGAATCGAGCTTAAACCGTGGGACTGTGTCCCTATCCTATCCAGCGCCAAACTGGATAAGCGCTTGTCAGGTCACCTCGCCTGTTACTCCTCCTAGTCCATCGGCCATCGCAGGGCAGTAGGGATGGGACTATGGGAGGGTCAATCATCGAGAGCATG	187	4	sPb-8066	GCCGCAGACGAGAGAGACAAGAGCATCATCGTGATCAAATGTTCTATGCAACCTTGCTTCTGCTGTAACAAGACTCATGGAGTCATGGCGAATCGAGCTTAAACCGTGGGACTGTGTCCCTATCCTATCCAGCGCCAAACTGGATAAGCGCTTGTCAGGTCACCTCGCCTGTTACTCCTCCTAGTCCATCGGCCATCGCAGGGCAGTAGGGATGGGACTATGGGAGGGTCAATCATCGAGAGCATGGTATACATGGAGGGCGACATGTCTGCCACTCAGTCACTCACCGGGCTTTGCTTTACACCTCGCTAGGCGCATAGTACGATTTTGACGGGTTTTGCTTCCATCTCCCCGTGATTGAGGCCGGCAAATCACGCTCATCCGTGTGATACTCTCCAA…	484	1	0.871658	5e-87	1	140.668	70334068	70334230	1	166.8-168.1	0	0	sPb-8066	191	1	0	1	0
246730	sPb-5832	FI849118	25634381	GCCCTTGATGGATCCCCTGTAAGGACGGTCACTGGGCAGAGCATAGCCGCGGACGGTGGCACTGTGCGAGTGCTACGAAAGCGGCCATCTCTTCTCTTCCGTGTAGTTGGAGAGTATCACACGGATGAGCGTGATTTGCCGGCCTCAATCACGGGGAGATGGAAGCAAAACCCGTCAAAATCGTACTATGCGCCTAGCGAGGTGTAAAGCAAAGCCCGGTGAGTGACTGAGTGGCAGACATGTCGCCCTCCATGTATACCATGCTCTCGATGATTGACCCTCCCATAGTCCCATCCCTACTGCCCTGCGATGGCCGATGGACTAGGAGGAGTAACAGGCGAGGTGACCTGACAAGCGCTTATCCAGTTTGGCGCTGGATAGGATAGGGACACAGTCCCA…	505	4	sPb-8066	GCCGCAGACGAGAGAGACAAGAGCATCATCGTGATCAAATGTTCTATGCAACCTTGCTTCTGCTGTAACAAGACTCATGGAGTCATGGCGAATCGAGCTTAAACCGTGGGACTGTGTCCCTATCCTATCCAGCGCCAAACTGGATAAGCGCTTGTCAGGTCACCTCGCCTGTTACTCCTCCTAGTCCATCGGCCATCGCAGGGCAGTAGGGATGGGACTATGGGAGGGTCAATCATCGAGAGCATGGTATACATGGAGGGCGACATGTCTGCCACTCAGTCACTCACCGGGCTTTGCTTTACACCTCGCTAGGCGCATAGTACGATTTTGACGGGTTTTGCTTCCATCTCCCCGTGATTGAGGCCGGCAAATCACGCTCATCCGTGTGATACTCTCCAA…	484	1	0.952475	0.0	1	140.668	70333831	70334313	1	166.8-168.1	0	0	sPb-8066	191	1	0	1	0
244120	sPb-8066	FI849351	25634614	GCCGCAGACGAGAGAGACAAGAGCATCATCGTGATCAAATGTTCTATGCAACCTTGCTTCTGCTGTAACAAGACTCATGGAGTCATGGCGAATCGAGCTTAAACCGTGGGACTGTGTCCCTATCCTATCCAGCGCCAAACTGGATAAGCGCTTGTCAGGTCACCTCGCCTGTTACTCCTCCTAGTCCATCGGCCATCGCAGGGCAGTAGGGATGGGACTATGGGAGGGTCAATCATCGAGAGCATGGTATACATGGAGGGCGACATGTCTGCCACTCAGTCACTCACCGGGCTTTGCTTTACACCTCGCTAGGCGCATAGTACGATTTTGACGGGTTTTGCTTCCATCTCCCCGTGATTGAGGCCGGCAAATCACGCTCATCCGTGTGATACTCTCCAA…	484	4	sPb-8066	GCCGCAGACGAGAGAGACAAGAGCATCATCGTGATCAAATGTTCTATGCAACCTTGCTTCTGCTGTAACAAGACTCATGGAGTCATGGCGAATCGAGCTTAAACCGTGGGACTGTGTCCCTATCCTATCCAGCGCCAAACTGGATAAGCGCTTGTCAGGTCACCTCGCCTGTTACTCCTCCTAGTCCATCGGCCATCGCAGGGCAGTAGGGATGGGACTATGGGAGGGTCAATCATCGAGAGCATGGTATACATGGAGGGCGACATGTCTGCCACTCAGTCACTCACCGGGCTTTGCTTTACACCTCGCTAGGCGCATAGTACGATTTTGACGGGTTTTGCTTCCATCTCCCCGTGATTGAGGCCGGCAAATCACGCTCATCCGTGTGATACTCTCCAA…	484	1	1	0.0	1	140.668	70333830	70334313	1	166.8-168.1	0	0	sPb-8066	191	1	1	1	0
243469	sPb-8275	FI849372	25634635	GCCGCAGACGAGAGAGACAAGAGCATCATCGTGATCAAATGTTCTATGCAACCTTGCTTCTGCTGTAACAAGACTCATGGAGTCATGGCGAATCGAGCTTAAACCGTGGGACTGTGTCCCTATCCTATCCAGCGCCAAACTGGATAAGCGCTTGTCAGGTCACCTCGCCTGTTACTCCTCCTAGTCCATCGGCCATCGCAGGGCAGTAGGGATGGGACTATGCGAGGGTCAATCATCGAGAGCATGGTATACATGGAGGGCGACATGTCTGCCACTCACCGGGCTTTGTTTTACACCTCGCTAGGCGCGTAGTACGATTTTGACGGGTTTTGCTTCCATCTCCCCGTGATTGAGGCCGGCAAATCACGCTCATCCGTGTGATACTCTCCAACTACACGG…	476	4	sPb-8066	GCCGCAGACGAGAGAGACAAGAGCATCATCGTGATCAAATGTTCTATGCAACCTTGCTTCTGCTGTAACAAGACTCATGGAGTCATGGCGAATCGAGCTTAAACCGTGGGACTGTGTCCCTATCCTATCCAGCGCCAAACTGGATAAGCGCTTGTCAGGTCACCTCGCCTGTTACTCCTCCTAGTCCATCGGCCATCGCAGGGCAGTAGGGATGGGACTATGGGAGGGTCAATCATCGAGAGCATGGTATACATGGAGGGCGACATGTCTGCCACTCAGTCACTCACCGGGCTTTGCTTTACACCTCGCTAGGCGCATAGTACGATTTTGACGGGTTTTGCTTCCATCTCCCCGTGATTGAGGCCGGCAAATCACGCTCATCCGTGTGATACTCTCCAA…	484	1	0.975207	0.0	1	140.668	70333830	70334313	1	166.8-168.1	0	0	sPb-8066	191	1	0	1	0
188821	SbMITE-188821	FI847902	25633165	TGCTCTACAGGGCAGCAGTCGCCGTAGTACAGTAGTAGTAGTTGTTGTCTCACAGTGGTAGCGGGGTAATCCGTGTCTGTTTGATAGCTGTGTGGTGAAGCATTTCCTCCTCGTTTGACAGAGTCTGTTCCTATATCCACTAGTACACGTTATGGTAATTCTTAAACGATCAAACATCACCTGAAGTATTGATCACTCCAAAATCACCTGTACTTATAGTGTATAGGAGCAGTAACTGACTACGTATATCACGGTATTATTGGTCCATTAACCTA	275	1	SbMITE-188821	TGCTCTACAGGGCAGCAGTCGCCGTAGTACAGTAGTAGTAGTTGTTGTCTCACAGTGGTAGCGGGGTAATCCGTGTCTGTTTGATAGCTGTGTGGTGAAGCATTTCCTCCTCGTTTGACAGAGTCTGTTCCTATATCCACTAGTACACGTTATGGTAATTCTTAAACGATCAAACATCACCTGAAGTATTGATCACTCCAAAATCACCTGTACTTATAGTGTATAGGAGCAGTAACTGACTACGTATATCACGGTATTATTGGTCCATTAACCTA	275	1	1	1e-153	1	140.729	70364360	70364634	0	0	0	0	SbMITE-188821	192	1	0	0	0
189275	SbMITE-189275	FI847973	25633236	CCTGTCTTCAAGCTACTGTAGCAGTAGCACACGCGCTGCAGGTTTGCAGTCGTGCAGGCAGATGATGAGACAGTTCACAGCTGGAGCTGCCCCCCAGTTACCGCGGCGGGACTAATGATTAGTACTGTGATGACAAGCAGCAGCAGCCCACCACTCTCGTGTGCAGGCTAGCGTTGGTGAATGGAGCTGGAGCA	194	2	SbMITE-189275	CCTGTCTTCAAGCTACTGTAGCAGTAGCACACGCGCTGCAGGTTTGCAGTCGTGCAGGCAGATGATGAGACAGTTCACAGCTGGAGCTGCCCCCCAGTTACCGCGGCGGGACTAATGATTAGTACTGTGATGACAAGCAGCAGCAGCCCACCACTCTCGTGTGCAGGCTAGCGTTGGTGAATGGAGCTGGAGCA	194	1	0.994845	1e-103	1	141.776	70888032	70888225	0	0	0	0	SbMITE-189275	193	1	0	1	0
342022	SbMITE-342022	FI848332	25633595	CCTGTCTCCAAGCTACTGTAGCAGTAGCGCACGCGCTGCAGGTTTGCAGTCGTGCAGGCAGATGATGAGACAGTTCACAGCTGGAGCTGCCCCCCAGTTACCGCGGCGGGACTAATGATTAGTACTGTGATGACAAGCAGCGGCAGCCCACCACTCTCGTGTGCAGGCTAGCGTTGGTGAATGGAGCTGGAGCA	194	2	SbMITE-189275	CCTGTCTTCAAGCTACTGTAGCAGTAGCACACGCGCTGCAGGTTTGCAGTCGTGCAGGCAGATGATGAGACAGTTCACAGCTGGAGCTGCCCCCCAGTTACCGCGGCGGGACTAATGATTAGTACTGTGATGACAAGCAGCAGCAGCCCACCACTCTCGTGTGCAGGCTAGCGTTGGTGAATGGAGCTGGAGCA	194	1	0.989691	1e-101	1	141.776	70888032	70888225	0	0	0	0	SbMITE-189275	193	2	1	1	0
169385	sPb-7611	FI849305	25634568	CCTGTAGACACACCCAAGAAGGCATGCGAGTTTCGGTGACATAGGCGCGAATGTAACTTTATTTGGGTGTGTGCGGAGTGTGTTTTGCACTTGGGTCTCCCCCCTTCTTTTTTTACCTTCTTAATACAATGAAGCGTAGTTCTCCTGCGTTTTCATAAAAAAAAAGTTTCGGTGATTTGAATGCTTCAAAGTTCCGCTAACATCAGCAAAATGCCTTTAGTCAAGCAGACACTGTGTGCTTTCTGTAGTGTACTTGGATACCTTGCAAATACATTCGACTTCAAAATTGTTCATGTACTTTGAATCGCCAAAAGGCGTCAAATCTTGACTTTATGGTATACGATTAATCAAAGGCGCATCAAACTACCCATTTGATTTATCAAAACAAAAGGAATACCA…	483	1	sPb-7611	CCTGTAGACACACCCAAGAAGGCATGCGAGTTTCGGTGACATAGGCGCGAATGTAACTTTATTTGGGTGTGTGCGGAGTGTGTTTTGCACTTGGGTCTCCCCCCTTCTTTTTTTACCTTCTTAATACAATGAAGCGTAGTTCTCCTGCGTTTTCATAAAAAAAAAGTTTCGGTGATTTGAATGCTTCAAAGTTCCGCTAACATCAGCAAAATGCCTTTAGTCAAGCAGACACTGTGTGCTTTCTGTAGTGTACTTGGATACCTTGCAAATACATTCGACTTCAAAATTGTTCATGTACTTTGAATCGCCAAAAGGCGTCAAATCTTGACTTTATGGTATACGATTAATCAAAGGCGCATCAAACTACCCATTTGATTTATCAAAACAAAAGGAATACCA…	483	1	0.716485	1e-158	1	142.133	71066359	71066728	1	172.2-176.1	1	158.3-160.1	sPb-7611	194	1	1	1	0
433552	sPb-6366	FI849167	25634430	GTCTAGGCTGGTAATAATCACATGGGAAAAAAAAATTGTGAATCGTCATGTCGTCGCTGATCGAGACACGGGCAAACAGAACACGGGAGCTTACTGTTCGTAGTTGCTTGCACTGCATTTGCATTGGATGCAGTCGTCGGCGGTGAGCACGTAGGTGCCATTCGGGACGAGCAGATTGTAATCAGCCGAGGTGTTGCTGATGGATGACTGGCAAACTGAAAGCACAGACTTTCCAATAACAGTTAGTACCGACCGGGTTGCGAGATCCCTTTTGTTAAAAAGAGAGATAATGAGCAGTAGTCAAAAAGGATGCGTCCAAATATCTATCACAACTGTGACTTGTGAGCAGTCTAGCTTTCTGTGCTAGTGGCATGTTCAGAGTTCAGACACAGAGTCAGA…	924	1	sPb-6366	GTCTAGGCTGGTAATAATCACATGGGAAAAAAAAATTGTGAATCGTCATGTCGTCGCTGATCGAGACACGGGCAAACAGAACACGGGAGCTTACTGTTCGTAGTTGCTTGCACTGCATTTGCATTGGATGCAGTCGTCGGCGGTGAGCACGTAGGTGCCATTCGGGACGAGCAGATTGTAATCAGCCGAGGTGTTGCTGATGGATGACTGGCAAACTGAAAGCACAGACTTTCCAATAACAGTTAGTACCGACCGGGTTGCGAGATCCCTTTTGTTAAAAAGAGAGATAATGAGCAGTAGTCAAAAAGGATGCGTCCAAATATCTATCACAACTGTGACTTGTGAGCAGTCTAGCTTTCTGTGCTAGTGGCATGTTCAGAGTTCAGACACAGAGTCAGA…	924	1	0.987013	0.0	1	142.32	71159800	71160723	0	0	0	0	sPb-6366	195	2	1	1	0
340944	SbMITE-340944	FI848137	25633400	GTAGCTTTGGAGTTTGGAGGCTCCGGTGCAATCAATTTCATGGCCGCCCCGCCTGTCGTTGACAATGAGTTCCCTGGCCCTCAGGGGTACGGCTCGCCGCCGATCTGCCTATCTTCCTACCATTAGCCGAGCCGGCCAATGATTTTTCTCTCGGTCACCAAACCACCGGCCCTGTAGTCGGCCTTGGCCTTCCGGATGACCCGAAGCCGTCGTCTGAACAGTGCA	225	1	SbMITE-340944	GTAGCTTTGGAGTTTGGAGGCTCCGGTGCAATCAATTTCATGGCCGCCCCGCCTGTCGTTGACAATGAGTTCCCTGGCCCTCAGGGGTACGGCTCGCCGCCGATCTGCCTATCTTCCTACCATTAGCCGAGCCGGCCAATGATTTTTCTCTCGGTCACCAAACCACCGGCCCTGTAGTCGGCCTTGGCCTTCCGGATGACCCGAAGCCGTCGTCTGAACAGTGCA	225	1	1	1e-124	1	142.389	71194556	71194780	0	0	0	0	SbMITE-340944	196	2	0	0	0
432028	sPb-9499	FI849494	25634757	GTTTCGAAATGGACTTACCCAGAATTTATTTGCACTATGACTTATTGATGTTTGTTTCTTTACATTCTGTATGGATAAACCACAAGATCAGTTTGAGCATTTCTTCCAAAGGTCATTTAAATATTTAACTTGAGTGAAAATTTCCACACGAGAATAATAATATTCTTTGACCAAGCGACAATCCTAGGAAGAAACATGTGTGGTTTTCCTGACCTTTTGAGCTAATTCAACTCTGTTAGGGTCCCAAGTCTTTGCCAGAACTTGATTTAATTAAACTTGTTTAGACAGTCGACTGCCTTTTTAATTGGATTTACATATGATCTTGCTTATTTAACAACTTTTGGAAAACTTGAATCCTAGGCAATGTCAACCTCAACACCTTGATGAACATGTTCAGCG…	688	1	sPb-9499	GTTTCGAAATGGACTTACCCAGAATTTATTTGCACTATGACTTATTGATGTTTGTTTCTTTACATTCTGTATGGATAAACCACAAGATCAGTTTGAGCATTTCTTCCAAAGGTCATTTAAATATTTAACTTGAGTGAAAATTTCCACACGAGAATAATAATATTCTTTGACCAAGCGACAATCCTAGGAAGAAACATGTGTGGTTTTCCTGACCTTTTGAGCTAATTCAACTCTGTTAGGGTCCCAAGTCTTTGCCAGAACTTGATTTAATTAAACTTGTTTAGACAGTCGACTGCCTTTTTAATTGGATTTACATATGATCTTGCTTATTTAACAACTTTTGGAAAACTTGAATCCTAGGCAATGTCAACCTCAACACCTTGATGAACATGTTCAGCG…	688	1	0.997093	0.0	1	142.59	71295216	71295903	0	0	0	0	sPb-9499	197	2	0	1	0
231042	sPb-1060	FI848667	25633930	GCCCTTCGTAGACTGCGTATCCGGATCAACCTCCTGCGCATTTGAGGAAACACAATCTTACTGAGACAAGAACATCACCAGATAAATGAAGGTGAAAAGGCTGATTACTTCGGGGATTGGCGTGCCCGGTAGTTATCACG	140	3	sPb-3577	GGCTGTTATGCCGTTACGTTTTTAACCTGTTTGATGAAATGCCCTTAGGAAAAGACGTGATAACTACCGGGCACGCCAATCCCCGAAGTAATCAGTCTTTTCACCTTCATTTATCTGGTGATGTTCTTGTCTCAGTAAGATTGTGTTTCCTCAAATGCGCAGGAGGTTGATCTCAGAAGCTCTGATGTTTCGAGTGATCCCCGTGCAAAGGTAAGCTGAATGATATCGAGATCGTAGAGTCATGCCAAACTGTTGTTATCAGTGACAGATGTGACTTACTTCTTGTTAGGTGACTGATGCTTCTTACCGAGCAACCATACCAGAGATCGTTGACGTTCTCAGAACTGTTTGTGAGACACACAAACTGCCACTGGCCCAGACATGGATACCCTGCATCTG…	657	1	0.828571	2e-57	1	142.63	71314945	71315061	1	172.2	0	0	sPb-3577	198	1	0	1	0
168520	sPb-3577	FI848905	25634168	GGCTGTTATGCCGTTACGTTTTTAACCTGTTTGATGAAATGCCCTTAGGAAAAGACGTGATAACTACCGGGCACGCCAATCCCCGAAGTAATCAGTCTTTTCACCTTCATTTATCTGGTGATGTTCTTGTCTCAGTAAGATTGTGTTTCCTCAAATGCGCAGGAGGTTGATCTCAGAAGCTCTGATGTTTCGAGTGATCCCCGTGCAAAGGTAAGCTGAATGATATCGAGATCGTAGAGTCATGCCAAACTGTTGTTATCAGTGACAGATGTGACTTACTTCTTGTTAGGTGACTGATGCTTCTTACCGAGCAACCATACCAGAGATCGTTGACGTTCTCAGAACTGTTTGTGAGACACACAAACTGCCACTGGCCCAGACATGGATACCCTGCATCTG…	657	3	sPb-3577	GGCTGTTATGCCGTTACGTTTTTAACCTGTTTGATGAAATGCCCTTAGGAAAAGACGTGATAACTACCGGGCACGCCAATCCCCGAAGTAATCAGTCTTTTCACCTTCATTTATCTGGTGATGTTCTTGTCTCAGTAAGATTGTGTTTCCTCAAATGCGCAGGAGGTTGATCTCAGAAGCTCTGATGTTTCGAGTGATCCCCGTGCAAAGGTAAGCTGAATGATATCGAGATCGTAGAGTCATGCCAAACTGTTGTTATCAGTGACAGATGTGACTTACTTCTTGTTAGGTGACTGATGCTTCTTACCGAGCAACCATACCAGAGATCGTTGACGTTCTCAGAACTGTTTGTGAGACACACAAACTGCCACTGGCCCAGACATGGATACCCTGCATCTG…	657	1	0.995434	0.0	1	142.63	71314892	71315546	1	173.6	0	0	sPb-3577	198	1	0	1	0
432813	sPb-8532	FI849403	25634666	GCCCTTGATGGACCCACTGCAGGCTGTTATGCCGTTACGTTTTTAACCTGTTTGATGAAATGCCCTTAGGAAAAGACGTGATAACTACCGGGCACGCCAATCCCCGAAGTAATCAGTCTTTTCACCTTCATTTATCTGGTGATGTTCTTGTCTCAGTAAGATTGTGTTTCCTCAAATGCGCAGGAGGTTGATCTCAGAAGCTCTGATGTTTCGAGTGATCCCCGTGCAAAGGTAGCTGAATGATATCGAGATCGTAGAGTCATGCCAAACTGTTGTTATCAGTGACAGATGTGACTTACTTCTTGTTAGGTGACTGATACTTCTTACCGAGCAACCATACCAGAGATCGTTGACGTTCTCAGAACTGTTTGTGAGACACACAAACTGCCACTGGCCCAG…	677	3	sPb-3577	GGCTGTTATGCCGTTACGTTTTTAACCTGTTTGATGAAATGCCCTTAGGAAAAGACGTGATAACTACCGGGCACGCCAATCCCCGAAGTAATCAGTCTTTTCACCTTCATTTATCTGGTGATGTTCTTGTCTCAGTAAGATTGTGTTTCCTCAAATGCGCAGGAGGTTGATCTCAGAAGCTCTGATGTTTCGAGTGATCCCCGTGCAAAGGTAAGCTGAATGATATCGAGATCGTAGAGTCATGCCAAACTGTTGTTATCAGTGACAGATGTGACTTACTTCTTGTTAGGTGACTGATGCTTCTTACCGAGCAACCATACCAGAGATCGTTGACGTTCTCAGAACTGTTTGTGAGACACACAAACTGCCACTGGCCCAGACATGGATACCCTGCATCTG…	657	1	0.973417	0.0	1	142.63	71314885	71315546	0	0	0	0	sPb-3577	198	2	1	1	0
340527	SbMITE-340527	FI848054	25633317	TTAGTATTATCAGCGTGTTGGAATAACAGTAAAAATGCTGGTTCGGTTTCATAGGACAACAGTCAAACTGTTAGTTATGAGTTATCTAAGATCTGTTTATTTTCCTCGTTTCATTTCCTTGATCTTACTGCACATCTTTTCCCCACCCATGCCAGGAGCGTTCCTTAATGCATTTGGAGCAATCGTTCTTGGTGCA	196	1	SbMITE-340527	TTAGTATTATCAGCGTGTTGGAATAACAGTAAAAATGCTGGTTCGGTTTCATAGGACAACAGTCAAACTGTTAGTTATGAGTTATCTAAGATCTGTTTATTTTCCTCGTTTCATTTCCTTGATCTTACTGCACATCTTTTCCCCACCCATGCCAGGAGCGTTCCTTAATGCATTTGGAGCAATCGTTCTTGGTGCA	196	1	1	1e-106	1	143.036	71518221	71518416	0	0	0	0	SbMITE-340527	199	2	0	0	0
340801	SbMITE-340801	FI848113	25633376	TAGTAGTACATTGGTCCCGCCGCCGGCGACGACGCTAGTACGTACAGTAGTAGCTGTACTACAGGACCGCTAGTGTATTGTATGTACGCGTCGTGTCTCTCTCCGTTTGTACAGTGCAGCTGGCTTTCCAGCTCCGCAAGGACGTCCTACCCTACCACTCACCACTCTACAGTACCTCTCGATCGTCTCGTGCA	194	3	SbMITE-340801	TAGTAGTACATTGGTCCCGCCGCCGGCGACGACGCTAGTACGTACAGTAGTAGCTGTACTACAGGACCGCTAGTGTATTGTATGTACGCGTCGTGTCTCTCTCCGTTTGTACAGTGCAGCTGGCTTTCCAGCTCCGCAAGGACGTCCTACCCTACCACTCACCACTCTACAGTACCTCTCGATCGTCTCGTGCA	194	1	0.958817	2e-95	1	143.899	71949509	71949697	0	0	0	0	SbMITE-340801	200	2	1	1	0
342680	SbMITE-342680	FI848444	25633707	TAGTAGTACATTGGTCCCGCCGCCGGCGACGACGCTAGTACGTACAGTAATAGCTGTACTACAGGACCGCTAGTGTATTGTATGTACGCGTCGTGTCTCTCTCCGTTTGTACAGTGCAGCTGGCTTTCCAGCTCCGCAAGGACGTCCTACCCTACCACTCACCACTCTACAGTACCTCTCGATCGTCTCGTGCA	194	3	SbMITE-340801	TAGTAGTACATTGGTCCCGCCGCCGGCGACGACGCTAGTACGTACAGTAGTAGCTGTACTACAGGACCGCTAGTGTATTGTATGTACGCGTCGTGTCTCTCTCCGTTTGTACAGTGCAGCTGGCTTTCCAGCTCCGCAAGGACGTCCTACCCTACCACTCACCACTCTACAGTACCTCTCGATCGTCTCGTGCA	194	1	0.95369	5e-93	1	143.899	71949509	71949697	0	0	0	0	SbMITE-340801	200	2	0	1	0
342681	SbMITE-342681	FI848445	25633708	TAGTAGTACATTGGTCCCGCCGCCGGCGACGACGCTAGTACGTACAGTAGTAGCTGTACTACAGGACCGCTAGTGTATTGTATGTACGCGTCGTGTCTCTCTCCGTTTGTACAGTGCAGCTGGCTTTCCAGCTCCGCAAGGACGTCCTACCCTACCACTCACCACTCTACAGTACCTCTCGATCGTCTCGTGCA	194	3	SbMITE-340801	TAGTAGTACATTGGTCCCGCCGCCGGCGACGACGCTAGTACGTACAGTAGTAGCTGTACTACAGGACCGCTAGTGTATTGTATGTACGCGTCGTGTCTCTCTCCGTTTGTACAGTGCAGCTGGCTTTCCAGCTCCGCAAGGACGTCCTACCCTACCACTCACCACTCTACAGTACCTCTCGATCGTCTCGTGCA	194	1	0.958817	2e-95	1	143.899	71949509	71949697	0	0	0	0	SbMITE-340801	200	2	0	1	0
242924	sPb-9065	FI849454	25634717	CCGCAGACGAGCACAGTACAATGAGATTGTCGAAAGCTGTTACAGCAGAAATGGCGATGATCGCCGGAGGAGAGCAGGGCGGCGACGGCGACCGACCGACCAAGGCAGGTCGCCTCCGCTTGGACAAGAGAACGCTCCTACAGTCCTGGTGAACTGAAAGCCGGTCAGATCGGAGTAGATCGTGCTGGCCATCTCTAGATCCAACGGTGAATGAATGGAACACCGACCAACCACCCTGATCAGTTATCCCAATCCATCATATGCTGGAAGCACGCCTTATTCATGGCCTTCCAAATGGACCAGCACAAGGGCGTGATCCAAATGTATGGTTTGGTGGTTAGTTGGTTTCATTACCATAGCCTCACTAGAACTTAGGCCCCGTCGTGCACGGCCTAGAGC…	748	1	sPb-9065	CCGCAGACGAGCACAGTACAATGAGATTGTCGAAAGCTGTTACAGCAGAAATGGCGATGATCGCCGGAGGAGAGCAGGGCGGCGACGGCGACCGACCGACCAAGGCAGGTCGCCTCCGCTTGGACAAGAGAACGCTCCTACAGTCCTGGTGAACTGAAAGCCGGTCAGATCGGAGTAGATCGTGCTGGCCATCTCTAGATCCAACGGTGAATGAATGGAACACCGACCAACCACCCTGATCAGTTATCCCAATCCATCATATGCTGGAAGCACGCCTTATTCATGGCCTTCCAAATGGACCAGCACAAGGGCGTGATCCAAATGTATGGTTTGGTGGTTAGTTGGTTTCATTACCATAGCCTCACTAGAACTTAGGCCCCGTCGTGCACGGCCTAGAGC…	748	1	0.775401	0.0	1	143.928	71963960	71964548	1	179.6-181.7	0	0	sPb-9065	201	1	1	1	0
430455	sPb-6044	FI849140	25634403	GTCTAACACGCCTCTTATATTCTGTAGGATCCTGCAAAGCCAAATAAAATGTTACAAACATGATTGGCCATCTGAACTTCAAAACTGAGTAAGGTTTTGGGCAAACAATATCTTTGTTGTGGTCCATCACTTTTGACTAACCTGGATAAAAAGGTGATAGCCATCTGTTTGAGCAGGGTCAGCAGGATTTGGCTGATCAAGCAAGTCCTGGATCCCGACGAGAATCTGCTTAACAGTAATAGCTGGTCTCCAGCCCTGACAAAAAAATTTTGGAACAATAAGGCCATGAAATCTGTACGGCATCACACAGGACTACAGAATGATTGCAAAGCTTACGCTGTCCTCATTAAGGATCGAAAGGCAGACTGTTCCAGAAGGATAGACATTTGGGTGGAAGAA…	490	1	sPb-6044	GTCTAACACGCCTCTTATATTCTGTAGGATCCTGCAAAGCCAAATAAAATGTTACAAACATGATTGGCCATCTGAACTTCAAAACTGAGTAAGGTTTTGGGCAAACAATATCTTTGTTGTGGTCCATCACTTTTGACTAACCTGGATAAAAAGGTGATAGCCATCTGTTTGAGCAGGGTCAGCAGGATTTGGCTGATCAAGCAAGTCCTGGATCCCGACGAGAATCTGCTTAACAGTAATAGCTGGTCTCCAGCCCTGACAAAAAAATTTTGGAACAATAAGGCCATGAAATCTGTACGGCATCACACAGGACTACAGAATGATTGCAAAGCTTACGCTGTCCTCATTAAGGATCGAAAGGCAGACTGTTCCAGAAGGATAGACATTTGGGTGGAAGAA…	490	1	0.979592	0.0	1	143.944	71971990	71972479	0	0	0	0	sPb-6044	202	2	1	1	0
232469	sPb-3043	FI848863	25634126	GCCCTTTCGTAGACTGCGTATCCGGATCCAGTGCAGGTTCGTCATTTACTATATTAGCATCTTTGTGTGCATCAAATAATAAACTATTTATCCACTTATCAAAATTGACAACTGGCTCAACTAAAAGATTTCCCGCCCATATCAAGCAGCACGGTTGATGAAGAGTCAAGGGAAAAATTGGCACCCTATGCAGGCTTGTCATCTGAAGAAAGCTACCAGAGTCGCGACCTTGAAAAGGTATATAAAAGGTTAGATTACTAGAAGTATCTCCACATGATC	279	1	sPb-3043	GCCCTTTCGTAGACTGCGTATCCGGATCCAGTGCAGGTTCGTCATTTACTATATTAGCATCTTTGTGTGCATCAAATAATAAACTATTTATCCACTTATCAAAATTGACAACTGGCTCAACTAAAAGATTTCCCGCCCATATCAAGCAGCACGGTTGATGAAGAGTCAAGGGAAAAATTGGCACCCTATGCAGGCTTGTCATCTGAAGAAAGCTACCAGAGTCGCGACCTTGAAAAGGTATATAAAAGGTTAGATTACTAGAAGTATCTCCACATGATC	279	1	0.888889	1e-137	1	144.631	72315431	72315678	0	0	0	0	sPb-3043	203	1	0	1	0
189170	SbMITE-189170	FI847948	25633211	TGCTCTTTTCGTATTGGGCCTCAACTTACGAAGCTGAACGGAATTGGTCCCAAATTCACCGTGCTTGCTCACGGGTTCCGGTTGCCATAATCTGAAGTTGTGAACCAGTACTATGCTACTTTTTGCTTATTATTAAATCTGATTTATTCTAGTTTCAAAAAAAATCTGTTTTATTCTTCAATTCAAAAAACTTG	194	1	SbMITE-189170	TGCTCTTTTCGTATTGGGCCTCAACTTACGAAGCTGAACGGAATTGGTCCCAAATTCACCGTGCTTGCTCACGGGTTCCGGTTGCCATAATCTGAAGTTGTGAACCAGTACTATGCTACTTTTTGCTTATTATTAAATCTGATTTATTCTAGTTTCAAAAAAAATCTGTTTTATTCTTCAATTCAAAAAACTTG	194	1	0.871134	3e-70	1	144.824	72412037	72412219	0	0	0	0	SbMITE-189170	204	1	0	0	0
242617	sPb-8743	FI849418	25634681	GGAGAAGCAGACCACAAGTGAGCTTAAGGAGGTTGTGAAGGCTCAGCAAATGCAGATGGATGAAATGATGAAGAAGTTCCAGAAAGGTGAAATAGCAAGGGCTAAACAGGATGAGGAGTACAAGAAAAAGCAAGATGAGACAAATGCACTGATTAGGGGTCTCATGTCCATGATCCCAGCAAGTCAACCAACAAGGTAAAGTTGTGTTTGGCTTACCAGC	220	1	sPb-8743	GGAGAAGCAGACCACAAGTGAGCTTAAGGAGGTTGTGAAGGCTCAGCAAATGCAGATGGATGAAATGATGAAGAAGTTCCAGAAAGGTGAAATAGCAAGGGCTAAACAGGATGAGGAGTACAAGAAAAAGCAAGATGAGACAAATGCACTGATTAGGGGTCTCATGTCCATGATCCCAGCAAGTCAACCAACAAGGTAAAGTTGTGTTTGGCTTACCAGC	220	1	1	1e-121	1	145.308	72654172	72654391	1	181-7-183.2	1	166.3	sPb-8743	205	1	0	1	0
243089	sPb-1050	FI848665	25633928	GGAGCTTGTGGTAACTTTCAATGTGGCTACACTGTCCTTTGATCTCACTTGATGATAAATTGGTTATGGTTAGGTAGTGTTGTTGGCACATGCATTGTTCTGGGTCATTGCATCGCTGGGGATACTATGTTTCTGAGTAGGACTTCCGCAGAAGATCTTTCTTCGCCCTAGGGTAGGCTACTATTGACTTTAACTAAAGGAATGGCTCTGGTACTTAGGAGTGATTGGGTTGTCCCTTCACTCAGAAGATAGGGTTGTTTCTTGCTTTGGTTGAATCAACCCTTCACTCGGGGGAGCGGACATGGGGTTCTTAGAAAAGCACTAGCCCCGACTGACGATGTCATGTAGCAGCAACTAATTCTAAAATAGGAATTGGCTTGGCTGGCGGTAGAGTTTTAA…	580	1	sPb-1050	GGAGCTTGTGGTAACTTTCAATGTGGCTACACTGTCCTTTGATCTCACTTGATGATAAATTGGTTATGGTTAGGTAGTGTTGTTGGCACATGCATTGTTCTGGGTCATTGCATCGCTGGGGATACTATGTTTCTGAGTAGGACTTCCGCAGAAGATCTTTCTTCGCCCTAGGGTAGGCTACTATTGACTTTAACTAAAGGAATGGCTCTGGTACTTAGGAGTGATTGGGTTGTCCCTTCACTCAGAAGATAGGGTTGTTTCTTGCTTTGGTTGAATCAACCCTTCACTCGGGGGAGCGGACATGGGGTTCTTAGAAAAGCACTAGCCCCGACTGACGATGTCATGTAGCAGCAACTAATTCTAAAATAGGAATTGGCTTGGCTGGCGGTAGAGTTTTAA…	580	1	1	0.0	1	145.824	72911834	72912413	1	181-7-183.2	0	0	sPb-1050	206	1	0	1	0
187782	SbMITE-187782	FI847747	25633010	CAAATATGAGAAGCCACACTTATTTCGCCATTAATCAAAGAGCCACTGACATTCAAGTTGTTCCATGCAGCTTAATGGAGCCTGGCGAAGGAATACCGAGCA	102	2	SbMITE-187782	CAAATATGAGAAGCCACACTTATTTCGCCATTAATCAAAGAGCCACTGACATTCAAGTTGTTCCATGCAGCTTAATGGAGCCTGGCGAAGGAATACCGAGCA	102	1	0.990196	1e-48	1	146.693	73346741	73346842	0	0	0	0	SbMITE-187782	207	1	1	1	0
340981	SbMITE-340981	FI848148	25633411	CAAATATGAGAAGCCACACTGTATTTCGCCATTAATCAAAAAGCCACTGACATTCAAGTTGTTCAATGCAGCTTAATGGAGCCTGGCGAAGGAATACCAAGCAA	104	2	SbMITE-187782	CAAATATGAGAAGCCACACTTATTTCGCCATTAATCAAAGAGCCACTGACATTCAAGTTGTTCCATGCAGCTTAATGGAGCCTGGCGAAGGAATACCGAGCA	102	1	0.961538	5e-42	1	146.693	73346741	73346842	0	0	0	0	SbMITE-187782	207	2	0	1	0
241750	sPb-5292	FI849070	25634333	GTCATATTCCTTCCAAGCCTGCTCATGCTTCTTCCTCAACTCCGATGTTCTATTCACAGCTTTTTCTAGCAGCGGATTCCTAATCTCATGATATGATGGTGAGCGGTAACTTGGACCGTATTGTCCAATTGACTCTAGCAAGACTTCCCAGCTTCTTGAATTAATCACATTCAATGGAAGGCGATTCTCATAAAAGAAGTCTGCAACATGATCATCAACAATTTGTTTGGCCTCCTTACTTCTCTTTGTGCAGTGCTCAAGTGTAGGTTGAGTTAGCTTGGATTTGTACCTCTCTGAAACTACCTCCTCTGGTGACTTGCAAAGCATGGAACTCACTGCCTGGACTGTTTTTGAGTTGCAGGTTTTGC	368	1	sPb-5292	GTCATATTCCTTCCAAGCCTGCTCATGCTTCTTCCTCAACTCCGATGTTCTATTCACAGCTTTTTCTAGCAGCGGATTCCTAATCTCATGATATGATGGTGAGCGGTAACTTGGACCGTATTGTCCAATTGACTCTAGCAAGACTTCCCAGCTTCTTGAATTAATCACATTCAATGGAAGGCGATTCTCATAAAAGAAGTCTGCAACATGATCATCAACAATTTGTTTGGCCTCCTTACTTCTCTTTGTGCAGTGCTCAAGTGTAGGTTGAGTTAGCTTGGATTTGTACCTCTCTGAAACTACCTCCTCTGGTGACTTGCAAAGCATGGAACTCACTGCCTGGACTGTTTTTGAGTTGCAGGTTTTGC	368	1	0.994565	0.0	1	147.583	73791522	73791887	0	0	0	0	sPb-5292	208	1	0	1	0
187176	SbMITE-187176	FI847694	25632957	TGCCCTAATGGTGAGATACGCGCGTTCTCCTGCCTAGTTGTTTCCTCATGCATGCTGTATCTGATTGATA	70	1	SbMITE-187176	TGCCCTAATGGTGAGATACGCGCGTTCTCCTGCCTAGTTGTTTCCTCATGCATGCTGTATCTGATTGATA	70	1	0.957143	3e-30	2	1.51112	755562	755628	0	0	0	0	SbMITE-187176	209	1	0	1	0
341753	SbMITE-341753	FI848289	25633552	TGCACGCACTTACAGTACTCAGTAGTGTCACAGTCAGGCCCCTGCCCGATCGATCTATATTTCGGGCGACAGCACTGCACGGGATCGCCTCTACACCGGCCGGTCCAGTTCAGGTCCAGTCCAGTCCACTCCATTTACTAGTAGTAGAAGAGCTAGCCAATGCAAAGCAGTGTGTATCAATTATTGGTTAGCCCCTGGACCACGCACGCACTGCATATATAGCTTCATTCATTTTCCTATCTTCCTCTACATTTTCTTCACTTGG	265	1	SbMITE-341753	TGCACGCACTTACAGTACTCAGTAGTGTCACAGTCAGGCCCCTGCCCGATCGATCTATATTTCGGGCGACAGCACTGCACGGGATCGCCTCTACACCGGCCGGTCCAGTTCAGGTCCAGTCCAGTCCACTCCATTTACTAGTAGTAGAAGAGCTAGCCAATGCAAAGCAGTGTGTATCAATTATTGGTTAGCCCCTGGACCACGCACGCACTGCATATATAGCTTCATTCATTTTCCTATCTTCCTCTACATTTTCTTCACTTGG	265	1	1	1e-148	2	1.8678	933899	934163	0	0	0	0	SbMITE-341753	210	2	0	1	0
243482	sPb-0303	FI848589	25633852	CTGCAGAGACGGTCCTCCAAATCCTGTGGCTGAATCTTGGAGCTTTTGCTGATGAAAAAATTTAAGGATCTTGTGATTCCCTCACCAAGTAGTGCAGAGAGTAGGATCTCCATTTTGGGTCTCTGGTCAGGAAGATCACACAGCGGGTGGACAGAATGAAATAATCACGCTGTGGGAGTGGCGTGATTGTCTAAGTTCAGGATCGTCCATGCAAAGCAAGAGAATATATAGGACAACAGTTCCTCTTCTAGATGCAAAAGGTCCATGTTCTAGGTGCATTGTTCTGCAACTTGCATGTCAGATCTGCTCTGTGTTCCAAGACTTGATCAAACATGACTTCAGTTTTTGCATAACAGAAGGCACACACTGCACCTGCCCTGGGACACTAATCCCAAAAGC…	614	1	sPb-0303	CTGCAGAGACGGTCCTCCAAATCCTGTGGCTGAATCTTGGAGCTTTTGCTGATGAAAAAATTTAAGGATCTTGTGATTCCCTCACCAAGTAGTGCAGAGAGTAGGATCTCCATTTTGGGTCTCTGGTCAGGAAGATCACACAGCGGGTGGACAGAATGAAATAATCACGCTGTGGGAGTGGCGTGATTGTCTAAGTTCAGGATCGTCCATGCAAAGCAAGAGAATATATAGGACAACAGTTCCTCTTCTAGATGCAAAAGGTCCATGTTCTAGGTGCATTGTTCTGCAACTTGCATGTCAGATCTGCTCTGTGTTCCAAGACTTGATCAAACATGACTTCAGTTTTTGCATAACAGAAGGCACACACTGCACCTGCCCTGGGACACTAATCCCAAAAGC…	614	1	1	0.0	2	2.23428	1117140	1117753	9	17.1	9	98.3	sPb-0303	211	1	0	0	0
433155	sPb-7657	FI849312	25634575	GCGAGAACCCTAGATGAGACATCTAGCAAACCCTAGCTCGAACCCTAGATGAGAGACTTCTATCATCCATGCTCGGCAAGCAATGAATCTAGACAGATTTAAATTAAAAAGGTAGTAATCTATATATTCAATGGTGAGAAGGTCCCGTGCGTACCTTGCTTGAGGAGATGAAGGCGATCGAGGGAGGGCCAATTCTTTGCTGCGATTTTGATGCGCCGGTAGAAGTAGAAGATAATATAAGAGGCGGCGCGCGGAGGAGGAATTAATTGGTGTTGTAGTGGACAATAATCCAATCAGCTGTTGGGCTGGGTACGAGCCAAGCCAGATAAATTAGAATGCAGGCCACACCAGCCCACAAAGATACTGGGCCTCCCTTATATATACTAGCAAAATATGCCC…	773	1	sPb-7657	GCGAGAACCCTAGATGAGACATCTAGCAAACCCTAGCTCGAACCCTAGATGAGAGACTTCTATCATCCATGCTCGGCAAGCAATGAATCTAGACAGATTTAAATTAAAAAGGTAGTAATCTATATATTCAATGGTGAGAAGGTCCCGTGCGTACCTTGCTTGAGGAGATGAAGGCGATCGAGGGAGGGCCAATTCTTTGCTGCGATTTTGATGCGCCGGTAGAAGTAGAAGATAATATAAGAGGCGGCGCGCGGAGGAGGAATTAATTGGTGTTGTAGTGGACAATAATCCAATCAGCTGTTGGGCTGGGTACGAGCCAAGCCAGATAAATTAGAATGCAGGCCACACCAGCCCACAAAGATACTGGGCCTCCCTTATATATACTAGCAAAATATGCCC…	773	1	0.993532	0.0	2	2.41505	1207526	1208295	2	0	2	0	sPb-7657	212	2	1	1	0
187749	SbMITE-187749	FI847743	25633006	TGCTCAAATTTTTTGTAACATGTTTTCTTTTTTATCAAAAGACTTCATGTGTATTTGGTATTTTTCATGCTTATTTAATAAATCTTTGCTTTTAAACACTTTGAATCAATATTGAATTATCATCTTAGCTATATCTATTA	140	1	SbMITE-187749	TGCTCAAATTTTTTGTAACATGTTTTCTTTTTTATCAAAAGACTTCATGTGTATTTGGTATTTTTCATGCTTATTTAATAAATCTTTGCTTTTAAACACTTTGAATCAATATTGAATTATCATCTTAGCTATATCTATTA	140	1	0.764286	9e-54	2	3.53481	1767405	1767511	0	0	0	0	SbMITE-187749	213	1	0	1	0
342859	SbMITE-342859	FI848478	25633741	ACAAGGCCTAGCTTCAAGACAAAATTTCGTTCCTTTTATGACCTTCTGTGAAGACGGTTAGGCTATTCTCTTAGTTTGTCAATATCTAAATTTTCCTTCTGTTATTTCTCCCAATACCACCACTCACGCATCCGTCCAAGACCAAACCAAGCCAGCAGAAATATCGACCTTAGCGGTAGCAGAGTTGTGTACTCCGATTGCAGTTGAATCAGGTTGTTCTGTGAATCGATCGAGAAAAGTTGTGTGTGTTTTGGGGGGCA	260	1	SbMITE-342859	ACAAGGCCTAGCTTCAAGACAAAATTTCGTTCCTTTTATGACCTTCTGTGAAGACGGTTAGGCTATTCTCTTAGTTTGTCAATATCTAAATTTTCCTTCTGTTATTTCTCCCAATACCACCACTCACGCATCCGTCCAAGACCAAACCAAGCCAGCAGAAATATCGACCTTAGCGGTAGCAGAGTTGTGTACTCCGATTGCAGTTGAATCAGGTTGTTCTGTGAATCGATCGAGAAAAGTTGTGTGTGTTTTGGGGGGCA	260	1	1	1e-145	2	4.95115	2475576	2475835	0	0	0	0	SbMITE-342859	214	2	0	1	0
188419	SbMITE-188419	FI847838	25633101	TCAGTCCCAACCAACCTACTGCTGCTTTAAGATTACTCGAAACAGATAAACATTTGGGAGTCACCAGAACTTCACAATCTGGAGTCTGTACAGGGCGAAACCTACCCCTGAGCTGAGAAGGGTGGTGGTTGCCTGGTTGGGGACTGGAGACTTGTGAGCTTGAGACTGACCAAAAAAGGCAAGTGCAGAGGTTGACATATCGTGCA	206	1	SbMITE-188419	TCAGTCCCAACCAACCTACTGCTGCTTTAAGATTACTCGAAACAGATAAACATTTGGGAGTCACCAGAACTTCACAATCTGGAGTCTGTACAGGGCGAAACCTACCCCTGAGCTGAGAAGGGTGGTGGTTGCCTGGTTGGGGACTGGAGACTTGTGAGCTTGAGACTGACCAAAAAAGGCAAGTGCAGAGGTTGACATATCGTGCA	206	1	0.995146	1e-110	2	5.17737	2588685	2588890	0	0	0	0	SbMITE-188419	215	1	1	1	0
170612	sPb-0333	FI848594	25633857	GTTAGTTTGTGGAAGAAGTACCCTTGTTTGTAAAGAACGTTAGTGAAACAGGTCCATATATATCGATGATAAAATCATCTGGTTGAAGTTTCCTTAGTTTGTATAATACGATATAAAGGATCCTTATTAGCTTATTACTATAATAACAATCTCCGATTGATATTGGGAGATTACGGTGGGTGTCACTTTAAACTCATGCATGGGACTGATGATTGATTTTGGATAACAAAGGCGGCGACATGCGTTAGTACACTGATCCATCATGTCCTGGAGGGGCAGTGTATCATCGTCTCAACTGATCTATGTTGCTGGCAGAAGATGAAGCAACCACTGCTGCAATGCTTGCTGTGAGGTTAGGGCTATATACAAGCGTAGTCTTCTACTCGTTTCCTCCCACAC…	480	1	sPb-0333	GTTAGTTTGTGGAAGAAGTACCCTTGTTTGTAAAGAACGTTAGTGAAACAGGTCCATATATATCGATGATAAAATCATCTGGTTGAAGTTTCCTTAGTTTGTATAATACGATATAAAGGATCCTTATTAGCTTATTACTATAATAACAATCTCCGATTGATATTGGGAGATTACGGTGGGTGTCACTTTAAACTCATGCATGGGACTGATGATTGATTTTGGATAACAAAGGCGGCGACATGCGTTAGTACACTGATCCATCATGTCCTGGAGGGGCAGTGTATCATCGTCTCAACTGATCTATGTTGCTGGCAGAAGATGAAGCAACCACTGCTGCAATGCTTGCTGTGAGGTTAGGGCTATATACAAGCGTAGTCTTCTACTCGTTTCCTCCCACAC…	480	1	0.997917	0.0	2	5.36339	2681697	2682175	0	0	2	6.7	sPb-0333	216	1	1	1	0
243304	sPb-0909	FI848647	25633910	GTACCTGAGAAACTGTTTTCATTTCATTCCTGAATATCCTCGCATTCCTTGCCTTCCAAATCTGCCAGCAGATCAAAGCCACAAAAGACGCCAACTCTGGGAGCGGGTGAGAAGAGTGAGCTTGAACTGAATGGAGGTCATTCATGTCCACTGAGATCATGGACAGAAGATTCAAGCTTGTCCAAACACCGCGACCAAGGGAGCAGCCATGGATGATATGTTCCGGTGACTCGTCGGCTGCGTTGCAGATTTCACAAATTCCTGAATCAACGATGCCTTTCCTCAAGAGCACCAAGCGGCACTGTATCCTCCTTTGCGTCAGGAGCCATAAAAACAGTTGCACTCTTGGCGGAGCCAGGCTCTTCCAAACGAAGTTCGCCCTTGGATTGTCCTCCTGTC…	484	2	sPb-0909	GTACCTGAGAAACTGTTTTCATTTCATTCCTGAATATCCTCGCATTCCTTGCCTTCCAAATCTGCCAGCAGATCAAAGCCACAAAAGACGCCAACTCTGGGAGCGGGTGAGAAGAGTGAGCTTGAACTGAATGGAGGTCATTCATGTCCACTGAGATCATGGACAGAAGATTCAAGCTTGTCCAAACACCGCGACCAAGGGAGCAGCCATGGATGATATGTTCCGGTGACTCGTCGGCTGCGTTGCAGATTTCACAAATTCCTGAATCAACGATGCCTTTCCTCAAGAGCACCAAGCGGCACTGTATCCTCCTTTGCGTCAGGAGCCATAAAAACAGTTGCACTCTTGGCGGAGCCAGGCTCTTCCAAACGAAGTTCGCCCTTGGATTGTCCTCCTGTC…	484	3	0.991736	0.0	2	5.38307	2691533	2692016	2	29.4	0	0	sPb-0909_1	217	1	0	0	0
433548	sPb-8219	FI849366	25634629	CTGTAGGCATGTTCAAGACTAAAATAAGGAACTGGATAAATGGATCCGCTGACATTAAATGAAGTTACAAGTTACAATAGCGAAAAAAACAAGATATTGATGCCCACATCACATTTCACATAGCATCTTTAGAAGATTGTACATTGTAGCAATACTTCTGCTCACTGGATAACATTTCATAAACTCCACTTGCTCAATACATGGAACATTTTTTCCTAGTAAATTCCACATTATCCATAATCAGCAAACAAGTTTCACGGATACTACTAGAACACTTTCCCATCAATTCAGAAAAAAGCTGGGGATGGTACTGAATAGTGGGCTTGCATCTAAGTATGCAATTACATAGAAGGATGGTAGGGAGAAGTCGATGACATATCTTGTCAAAGAGCAATTTTG…	800	1	sPb-8219	CTGTAGGCATGTTCAAGACTAAAATAAGGAACTGGATAAATGGATCCGCTGACATTAAATGAAGTTACAAGTTACAATAGCGAAAAAAACAAGATATTGATGCCCACATCACATTTCACATAGCATCTTTAGAAGATTGTACATTGTAGCAATACTTCTGCTCACTGGATAACATTTCATAAACTCCACTTGCTCAATACATGGAACATTTTTTCCTAGTAAATTCCACATTATCCATAATCAGCAAACAAGTTTCACGGATACTACTAGAACACTTTCCCATCAATTCAGAAAAAAGCTGGGGATGGTACTGAATAGTGGGCTTGCATCTAAGTATGCAATTACATAGAAGGATGGTAGGGAGAAGTCGATGACATATCTTGTCAAAGAGCAATTTTG…	800	2	0.97875	0.0	2	6.27935	3139674	3140466	0	0	0	0	sPb-8219_1	218	2	0	0	0
341091	SbMITE-341091	FI848170	25633433	TGCACTGTGTGCTATCTAGCTCCTAGTATATAGTACGAGTATTTATCTTGTATATAAAAACAATTGGTTCATTCGTTGTACGCATGATGCACGATTCCAAGTGTTTTTTTTCAACAAAGCATCGATTTCTCAACCTGTCCCTATAAGATGCATGATACATGGAAATTTGCCCA	173	14	SbMITE-341093	TGCACTGTGTGCTATCTAGCTCCTAGTATATAGTACGAGTATTTATCTTGTATATAAAAACAATTGGTTCATTCGTTGTACGCATGATGCACGATTCCAAGTGTTTTTTTTCAACAAAGCATCGATTTCTCAACCTGTCCCTATAAGATGCATGATACATGGAAATTTGCCCA	173	1	0.948276	1e-74	2	6.85117	3425587	3425760	0	0	0	0	SbMITE-341093	219	2	0	1	0
341092	SbMITE-341092	FI848171	25633434	TGCACTGTGTGCTATCTAGCTCCTAGTATATAGTACGAGTATTTATCTTGTATATAAAAACAATTGGTTCATTCGTTGTACGCATGATGCACGATTCCAAGTGTTTTTTTTCAACAAAGCATCGATTTCTCAACCTGTCCCTATAAGATGCATGATACATGGAAATTTGCCCA	173	14	SbMITE-341093	TGCACTGTGTGCTATCTAGCTCCTAGTATATAGTACGAGTATTTATCTTGTATATAAAAACAATTGGTTCATTCGTTGTACGCATGATGCACGATTCCAAGTGTTTTTTTTCAACAAAGCATCGATTTCTCAACCTGTCCCTATAAGATGCATGATACATGGAAATTTGCCCA	173	1	0.948276	1e-74	2	6.85117	3425587	3425760	0	0	0	0	SbMITE-341093	219	2	0	1	0
341093	SbMITE-341093	FI848172	25633435	TGCACTGTGTGCTATCTAGCTCCTAGTATATAGTACGAGTATTTATCTTGTATATAAAAACAATTGGTTCATTCGTTGTACGCATGATGCACGATTCCAAGTGTTTTTTTTCAACAAAGCATCGATTTCTCAACCTGTCCCTATAAGATGCATGATACATGGAAATTTGCCCA	173	14	SbMITE-341093	TGCACTGTGTGCTATCTAGCTCCTAGTATATAGTACGAGTATTTATCTTGTATATAAAAACAATTGGTTCATTCGTTGTACGCATGATGCACGATTCCAAGTGTTTTTTTTCAACAAAGCATCGATTTCTCAACCTGTCCCTATAAGATGCATGATACATGGAAATTTGCCCA	173	1	0.948276	1e-74	2	6.85117	3425587	3425760	0	0	0	0	SbMITE-341093	219	2	0	1	0
341113	SbMITE-341113	FI848177	25633440	TGCACTGTGTGCTATCTAGCTCCTAGTATATAGTACGAGTATTTATCTTGTATATAAAAACAATTGGTTCATTCGTTGTACGCATGATGCACGATTCCAAGTGTTTTTTTTCAACAAAGCATCGATTTCTCAACCTGTCCCTATAAGATGCATGATACATGGAAATTTGCCCA	173	14	SbMITE-341093	TGCACTGTGTGCTATCTAGCTCCTAGTATATAGTACGAGTATTTATCTTGTATATAAAAACAATTGGTTCATTCGTTGTACGCATGATGCACGATTCCAAGTGTTTTTTTTCAACAAAGCATCGATTTCTCAACCTGTCCCTATAAGATGCATGATACATGGAAATTTGCCCA	173	1	0.948276	1e-74	2	6.85117	3425587	3425760	0	0	0	0	SbMITE-341093	219	2	0	1	0
341115	SbMITE-341115	FI848178	25633441	TGCACTGTGTGCTATCTAGCTCCTAGTATATAGTACGAGTATTTATCTTGTATATAAAAACAATTGGTTCATTCGTTGTACGCATGATGCACGATTCCAAGTGTTTTTTTTCAACAAAGCATCGATTTCTCAACCTGTCCCTATAAGATGCATGATACATGGAAATTTGCCCA	173	14	SbMITE-341093	TGCACTGTGTGCTATCTAGCTCCTAGTATATAGTACGAGTATTTATCTTGTATATAAAAACAATTGGTTCATTCGTTGTACGCATGATGCACGATTCCAAGTGTTTTTTTTCAACAAAGCATCGATTTCTCAACCTGTCCCTATAAGATGCATGATACATGGAAATTTGCCCA	173	1	0.948276	1e-74	2	6.85117	3425587	3425760	9	32.5-32.9	9	91.6	SbMITE-341093	219	2	0	1	0
341162	SbMITE-341162	FI848189	25633452	TGCACTGTGTGCTATCTAGCTCCTAGTATATAGTACGAGTATTTATCTTGTATATAAAAACAATTGGTTCATTCGTTGTACGCATGATGCACGATTCCAAGTGTTTTTTTTCAACAAAGCATCGATTTCTCAACCTGTCCCTATAAGATGCATGATACATGGAAATTTGCCCA	173	14	SbMITE-341093	TGCACTGTGTGCTATCTAGCTCCTAGTATATAGTACGAGTATTTATCTTGTATATAAAAACAATTGGTTCATTCGTTGTACGCATGATGCACGATTCCAAGTGTTTTTTTTCAACAAAGCATCGATTTCTCAACCTGTCCCTATAAGATGCATGATACATGGAAATTTGCCCA	173	1	0.948276	1e-74	2	6.85117	3425587	3425760	0	0	0	0	SbMITE-341093	219	2	1	1	0
341163	SbMITE-341163	FI848190	25633453	TGCACTGTGTGCTATCTAGCTCCTAGTATATAGTACGAGTATTTATCTTGTATATAAAAACAATTGGTTCATTCGTTGTACGCATGATGCACGATTCCAAGTGTTTTTTTTCAACAAAGCATCGATTTCTCAACCTGTCCCTATAAGATGCATGATACATGGAAATTTGCCCA	173	14	SbMITE-341093	TGCACTGTGTGCTATCTAGCTCCTAGTATATAGTACGAGTATTTATCTTGTATATAAAAACAATTGGTTCATTCGTTGTACGCATGATGCACGATTCCAAGTGTTTTTTTTCAACAAAGCATCGATTTCTCAACCTGTCCCTATAAGATGCATGATACATGGAAATTTGCCCA	173	1	0.948276	1e-74	2	6.85117	3425587	3425760	0	0	0	0	SbMITE-341093	219	2	0	1	0
341188	SbMITE-341188	FI848191	25633454	TGCACTGTGTGCTATCTAGCTCCTAGTATATAGTACGAGTATTTATCTTGTATATAAAAACAATTGGTTCATTCGTTGTACGCATGATGCACGATTCCAAGTGTTTTTTTTCAACAAAGCATCGATTTCTCAACCTGTCCCTATAAGATGCATGATACATGGAAATTTGCCCA	173	14	SbMITE-341093	TGCACTGTGTGCTATCTAGCTCCTAGTATATAGTACGAGTATTTATCTTGTATATAAAAACAATTGGTTCATTCGTTGTACGCATGATGCACGATTCCAAGTGTTTTTTTTCAACAAAGCATCGATTTCTCAACCTGTCCCTATAAGATGCATGATACATGGAAATTTGCCCA	173	1	0.948276	1e-74	2	6.85117	3425587	3425760	0	0	0	0	SbMITE-341093	219	2	0	1	0
341189	SbMITE-341189	FI848192	25633455	TGCACTGTGTGCTATCTAGCTCCTAGTATATAGTACGAGTATTTATCTTGTATATAAAAACAATTGGTTCATTCGTTGTACGCATGATGCACGATTCCAAGTGTTTTTTTTCAACAAAGCATCGATTTCTCAACCTGTCCCTATAAGATGCATGATACATGGAAATTTGCCCA	173	14	SbMITE-341093	TGCACTGTGTGCTATCTAGCTCCTAGTATATAGTACGAGTATTTATCTTGTATATAAAAACAATTGGTTCATTCGTTGTACGCATGATGCACGATTCCAAGTGTTTTTTTTCAACAAAGCATCGATTTCTCAACCTGTCCCTATAAGATGCATGATACATGGAAATTTGCCCA	173	1	0.948276	1e-74	2	6.85117	3425587	3425760	0	0	0	0	SbMITE-341093	219	2	0	1	0
341191	SbMITE-341191	FI848193	25633456	TGCACTGTGTGCTATCTATCTCCTAGTATATAGTACGAGTATTTATCTTGTATACCATAACAATTGGTTCATTCGTTGTACGCATGATGCACGATTCCCAGTGTTTTTTTTCAACAAAGCATCCATTTCTCAACCTGTCCCTATAAGATGCATGATACATGGAAATTTGCCCA	173	14	SbMITE-341093	TGCACTGTGTGCTATCTAGCTCCTAGTATATAGTACGAGTATTTATCTTGTATATAAAAACAATTGGTTCATTCGTTGTACGCATGATGCACGATTCCAAGTGTTTTTTTTCAACAAAGCATCGATTTCTCAACCTGTCCCTATAAGATGCATGATACATGGAAATTTGCCCA	173	1	0.913793	3e-60	2	6.85117	3425587	3425760	0	0	0	0	SbMITE-341093	219	2	0	1	0
341213	SbMITE-341213	FI848196	25633459	TGCACTGTGTGCTATCTAACTCCTAGTATATAGTACGAGTATTTATCTTGTATATAAAAACAATTGGTTCATTCGTTGTACGCATGATGCACGATTCCAAGTGTTTTTTTTCAACAAAGCATCGATTTCTCAACCTGTCCCTATAAGATGCATGATACATGGAAATTTGCCCA	173	14	SbMITE-341093	TGCACTGTGTGCTATCTAGCTCCTAGTATATAGTACGAGTATTTATCTTGTATATAAAAACAATTGGTTCATTCGTTGTACGCATGATGCACGATTCCAAGTGTTTTTTTTCAACAAAGCATCGATTTCTCAACCTGTCCCTATAAGATGCATGATACATGGAAATTTGCCCA	173	1	0.942529	4e-72	2	6.85117	3425587	3425760	0	0	0	0	SbMITE-341093	219	2	0	1	0
341216	SbMITE-341216	FI848197	25633460	TGCACTGTGTGCTATCAAACTCCTAGAATATAGAAAGAGTATTTATCTTGAATATAAAAACAATTGGTTCATTCGTTGTACGCATGATGCACTATTCCCAGTGTTATTTTTCAACAAAGCATCGATTTCTCAAACTGTCGCTATAAGATGCATGATACATGGAAATTTGCCCA	173	14	SbMITE-341093	TGCACTGTGTGCTATCTAGCTCCTAGTATATAGTACGAGTATTTATCTTGTATATAAAAACAATTGGTTCATTCGTTGTACGCATGATGCACGATTCCAAGTGTTTTTTTTCAACAAAGCATCGATTTCTCAACCTGTCCCTATAAGATGCATGATACATGGAAATTTGCCCA	173	1	0.931034	1e-62	2	6.85117	3425587	3425760	0	0	0	0	SbMITE-341093	219	2	0	1	0
341234	SbMITE-341234	FI848202	25633465	TGCACTGTGTGCTATCAAACTCCTACTAAATAGTACAAGTATTTATCTTGTATATCAAAACAAATGGTTCATTCTTTGTACGCATGAAGCACGATTCCAAGTGTTTTTTTTCAACAAAGCATCAATTTCTCAACCTGTCCCTATAACATGCATGATACGTGCAAATTTGCCCA	173	14	SbMITE-341093	TGCACTGTGTGCTATCTAGCTCCTAGTATATAGTACGAGTATTTATCTTGTATATAAAAACAATTGGTTCATTCGTTGTACGCATGATGCACGATTCCAAGTGTTTTTTTTCAACAAAGCATCGATTTCTCAACCTGTCCCTATAAGATGCATGATACATGGAAATTTGCCCA	173	1	0.873563	2e-43	2	6.85117	3425587	3425760	0	0	0	0	SbMITE-341093	219	2	0	1	0
341238	SbMITE-341238	FI848203	25633466	TGCTCTGTGTGCTATCTAACTCCTAATATATAGTACGACTATTTATCTTGAATATAAAAACAATTGGTTCATTCGTTGCACGCATGATGCACGATTCCAAGTGTTTTTTTTCAACAAAGCATCCATTTCTCAGCCTGTCCCTATAAGATGCATGATAGATGGAAATTTGCCCA	173	14	SbMITE-341093	TGCACTGTGTGCTATCTAGCTCCTAGTATATAGTACGAGTATTTATCTTGTATATAAAAACAATTGGTTCATTCGTTGTACGCATGATGCACGATTCCAAGTGTTTTTTTTCAACAAAGCATCGATTTCTCAACCTGTCCCTATAAGATGCATGATACATGGAAATTTGCCCA	173	1	0.879191	4e-53	2	6.85117	3425587	3425756	0	0	0	0	SbMITE-341093	219	2	0	1	0
342978	SbMITE-342978	FI848503	25633766	TGCTCTAAAAGTGTACTGACGTCGGTGGAGTGGAAAGGTTTGGCACGGGTGATGAGGCACTGCGACCTCCGCAAATCTCTGGAGATTGAGAATCATCTTGGCAATAATAAGCAGTATCCAGTGTTTCTTACGCACACCACTCCTG	145	1	SbMITE-342978	TGCTCTAAAAGTGTACTGACGTCGGTGGAGTGGAAAGGTTTGGCACGGGTGATGAGGCACTGCGACCTCCGCAAATCTCTGGAGATTGAGAATCATCTTGGCAATAATAAGCAGTATCCAGTGTTTCTTACGCACACCACTCCTG	145	1	0.951724	1e-68	2	7.34252	3671262	3671401	0	0	0	0	SbMITE-342978	220	2	1	1	0
433056	sPb-7801	FI849326	25634589	GATGCAGCCTCTTTATATGCTCCAATGAATGATGAGAAAAACACAAAGGGCTGTAATTAATCGTTGTGTAGAAAAACAGGAGTACTAGTTGTAGTCGGTACTAAACGTGAGTCGTTGTCATTACTCTGTTAAATAAGAGACAACCTTTTTTGTATTGCTGTAAAATAAATAACCTTTTATTTCTCTCCTTTTAAGTAACAGAGGTAGAGCTTTCTGTAGTAAGTATAGCTGTACAACTGTACAGAAAGTAGATGTGAGTGTTGATTTTGTGACAGTGAATCATTGCCCACACATCAAAAGAGAAAAAATGGTACTCCTGTGAAACTGAGGAAAACCTTAATTAAAAAATCATATTTATGGAAGCTTTAGCGCTACAGTTCAATAACCTATGGTTTATGG…	704	1	sPb-7801	GATGCAGCCTCTTTATATGCTCCAATGAATGATGAGAAAAACACAAAGGGCTGTAATTAATCGTTGTGTAGAAAAACAGGAGTACTAGTTGTAGTCGGTACTAAACGTGAGTCGTTGTCATTACTCTGTTAAATAAGAGACAACCTTTTTTGTATTGCTGTAAAATAAATAACCTTTTATTTCTCTCCTTTTAAGTAACAGAGGTAGAGCTTTCTGTAGTAAGTATAGCTGTACAACTGTACAGAAAGTAGATGTGAGTGTTGATTTTGTGACAGTGAATCATTGCCCACACATCAAAAGAGAAAAAATGGTACTCCTGTGAAACTGAGGAAAACCTTAATTAAAAAATCATATTTATGGAAGCTTTAGCGCTACAGTTCAATAACCTATGGTTTATGG…	704	1	0.99858	0.0	2	7.49874	3749370	3750073	0	0	0	0	sPb-7801	221	2	1	1	0
243222	sPb-1209	FI848682	25633945	GCAAGCAGCAGCTGCGGTTGTGTGAGTTGTCACCTTGGCGACGAAGTTGGCGTCCATGAGCACGTTGCCGGAGTTGACGGAGACGTGGAACACCGGGGGGTCGCAGTGGTAGTAGAGGTATTCCTGAATGAATCCGTTAAAATTCCAGGTTCAGAGAACTGAATGAATCGGTTGTGCAGTGGTAGTTACCAGTGCTGCCGCGATGTCAATGGCGACCTGCAACCTGGTCCGCCAGTCCAGCGGCGTCCTGAGAGGATCTGCGGTGGAGAGGCAGGCCAAGCATCAGGGTTCGGGTTTCTGAAGAAAGAAGTCGCCTGAGATGAGAGTGACAGACGAGTCTGCATCTGCAC	350	1	sPb-1209	GCAAGCAGCAGCTGCGGTTGTGTGAGTTGTCACCTTGGCGACGAAGTTGGCGTCCATGAGCACGTTGCCGGAGTTGACGGAGACGTGGAACACCGGGGGGTCGCAGTGGTAGTAGAGGTATTCCTGAATGAATCCGTTAAAATTCCAGGTTCAGAGAACTGAATGAATCGGTTGTGCAGTGGTAGTTACCAGTGCTGCCGCGATGTCAATGGCGACCTGCAACCTGGTCCGCCAGTCCAGCGGCGTCCTGAGAGGATCTGCGGTGGAGAGGCAGGCCAAGCATCAGGGTTCGGGTTTCTGAAGAAAGAAGTCGCCTGAGATGAGAGTGACAGACGAGTCTGCATCTGCAC	350	1	1	0.0	2	7.60356	3801781	3802130	2	18	0	0	sPb-1209	222	1	0	1	0
342019	SbMITE-342019	FI848331	25633594	TGCTCCTACTGTATATTAGGAGGATTATTACTACCCACATGGGAACATGTTTTCATGTACACTGCGATTTGTCTGACAAGTGACATGGTCTCCATGGTACACACAGGCAAATAAAAGAGGCATGCATGTCGTTGCCACTGCATGCAGATTCTACAGAAGCAAACGAAGTGTATGTGTGGCATGTACTGCGCTACCATATGTATGAACAGGTTGCACGTCATGGTGGGAAAAGGACGGTGTCTGCCTCATATTGACACACTGAATCTTG	268	2	SbMITE-342216	TGCTCCTACTGTATATTAGGAGGATTATTAGTAGCCACATGGGAACATGTTTTCATGTACACTGCGTTTGTCTGACAAGTGACATGGTCTCCATGGTACACACAGGCAAATAAAAGAGGCATGCATGTCGTTGCCACTGCATGCAGATTCTACAGAAGCAAACGAAGTGTATGTGTGGCATGTACTGCGCTACCATATGTATGAACAGGTTGCACGTCATGGTGGGAAAAGGACGGTGTCTGCCTCATATTGACACACTGAAGCTTG	267	1	0.947761	1e-130	2	7.86216	3931079	3931336	0	0	0	0	SbMITE-342216	223	2	1	1	0
342216	SbMITE-342216	FI848361	25633624	TGCTCCTACTGTATATTAGGAGGATTATTAGTAGCCACATGGGAACATGTTTTCATGTACACTGCGTTTGTCTGACAAGTGACATGGTCTCCATGGTACACACAGGCAAATAAAAGAGGCATGCATGTCGTTGCCACTGCATGCAGATTCTACAGAAGCAAACGAAGTGTATGTGTGGCATGTACTGCGCTACCATATGTATGAACAGGTTGCACGTCATGGTGGGAAAAGGACGGTGTCTGCCTCATATTGACACACTGAAGCTTG	267	2	SbMITE-342216	TGCTCCTACTGTATATTAGGAGGATTATTAGTAGCCACATGGGAACATGTTTTCATGTACACTGCGTTTGTCTGACAAGTGACATGGTCTCCATGGTACACACAGGCAAATAAAAGAGGCATGCATGTCGTTGCCACTGCATGCAGATTCTACAGAAGCAAACGAAGTGTATGTGTGGCATGTACTGCGCTACCATATGTATGAACAGGTTGCACGTCATGGTGGGAAAAGGACGGTGTCTGCCTCATATTGACACACTGAAGCTTG	267	1	0.977528	1e-140	2	7.86216	3931079	3931342	0	0	0	0	SbMITE-342216	223	2	0	1	0
245603	sPb-8345	FI849382	25634645	GGCACGAGTTCCACCTCCAGTGCATCCTTGAGTGGTGAGCACTCGCTCTTCCTGTCTCTGACTGATTGCTTCCCTGCTGTTTCTCTGTGTTTGTTTTCATATCCGTGTGTTGCTATGATCATTCAGAGCTGGTAGTGTCAACTGTCAAGGACACTGCAATCCACCGCGCAGTTGTTCTATCGTGTTGGGCCGTGTACCTTTAGCTCGTAATTTCGATCACTGCTGAATGCGACGCGCCGTGCTAATCTGAATCTCTGCCCGACGCACTCTGAATGTGAATGTGAATGTGGTTTGGACGAGTCGCATGCTCTGCTCTGAATCACTGTCAGCTTGTCTTAGTTAGTTGCCAGCATTGGTGTTACTGTACTTGTATTGTACTAATTGCGTTACTCTTCGTTA…	600	1	sPb-8345	GGCACGAGTTCCACCTCCAGTGCATCCTTGAGTGGTGAGCACTCGCTCTTCCTGTCTCTGACTGATTGCTTCCCTGCTGTTTCTCTGTGTTTGTTTTCATATCCGTGTGTTGCTATGATCATTCAGAGCTGGTAGTGTCAACTGTCAAGGACACTGCAATCCACCGCGCAGTTGTTCTATCGTGTTGGGCCGTGTACCTTTAGCTCGTAATTTCGATCACTGCTGAATGCGACGCGCCGTGCTAATCTGAATCTCTGCCCGACGCACTCTGAATGTGAATGTGAATGTGGTTTGGACGAGTCGCATGCTCTGCTCTGAATCACTGTCAGCTTGTCTTAGTTAGTTGCCAGCATTGGTGTTACTGTACTTGTATTGTACTAATTGCGTTACTCTTCGTTA…	600	1	1	0.0	2	7.87019	3935096	3935695	2	14.6-15.6	2	9.9-10.6	sPb-8345	224	1	0	1	0
188458	SbMITE-188458	FI847846	25633109	CTAGTATATACAAAGTAGTATGTTGACGTGTCATGAACTCATGATAGGTAATACCTTGCTGGAATGAACTTGCTTGTTTTGATGCATGAAGCACTTACAGGAGTCATGGCAGGCGAAACACTGCCAAATATACATAAACATTGTTCCGGTCGCTATGGGATACTTAATTAGCAGTATATATATATTCTCTAAAAAATATTGCAGTGTATTTATCTTTCGTAATGAGCTTCTACGTATCTATAAATAATTTCACTTTTTCATTTATTCTTGCACGCTTATTATTGTTGACCGGCCGGCATCATAACCTGTTTACATTTAAAAATTTATTAAATCCATCCTTATATGAATTGAATACTGAATTCTTTTTTTGCTGCTAATATAATAGTGCAA	390	1	SbMITE-188458	CTAGTATATACAAAGTAGTATGTTGACGTGTCATGAACTCATGATAGGTAATACCTTGCTGGAATGAACTTGCTTGTTTTGATGCATGAAGCACTTACAGGAGTCATGGCAGGCGAAACACTGCCAAATATACATAAACATTGTTCCGGTCGCTATGGGATACTTAATTAGCAGTATATATATATTCTCTAAAAAATATTGCAGTGTATTTATCTTTCGTAATGAGCTTCTACGTATCTATAAATAATTTCACTTTTTCATTTATTCTTGCACGCTTATTATTGTTGACCGGCCGGCATCATAACCTGTTTACATTTAAAAATTTATTAAATCCATCCTTATATGAATTGAATACTGAATTCTTTTTTTGCTGCTAATATAATAGTGCAA	390	1	0.969231	0.0	2	7.97995	3989976	3990363	0	0	0	0	SbMITE-188458	225	1	0	0	0
340957	SbMITE-340957	FI848142	25633405	TGCCCTCTTGTATGCTGAGCCAAATGGATGGCATGACAAATCGATGACTCCCACCTGTAGCGAAGGGATTGTCACGGTAGGGCTTGCGCCAGCCCGACTCCATTGTCTTTTCTCTATCTCTAA	123	1	SbMITE-340957	TGCCCTCTTGTATGCTGAGCCAAATGGATGGCATGACAAATCGATGACTCCCACCTGTAGCGAAGGGATTGTCACGGTAGGGCTTGCGCCAGCCCGACTCCATTGTCTTTTCTCTATCTCTAA	123	1	0.99187	5e-61	2	8.0417	4020850	4020972	2	15.6	2	10.6	SbMITE-340957	226	2	1	1	0
187913	SbMITE-187913	FI847770	25633033	TGCACGGTTTCGAACAGCACGAATGAAGAGAAGGGGGCAAGCATACCTGGTGATCGCCAGTCGCCGGCGAAGGAGGCCGGACGATGACCTGGCAAAGGGCAGCGTCAGTCGCCGGCGAAGGAGCTGACGAAGATCCGGCAGAGGGCGTCGCCAATCGCCGCCAGTCGTCGCCGCCACGAAAGGAAGGCCGAGAGAGCGAGAGCGAGAGCAAGAACGTCTGAACGGGGACTGTCTTTTCCTTCCTTTCCTTCCTTCATTCCTTCCCCATGTTTAGTTCTAA	280	1	SbMITE-187913	TGCACGGTTTCGAACAGCACGAATGAAGAGAAGGGGGCAAGCATACCTGGTGATCGCCAGTCGCCGGCGAAGGAGGCCGGACGATGACCTGGCAAAGGGCAGCGTCAGTCGCCGGCGAAGGAGCTGACGAAGATCCGGCAGAGGGCGTCGCCAATCGCCGCCAGTCGTCGCCGCCACGAAAGGAAGGCCGAGAGAGCGAGAGCGAGAGCAAGAACGTCTGAACGGGGACTGTCTTTTCCTTCCTTTCCTTCCTTCATTCCTTCCCCATGTTTAGTTCTAA	280	1	0.828571	1e-128	2	8.64314	4321572	4321803	0	0	0	0	SbMITE-187913	227	1	0	0	0
244131	sPb-0963	FI848653	25633916	GGGGCACCACTTTTCTCTTCATATCCTTTATATCTCTCTTTGGTTTCTCCATCTGCCTTGCTGTTCCTGTGCTGAAACTTCTCAGTAACAGTTTCCATGTCCACGGTAGAGTTCTTCATTGGTACCTTGTGGCCACCAAACTCTCCATCCAACTTAGTTTTAATTGCAAGGGTCTTGCCATCACTGGTTTCCTTATCAACCACCTTGGTGTTCTTCATTGGCATCTTGTCATCCCCAGTTTCCTCATCCACCTTATTAACCTTCTTGGACATAAGCTTGCAATCATTACTCTCCATCGCCGCACCATTGTTCTTCGGCAGGAGCTTTAAAACACCACTCTTTGTTGGAATCCTACATTTACCAGTCTCCACATCCACCTCAGTTTGCCTCGACAGAATC…	549	1	sPb-0963	GGGGCACCACTTTTCTCTTCATATCCTTTATATCTCTCTTTGGTTTCTCCATCTGCCTTGCTGTTCCTGTGCTGAAACTTCTCAGTAACAGTTTCCATGTCCACGGTAGAGTTCTTCATTGGTACCTTGTGGCCACCAAACTCTCCATCCAACTTAGTTTTAATTGCAAGGGTCTTGCCATCACTGGTTTCCTTATCAACCACCTTGGTGTTCTTCATTGGCATCTTGTCATCCCCAGTTTCCTCATCCACCTTATTAACCTTCTTGGACATAAGCTTGCAATCATTACTCTCCATCGCCGCACCATTGTTCTTCGGCAGGAGCTTTAAAACACCACTCTTTGTTGGAATCCTACATTTACCAGTCTCCACATCCACCTCAGTTTGCCTCGACAGAATC…	549	1	1	0.0	2	9.32096	4660479	4661027	0	0	0	0	sPb-0963	228	1	0	1	0
340748	SbMITE-340748	FI848098	25633361	ATATTATATAGACGTGAGTAAATCTCAAGTCTTTCCGTGCTGTAGAGTTACCATCCTCCAAAATCATTAAAATAAACAATAATATGAATCATGGAGCA	98	1	SbMITE-340748	ATATTATATAGACGTGAGTAAATCTCAAGTCTTTCCGTGCTGTAGAGTTACCATCCTCCAAAATCATTAAAATAAACAATAATATGAATCATGGAGCA	98	1	1	1e-48	2	9.4168	4708401	4708498	0	0	0	0	SbMITE-340748	229	2	0	0	0
342043	SbMITE-342043	FI848335	25633598	CTAGTTTCCCTCTATCCTTTGCAACCAATAGAAATTAGGGAGAGCCGACGATTTCCCCACCGTTGGGGACACCTTAGTTCAGAGTTCCAGATCAAGAATAAAACCCTGCGCCTCAAAAATCTTTGTAGTGGCTGCGATATTCAGAAATGGTTACACACACCTGCATGCCTTACAGTGTGCA	181	1	SbMITE-342043	CTAGTTTCCCTCTATCCTTTGCAACCAATAGAAATTAGGGAGAGCCGACGATTTCCCCACCGTTGGGGACACCTTAGTTCAGAGTTCCAGATCAAGAATAAAACCCTGCGCCTCAAAAATCTTTGTAGTGGCTGCGATATTCAGAAATGGTTACACACACCTGCATGCCTTACAGTGTGCA	181	1	0.983516	7e-89	2	9.70343	4851715	4851896	0	0	0	0	SbMITE-342043	230	2	1	1	0
242128	sPb-4864	FI849027	25634290	GCCAACGCCTCGAACAGGCTGTGGTCAGGTACCATGTCGTGCTTCTTCATCGGAATGGAGTAGTAGCTCTCGGCGAACTTGGAGAACACCGACCTCTACACACATAGTTAAATGAAACACAAAGATTATTTTTCAGAATTCAGTTCATATAGTTAAATGAAACACATGGATTGTTTATTTCTGAATTCACTCTGGAAAGTGTATATGTTTAATTTTTTGTCAGTTATTAATATTACAGGAGTAGTAATAACTAGATGCATTAGATATTAGTTTAGTTACCAACGGAGTCAGAAGGGTGGCCAAAATTGACAACAGAAGGCCTTCGCCAGGCTTGTGAATGAGGAGTTCAGAGAAACGGTTGAGATAGAGCTTTGAGATGTGGAAGCCCCAGGCGAAGTA…	456	1	sPb-4864	GCCAACGCCTCGAACAGGCTGTGGTCAGGTACCATGTCGTGCTTCTTCATCGGAATGGAGTAGTAGCTCTCGGCGAACTTGGAGAACACCGACCTCTACACACATAGTTAAATGAAACACAAAGATTATTTTTCAGAATTCAGTTCATATAGTTAAATGAAACACATGGATTGTTTATTTCTGAATTCACTCTGGAAAGTGTATATGTTTAATTTTTTGTCAGTTATTAATATTACAGGAGTAGTAATAACTAGATGCATTAGATATTAGTTTAGTTACCAACGGAGTCAGAAGGGTGGCCAAAATTGACAACAGAAGGCCTTCGCCAGGCTTGTGAATGAGGAGTTCAGAGAAACGGTTGAGATAGAGCTTTGAGATGTGGAAGCCCCAGGCGAAGTA…	456	1	1	0.0	2	9.73704	4868518	4868973	2	20.5-24.1	0	0	sPb-4864	231	1	1	1	0
169808	sPb-9688	FI849516	25634779	GAGCATCAGCCGAGAAACGGTTCTCATCATAGAGGACATGATAGTGTGTTGGCCTGCTTGTTCCCTGAAGAAATGAATTTACATTCAGAGTGACAAATATTACACAATCAAAAAACCTGATGCCTGAGTGACAGGTGTCTCAATCATACCTTAATTCCAGCATGGCTACAGAGGTAGAAATCAAACTCGCTGGGATGACAAATGCTAGTATCAACCACAGTTCCTGTGTATTTTAACAGTAAGAAGACACAAATCACAATCAGCATGTATGTGCTCAAAATAATATCATACTTATGTTAGAAGCGGAGATATCCCTAAGATATAGTATGGCTAGTCTGGCGGTTGTCTTTAACCCAACCAGGGTCCAATTCTCACTAATAATGCTCAATGCTTAAGGTG…	805	1	sPb-9688	GAGCATCAGCCGAGAAACGGTTCTCATCATAGAGGACATGATAGTGTGTTGGCCTGCTTGTTCCCTGAAGAAATGAATTTACATTCAGAGTGACAAATATTACACAATCAAAAAACCTGATGCCTGAGTGACAGGTGTCTCAATCATACCTTAATTCCAGCATGGCTACAGAGGTAGAAATCAAACTCGCTGGGATGACAAATGCTAGTATCAACCACAGTTCCTGTGTATTTTAACAGTAAGAAGACACAAATCACAATCAGCATGTATGTGCTCAAAATAATATCATACTTATGTTAGAAGCGGAGATATCCCTAAGATATAGTATGGCTAGTCTGGCGGTTGTCTTTAACCCAACCAGGGTCCAATTCTCACTAATAATGCTCAATGCTTAAGGTG…	805	1	1	0.0	2	11.9956	5997815	5998619	9	76.5	0	0	sPb-9688	232	1	0	1	b
243918	sPb-3086	FI848868	25634131	CTGTAGCAAGCAAGTTAACGTGGAAGTCTGAAACACCTGTCTGTATAGTCGAAGATTCAGCTTGTACTAATGATCAATGACCTGTCACAGTAAGAAAGGTAGGAAAAGAAGCGGCTATTAGTTGAGTGTTCTTTTAGCAAAATGGTACTGCTGCTTTACATTTGCCAGACATGTTACCTTGTATATTCGGGCAGTGCAATACTGAGGCAAGATGTGATGAATTAAGCTTGAATCTCCTCGATCTCATTCGCCCCACTGCTGCTAGCCTCATTGCTACCTTCAGAACTCTC	290	1	sPb-3086	CTGTAGCAAGCAAGTTAACGTGGAAGTCTGAAACACCTGTCTGTATAGTCGAAGATTCAGCTTGTACTAATGATCAATGACCTGTCACAGTAAGAAAGGTAGGAAAAGAAGCGGCTATTAGTTGAGTGTTCTTTTAGCAAAATGGTACTGCTGCTTTACATTTGCCAGACATGTTACCTTGTATATTCGGGCAGTGCAATACTGAGGCAAGATGTGATGAATTAAGCTTGAATCTCCTCGATCTCATTCGCCCCACTGCTGCTAGCCTCATTGCTACCTTCAGAACTCTC	290	1	0.986207	1e-160	2	12.1153	6057649	6057934	2	24.3	2	15.5-17.3	sPb-3086	233	1	0	1	0
244037	sPb-1127	FI848672	25633935	GGTTGGGCATCTCCCGAAGAATCTTGAGATCCTGCTCCTCTAGTTTGCAGATCCTGATATCCAAGAAGCCAATATTGTTGAAGTGTTCTTTGATCCACTGAGGGATGTGCACGTGCTTGGTGTGGTTGATTAGTCCGCCATCAACGCCGGCCATGAAGGACAGGATCTCCCCGGCTAGCGATGACACCAGATTACTATTCTTGCAAGCTTGGCGGTCGCACTTGGGCAACCCCTCCAGTTTTGGAAGCTGAGCAGCTTCTATGGGTTGCATGCCGACGTCATCCTTTAAATACTTGAGATTC	302	2	sPb-9687	GAATCTCAAGTATTTAAAGGATGACGTCGGCATGCAACCCATAGAAGCTGCTCAGCTTCCAAAACTGGAGGGGTTGCCCAAGTGCGTCCGCCAAGCTTGCAAGAATAGTAATCTGGTGTCATCGCTAGCCGGGGAGATCCTGTCCTTCATGGCCGGCGTTGATGGCGGACTAATCAACCACACCAAGCACATGCACATCCCTCAGTGGATCAAAGAACACTTCAACAATATTGGCTTCTTGGATATCAGGATCTGCAAACTAGAGGAGCAGGATCTCAAGATTCTTCGGGAGATGCCCAACC	302	1	0.993377	1e-165	2	12.1505	6075254	6075555	2	37.9	2	17.3	sPb-9687	234	1	0	1	0
244132	sPb-9687	FI849515	25634778	GAATCTCAAGTATTTAAAGGATGACGTCGGCATGCAACCCATAGAAGCTGCTCAGCTTCCAAAACTGGAGGGGTTGCCCAAGTGCGTCCGCCAAGCTTGCAAGAATAGTAATCTGGTGTCATCGCTAGCCGGGGAGATCCTGTCCTTCATGGCCGGCGTTGATGGCGGACTAATCAACCACACCAAGCACATGCACATCCCTCAGTGGATCAAAGAACACTTCAACAATATTGGCTTCTTGGATATCAGGATCTGCAAACTAGAGGAGCAGGATCTCAAGATTCTTCGGGAGATGCCCAACC	302	2	sPb-9687	GAATCTCAAGTATTTAAAGGATGACGTCGGCATGCAACCCATAGAAGCTGCTCAGCTTCCAAAACTGGAGGGGTTGCCCAAGTGCGTCCGCCAAGCTTGCAAGAATAGTAATCTGGTGTCATCGCTAGCCGGGGAGATCCTGTCCTTCATGGCCGGCGTTGATGGCGGACTAATCAACCACACCAAGCACATGCACATCCCTCAGTGGATCAAAGAACACTTCAACAATATTGGCTTCTTGGATATCAGGATCTGCAAACTAGAGGAGCAGGATCTCAAGATTCTTCGGGAGATGCCCAACC	302	1	1	1e-170	2	12.1505	6075254	6075555	2	37.9	2	15.5-17.3	sPb-9687	234	1	0	1	0
169923	sPb-9547	FI849501	25634764	GGCTCGGCATAGCTCCTTCCTTGAAGGTAATCCGTGGTACTCGGCTGTCTATAGTGAGGGAAGAGAGCTTTGCAAACCCTCGACCGCTAATGGCAACCGGCTTCTTCGGGACACCTTCGAACCTTAGCGTCAGTTTCCAAAGGTCCGGCATCTCCCGGAGAATCTTGAGATCCGGCTCCTCTAGTGTGCAGATCCTGATGTCCAAGGAAGTAATATTGTTGAAGTGCTCTTTGATCCAATGCGGGATGTGCATATGCTTCGTGCTGACGACTAATCCACCACCATAAAATAAATGTGTTGTTTGAAACGACAGGATCTCCCCTGCCAGCAATGACATCAGGACACTATTCTTCCATGCTCTGTGGACGCAATTGGGCAATCCCTCCAGTTTTGATAGCT…	521	1	sPb-9547	GGCTCGGCATAGCTCCTTCCTTGAAGGTAATCCGTGGTACTCGGCTGTCTATAGTGAGGGAAGAGAGCTTTGCAAACCCTCGACCGCTAATGGCAACCGGCTTCTTCGGGACACCTTCGAACCTTAGCGTCAGTTTCCAAAGGTCCGGCATCTCCCGGAGAATCTTGAGATCCGGCTCCTCTAGTGTGCAGATCCTGATGTCCAAGGAAGTAATATTGTTGAAGTGCTCTTTGATCCAATGCGGGATGTGCATATGCTTCGTGCTGACGACTAATCCACCACCATAAAATAAATGTGTTGTTTGAAACGACAGGATCTCCCCTGCCAGCAATGACATCAGGACACTATTCTTCCATGCTCTGTGGACGCAATTGGGCAATCCCTCCAGTTTTGATAGCT…	521	1	1	0.0	2	12.298	6148998	6149518	0	0	0	0	sPb-9547	235	1	1	1	0
343289	SbMITE-343289	FI848550	25633813	TGCCCATACCGCATGCAGCAACCAGAGTCCTTGGACCCGTCTACGGAGGAATCGCGCACGCATGGGGCCGAGAGCGTCTTCACAACACCCCACGAGCTTCGAGCGCGTTGTTTATC	116	1	SbMITE-343289	TGCCCATACCGCATGCAGCAACCAGAGTCCTTGGACCCGTCTACGGAGGAATCGCGCACGCATGGGGCCGAGAGCGTCTTCACAACACCCCACGAGCTTCGAGCGCGTTGTTTATC	116	1	0.810345	6e-33	2	12.5647	6282366	6282464	2	25.8	2	17.3	SbMITE-343289	236	2	0	1	0
168314	sPb-5511	FI849091	25634354	GAAACAAGGAACTCTGAAGAAAGCACACAGCCTGTCTGTCCACAAATATATTGTTCAGGCAGAGAGCGAGAGAGAGAGAGAGAGAGAGAGAGGTGGCCTTGCACTTGGCTGCTAGTTGCACCACTCCATGAGAAGCTCATAGGAGGCAGCTGGTGGCTGTGGCAGTGCAAAATTTAGAAGAAATTGAAAGTGGCATAGGATTATGAGCAGGCCAGCTTGGTTGTCTGGGAGGGAGGCATTGGCGGCCTCAGCGGTGGCCATCCTGCTTGGAGGCCTTGTTCTCATGTCATTGGTGGTGGAGAGGGACGTGAAGACGCCAACGCCGGCTAGCGCGGC	336	1	sPb-5511	GAAACAAGGAACTCTGAAGAAAGCACACAGCCTGTCTGTCCACAAATATATTGTTCAGGCAGAGAGCGAGAGAGAGAGAGAGAGAGAGAGAGGTGGCCTTGCACTTGGCTGCTAGTTGCACCACTCCATGAGAAGCTCATAGGAGGCAGCTGGTGGCTGTGGCAGTGCAAAATTTAGAAGAAATTGAAAGTGGCATAGGATTATGAGCAGGCCAGCTTGGTTGTCTGGGAGGGAGGCATTGGCGGCCTCAGCGGTGGCCATCCTGCTTGGAGGCCTTGTTCTCATGTCATTGGTGGTGGAGAGGGACGTGAAGACGCCAACGCCGGCTAGCGCGGC	336	1	0.72619	1e-135	2	13.6176	6808801	6809044	0	0	0	0	sPb-5511	237	1	1	1	0
340416	SbMITE-340416	FI848023	25633286	TGCCCTAAGCACCCGCCCATTCACTGCCTGTACCCTGCAGTTGTTCCACTGTCTCACCCCGCCAAGTTGGCAACTGCGATGAGCAGTATGTCCGGGGACCCAAGTGCCAGCAGTTGTTCTTCCTTGATGTCACTGACTATCTGGATGATAATGCTATCGAGACACTAGTGTTGTGGTAGCAGACGAGAGGCATATGACGCACTGGTCATCTCCCTCCACGTGATCGCAAACATCCACATAGAGGATGCCATACATCTCTACACTTA	266	3	SbMITE-342090	TGCCCTAAGCACCCGCCCATTCACTGCCTGTACCCTGCAGTTGTTCCACTGTCTCACCCCGCCAAGTTGGCAACTGCGATGAGCAGTATGTCCGGGGACCCAAGTGCCAGCAGTTGTTCTTCCTTGATGTCACTGACTATCTGGATGATAATGCTATCGAGACACTAGTGTTGTGGTAGCAGACGAGGAGGCATATGACGCACTGGTCATCTCCCTCCACGTGATCGCAAACATCCACATGGAGGATGCCATACATCTCTACACTTA	267	1	0.992509	1e-142	2	14.0543	7027171	7027437	2	31.9	2	20.9	SbMITE-342090	238	2	0	1	0
342090	SbMITE-342090	FI848347	25633610	TGCCCTAAGCACCCGCCCATTCACTGCCTGTACCCTGCAGTTGTTCCACTGTCTCACCCCGCCAAGTTGGCAACTGCGATGAGCAGTATGTCCGGGGACCCAAGTGCCAGCAGTTGTTCTTCCTTGATGTCACTGACTATCTGGATGATAATGCTATCGAGACACTAGTGTTGTGGTAGCAGACGAGGAGGCATATGACGCACTGGTCATCTCCCTCCACGTGATCGCAAACATCCACATGGAGGATGCCATACATCTCTACACTTA	267	3	SbMITE-342090	TGCCCTAAGCACCCGCCCATTCACTGCCTGTACCCTGCAGTTGTTCCACTGTCTCACCCCGCCAAGTTGGCAACTGCGATGAGCAGTATGTCCGGGGACCCAAGTGCCAGCAGTTGTTCTTCCTTGATGTCACTGACTATCTGGATGATAATGCTATCGAGACACTAGTGTTGTGGTAGCAGACGAGGAGGCATATGACGCACTGGTCATCTCCCTCCACGTGATCGCAAACATCCACATGGAGGATGCCATACATCTCTACACTTA	267	1	1	1e-149	2	14.0543	7027171	7027437	2	31.9	2	20.9	SbMITE-342090	238	2	0	1	0
342329	SbMITE-342329	FI848384	25633647	TGCCCTAAGCACCCGCCCATTCACTGCCTGTACCCTGCAGTTGTTCCACTGTCTCACCCCGCCAAGTTGGCAACTGCGATGAGCAGTATGTCCGGGGACCCAAGTGCCAGCAGTTGTTCTTCCTTGATGTCACTGACTATCTGGATGATAATGCTATCGAGACACTAGTGTTGTGGTAGCAGACGAGAGGCATATGACGCACTGGTCATCTCCCTCCACGTGATCGCAAACATCCACATAGAGGATGCCATACATCTCTACACTTA	266	3	SbMITE-342090	TGCCCTAAGCACCCGCCCATTCACTGCCTGTACCCTGCAGTTGTTCCACTGTCTCACCCCGCCAAGTTGGCAACTGCGATGAGCAGTATGTCCGGGGACCCAAGTGCCAGCAGTTGTTCTTCCTTGATGTCACTGACTATCTGGATGATAATGCTATCGAGACACTAGTGTTGTGGTAGCAGACGAGGAGGCATATGACGCACTGGTCATCTCCCTCCACGTGATCGCAAACATCCACATGGAGGATGCCATACATCTCTACACTTA	267	1	0.992509	1e-142	2	14.0543	7027171	7027437	2	31.9	2	20.9	SbMITE-342090	238	2	1	1	0
343082	SbMITE-343082	FI848527	25633790	CAGTTAGCTTGGCAAGTGGCAACGTTGCTCCGGCGATGCCGACACGACACAGGGGTGAGAAGTGAAAGCGTCGTCGTCGTGTAATTTGTTGCGTGTGTTTGTCCACGGAATTGTTCTTTTGTGCA	125	1	SbMITE-343082	CAGTTAGCTTGGCAAGTGGCAACGTTGCTCCGGCGATGCCGACACGACACAGGGGTGAGAAGTGAAAGCGTCGTCGTCGTGTAATTTGTTGCGTGTGTTTGTCCACGGAATTGTTCTTTTGTGCA	125	1	1	1e-64	2	14.7261	7363058	7363182	0	0	0	0	SbMITE-343082	239	2	1	1	0
341462	SbMITE-341462	FI848232	25633495	ACTACAAGCTGCTGCTCGTGATTAGAGTAGAGTTGAACCACAGCATAACGATACGCCTGATGATGACGTCTGGGCGGCTCTTTTGCAGCTGTGCA	95	1	SbMITE-341462	ACTACAAGCTGCTGCTCGTGATTAGAGTAGAGTTGAACCACAGCATAACGATACGCCTGATGATGACGTCTGGGCGGCTCTTTTGCAGCTGTGCA	95	1	1	8e-47	2	14.7722	7386124	7386218	0	0	0	0	SbMITE-341462	240	2	1	1	0
433336	sPb-2060	FI848774	25634037	GCAGCACTCACTCTGCGCTTCTCGCCATGGCTTTTGCCGTTTCCGAGCTTTTGTTTTGTTCCATTGACGAAACTGCCCCTCCCGTGCTCCATGATTCGCGAATTATTAGGCGCACAGCGTGGACGCGGGACGGGTGCGGGGGCGTGACGCTGACTTGTGGGACCGGGTGTGAGGTAAGGACCAGCTCGAAGTAGAACACGGGTGCTTGGAAAAAGTACTCTCATGACATTTTTTATGCAGCGTTTTGAATTTTCTTTTTACTGTGAAGTGTAAACACTTCTTTTTTTTGAAAATGTGAAGTGTAAACACTATGGCCTTAGTTCGCAAAAATTTTTAAGATTTCCCGTCATATTGAATTTTTGGTCGCATGCACGGAGCATTAAATATAGACGAAAATAA…	564	1	sPb-2060	GCAGCACTCACTCTGCGCTTCTCGCCATGGCTTTTGCCGTTTCCGAGCTTTTGTTTTGTTCCATTGACGAAACTGCCCCTCCCGTGCTCCATGATTCGCGAATTATTAGGCGCACAGCGTGGACGCGGGACGGGTGCGGGGGCGTGACGCTGACTTGTGGGACCGGGTGTGAGGTAAGGACCAGCTCGAAGTAGAACACGGGTGCTTGGAAAAAGTACTCTCATGACATTTTTTATGCAGCGTTTTGAATTTTCTTTTTACTGTGAAGTGTAAACACTTCTTTTTTTTGAAAATGTGAAGTGTAAACACTATGGCCTTAGTTCGCAAAAATTTTTAAGATTTCCCGTCATATTGAATTTTTGGTCGCATGCACGGAGCATTAAATATAGACGAAAATAA…	564	1	0.984043	0.0	2	14.8401	7420036	7420599	0	0	0	0	sPb-2060	241	2	0	1	0
230112	sPb-3798	FI848926	25634189	GCCCTTTCGTAGACTGCGTATCCGGATCCAGTGCAGGACCATTCCAGGGCAGCAAAGCACATTTGCCGCTTCCTGATGCAAAGTGGAAACACACAAGAAAAACTATAGTTCAGACACCACATGTATGGAATTCAATGGTGACCAACTGAAGAGATGTCTAACAATAGGGATGGGAATGGGATGTATCAGCAGTTAAAGATCGAGTTTCTGTGCTTCCGCCTGTACCAACGGTAACCAATGCATGTTGCCATTCCTGGAATTACGAATTTCGTAACCTGTAGTCTGTTAAGTATGGTATTCCACCAGAGGAAGTTGACCAACTTAGCAATTTGAGAACCAATAATGGTTGTTTGTAGTTTCCCCTTAGATTACTTGCTGCACTGGATC	387	1	sPb-3798	GCCCTTTCGTAGACTGCGTATCCGGATCCAGTGCAGGACCATTCCAGGGCAGCAAAGCACATTTGCCGCTTCCTGATGCAAAGTGGAAACACACAAGAAAAACTATAGTTCAGACACCACATGTATGGAATTCAATGGTGACCAACTGAAGAGATGTCTAACAATAGGGATGGGAATGGGATGTATCAGCAGTTAAAGATCGAGTTTCTGTGCTTCCGCCTGTACCAACGGTAACCAATGCATGTTGCCATTCCTGGAATTACGAATTTCGTAACCTGTAGTCTGTTAAGTATGGTATTCCACCAGAGGAAGTTGACCAACTTAGCAATTTGAGAACCAATAATGGTTGTTTGTAGTTTCCCCTTAGATTACTTGCTGCACTGGATC	387	1	0.901809	0.0	2	15.0695	7534732	7535080	2	32.9	2	21.5	sPb-3798	242	1	1	1	0
246432	sPb-1218	FI848683	25633946	GCTGGGAGGGCGTCACCTGCGGCAGGAGGCACCGGTGGAGGGTGGTAGCTCTGAACCTCACTTCTCAGGGCCTCGCCGGCACCATCTCCCCCGCCATCAGCAACCTCACCTTCCTGCGCTCACTCAACCTGAGCTACAACAGCCTTCAAGGCGAGATCCCTCCCAGCATCGGCTCCCTCGGCCGCCTCCGCCGCATCGACCTGAGCTTCAACGTGCTCACCGGAGTCATCCCGAGCAACATCAGCCGCTGCACCGGCCTCCGTGTGATGGACATCAGTTGCAACGTGGGAGTGCAGGGAAGCATCCCAGCTGAGATTGGCAGCATGCCATCCCTCAGGTTTCTAGCGCTGGCAAACAACAGCATCACTGGAACCATCCCGTCGTCTCTTGGGAACCTTT…	451	1	sPb-1218	GCTGGGAGGGCGTCACCTGCGGCAGGAGGCACCGGTGGAGGGTGGTAGCTCTGAACCTCACTTCTCAGGGCCTCGCCGGCACCATCTCCCCCGCCATCAGCAACCTCACCTTCCTGCGCTCACTCAACCTGAGCTACAACAGCCTTCAAGGCGAGATCCCTCCCAGCATCGGCTCCCTCGGCCGCCTCCGCCGCATCGACCTGAGCTTCAACGTGCTCACCGGAGTCATCCCGAGCAACATCAGCCGCTGCACCGGCCTCCGTGTGATGGACATCAGTTGCAACGTGGGAGTGCAGGGAAGCATCCCAGCTGAGATTGGCAGCATGCCATCCCTCAGGTTTCTAGCGCTGGCAAACAACAGCATCACTGGAACCATCCCGTCGTCTCTTGGGAACCTTT…	451	2	1	0.0	2	15.5248	7762383	7762833	0	0	0	0	sPb-1218_2	243	1	0	0	0
246432	sPb-1218	FI848683	25633946	GCTGGGAGGGCGTCACCTGCGGCAGGAGGCACCGGTGGAGGGTGGTAGCTCTGAACCTCACTTCTCAGGGCCTCGCCGGCACCATCTCCCCCGCCATCAGCAACCTCACCTTCCTGCGCTCACTCAACCTGAGCTACAACAGCCTTCAAGGCGAGATCCCTCCCAGCATCGGCTCCCTCGGCCGCCTCCGCCGCATCGACCTGAGCTTCAACGTGCTCACCGGAGTCATCCCGAGCAACATCAGCCGCTGCACCGGCCTCCGTGTGATGGACATCAGTTGCAACGTGGGAGTGCAGGGAAGCATCCCAGCTGAGATTGGCAGCATGCCATCCCTCAGGTTTCTAGCGCTGGCAAACAACAGCATCACTGGAACCATCCCGTCGTCTCTTGGGAACCTTT…	451	1	sPb-1218	GCTGGGAGGGCGTCACCTGCGGCAGGAGGCACCGGTGGAGGGTGGTAGCTCTGAACCTCACTTCTCAGGGCCTCGCCGGCACCATCTCCCCCGCCATCAGCAACCTCACCTTCCTGCGCTCACTCAACCTGAGCTACAACAGCCTTCAAGGCGAGATCCCTCCCAGCATCGGCTCCCTCGGCCGCCTCCGCCGCATCGACCTGAGCTTCAACGTGCTCACCGGAGTCATCCCGAGCAACATCAGCCGCTGCACCGGCCTCCGTGTGATGGACATCAGTTGCAACGTGGGAGTGCAGGGAAGCATCCCAGCTGAGATTGGCAGCATGCCATCCCTCAGGTTTCTAGCGCTGGCAAACAACAGCATCACTGGAACCATCCCGTCGTCTCTTGGGAACCTTT…	451	2	1	0.0	2	15.5936	7796822	7797272	0	0	0	0	sPb-1218_1	244	1	0	1	0
241619	sPb-6794	FI849221	25634484	GCCCTTGATGGATCCCCTGTAGGTGTGGCAGACACAAACTCAGATTCACAGGAAGACAGGGTTACTGTTTTCAGTTTCTGTGAGCACCAGGTGATCAGATTCTCATTCAAGTAGAATGCCATCCCTCCTGTGCTTCTCCTTTCCACTGAATCCCCAGCATGATCACTATCACTGTATCCCTCTAACTTATCTGCACTCCCACCCTGGACATACACCAGCCCAAAGGTCAATGTGCCTCTCAAGTATCTCAGGATCTGCTTTACTGCCTTTGCATGCATAACTGTGGGCTTCTCCATGAATCTAC	304	1	sPb-6794	GCCCTTGATGGATCCCCTGTAGGTGTGGCAGACACAAACTCAGATTCACAGGAAGACAGGGTTACTGTTTTCAGTTTCTGTGAGCACCAGGTGATCAGATTCTCATTCAAGTAGAATGCCATCCCTCCTGTGCTTCTCCTTTCCACTGAATCCCCAGCATGATCACTATCACTGTATCCCTCTAACTTATCTGCACTCCCACCCTGGACATACACCAGCCCAAAGGTCAATGTGCCTCTCAAGTATCTCAGGATCTGCTTTACTGCCTTTGCATGCATAACTGTGGGCTTCTCCATGAATCTAC	304	1	0.924342	1e-157	2	17.2254	8612725	8613005	0	0	0	0	sPb-6794	245	1	0	1	0
188573	SbMITE-188573	FI847863	25633126	AAAATATCTAATCATTAACTAGGTTTAAAAAAATTATCTCGTAAATTACAAACAAACTATATAACATAGCCATAATGTTGTACCGGCTATATTTGCTCTTTTTTCCCTCTAGGCACTGTCACGCAATGACGCAACGCCGTTTTGTTAGATACGGGTAGTATGCTGCGAGTGAGCGTGCA	179	1	SbMITE-188573	AAAATATCTAATCATTAACTAGGTTTAAAAAAATTATCTCGTAAATTACAAACAAACTATATAACATAGCCATAATGTTGTACCGGCTATATTTGCTCTTTTTTCCCTCTAGGCACTGTCACGCAATGACGCAACGCCGTTTTGTTAGATACGGGTAGTATGCTGCGAGTGAGCGTGCA	179	1	0.960894	4e-84	2	17.3532	8676580	8676758	0	0	0	0	SbMITE-188573	246	1	0	0	0
187828	SbMITE-187828	FI847758	25633021	TGCCCACTTAGTCCCCGAGCCTGGTAGTAGGTGGCGTAGACACGTGATGCCAGGGTCAGAAAAGTCTTCATAGAAATTTCAAAAGTATAATGGATCGCCAGATGCATCGTACCGATGTAGTCCCCGAGCTTGCTGGAAGGCGAAGTATGAGCCTTGTAGCAAGGTTTAAAAATTGAATTTACCAGTCCCTGAGCATAGTAGGTACGTCCGCAAATAGATTAATCGACCAGTTCCCTAACTCTTCAAATTTGTG	253	1	SbMITE-187828	TGCCCACTTAGTCCCCGAGCCTGGTAGTAGGTGGCGTAGACACGTGATGCCAGGGTCAGAAAAGTCTTCATAGAAATTTCAAAAGTATAATGGATCGCCAGATGCATCGTACCGATGTAGTCCCCGAGCTTGCTGGAAGGCGAAGTATGAGCCTTGTAGCAAGGTTTAAAAATTGAATTTACCAGTCCCTGAGCATAGTAGGTACGTCCGCAAATAGATTAATCGACCAGTTCCCTAACTCTTCAAATTTGTG	253	2	0.944664	1e-112	2	18.0067	9003352	9003583	0	0	0	0	SbMITE-187828_2	247	1	0	0	0
187857	SbMITE-187857	FI847763	25633026	TGCTCAGTCGGCCGAATCCAGCGCAAGACTCCTGGTGAACGGGAGAAGAACAGCGAAGAGGTGTATGCCCGCCCCCCTCTCTTACCCTTTTTATTGTTGGTCCGTATCTCTCTCTTATTTTTCCTTTCTGGGCCTGCAGGCTCCTGCGGTCATACGGATGACTATGGTTCGATAGGGAGAGCGGCCCATGAAACTGGGTTTTTATTCTTTCTTG	214	1	SbMITE-187857	TGCTCAGTCGGCCGAATCCAGCGCAAGACTCCTGGTGAACGGGAGAAGAACAGCGAAGAGGTGTATGCCCGCCCCCCTCTCTTACCCTTTTTATTGTTGGTCCGTATCTCTCTCTTATTTTTCCTTTCTGGGCCTGCAGGCTCCTGCGGTCATACGGATGACTATGGTTCGATAGGGAGAGCGGCCCATGAAACTGGGTTTTTATTCTTTCTTG	214	1	0.911398	2e-89	2	18.0941	9047034	9047233	0	0	0	0	SbMITE-187857	248	1	0	0	0
189120	SbMITE-189120	FI847942	25633205	TGCTCATGATTAATTAATTAAGCTTAATAAATTCGTTTCTCAGTTTTCAAGCGAGTTATGTAATTATTTTTTATTAGTATCCGAATAATCCTCCTGACATCCTACAAAATATTCGATGTGACATCCAAAAACTTTTCGTACTCCAACTAA	150	1	SbMITE-189120	TGCTCATGATTAATTAATTAAGCTTAATAAATTCGTTTCTCAGTTTTCAAGCGAGTTATGTAATTATTTTTTATTAGTATCCGAATAATCCTCCTGACATCCTACAAAATATTCGATGTGACATCCAAAAACTTTTCGTACTCCAACTAA	150	1	1	2e-79	2	18.3453	9172657	9172806	0	0	0	0	SbMITE-189120	249	1	0	0	0
168460	sPb-1119	FI848671	25633934	GAAGCTGGTGCTGCTGTTCCATGAGGCCAGCGTACCAGAACTGCAATCGATGACTACTTGTGCTTTGAAAGTTAGCAGCGCCGCCTCATCACCGGCGCTCACAGTGGGGATCAGCAGGACGGCAACGAGTGGCGGTAGCAAGGTGAAGACCCCCATTGCCATGGCCATATTGTTTCTCAGTTTGGTAGTTGAGACGTGAAGGCCAAAGGATAAGTAGTGATGGCATGTTTGAACTAGTAAATTTGGAGTCTGTCCTCTGACTTCGCTGAGCTATGGTTTGCTCAGCTGAGAACGATGTAGCAGGATATTTTTGACATTTATTGGTGTCTCTTTCTACAACGCTACAGTCAGTAGACTTTAGGATAGGGCACTCTGTGGAGAAATTTGTGCACACGACAT…	471	1	sPb-1119	GAAGCTGGTGCTGCTGTTCCATGAGGCCAGCGTACCAGAACTGCAATCGATGACTACTTGTGCTTTGAAAGTTAGCAGCGCCGCCTCATCACCGGCGCTCACAGTGGGGATCAGCAGGACGGCAACGAGTGGCGGTAGCAAGGTGAAGACCCCCATTGCCATGGCCATATTGTTTCTCAGTTTGGTAGTTGAGACGTGAAGGCCAAAGGATAAGTAGTGATGGCATGTTTGAACTAGTAAATTTGGAGTCTGTCCTCTGACTTCGCTGAGCTATGGTTTGCTCAGCTGAGAACGATGTAGCAGGATATTTTTGACATTTATTGGTGTCTCTTTCTACAACGCTACAGTCAGTAGACTTTAGGATAGGGCACTCTGTGGAGAAATTTGTGCACACGACAT…	471	1	1	0.0	2	18.4656	9232797	9233267	0	0	0	0	sPb-1119	250	1	0	1	0
340637	SbMITE-340637	FI848076	25633339	AAAGTCTATAGCTCTGTGTACCATTTGCCTGCAGCGCGCTGATGCAGTGCTGTACCCCAGTAAAATCTGTTTTGTGTTTACCATGCCGAAAAGTACACTATTCAAATATAGAGCA	115	1	SbMITE-340637	AAAGTCTATAGCTCTGTGTACCATTTGCCTGCAGCGCGCTGATGCAGTGCTGTACCCCAGTAAAATCTGTTTTGTGTTTACCATGCCGAAAAGTACACTATTCAAATATAGAGCA	115	1	1	1e-58	2	18.5613	9280636	9280750	0	0	0	0	SbMITE-340637	251	2	1	1	0
431672	sPb-5347	FI849075	25634338	GCCTTGCGCGACCTCGAAGCCGCCGATGTCGCAGGTGTTCCGGCAGATGCGGGGCAGGAGGAGGGGAACGGATGGGTGAAGCCTCAGTGTCTCCTTGATCACCAGCCTCGTGTAGTGTAGCCCGTCCATGTGAGACTCGTGATGCTGTGGGATGATGTTGTTGAAGGCTGTCTGAACCTCAGCTTGTGCCTTCGCCATGGCCTCTGGATGTCTGATTAGCTCCGACATGACCCACTCGGCAGCGGACGAAATTGTCTCTGTCCCTGCTATGAATAAATCCTACACATGCACAATTTGATAGAAAAACAAACAGCCATCAAAATGATATATATATAGATCAGGTACCCCCTATGTTTGCTGCTTGGAGAAAAAACCGAGCAGGACTTAGACTTACCACTA…	487	2	sPb-5347	GCCTTGCGCGACCTCGAAGCCGCCGATGTCGCAGGTGTTCCGGCAGATGCGGGGCAGGAGGAGGGGAACGGATGGGTGAAGCCTCAGTGTCTCCTTGATCACCAGCCTCGTGTAGTGTAGCCCGTCCATGTGAGACTCGTGATGCTGTGGGATGATGTTGTTGAAGGCTGTCTGAACCTCAGCTTGTGCCTTCGCCATGGCCTCTGGATGTCTGATTAGCTCCGACATGACCCACTCGGCAGCGGACGAAATTGTCTCTGTCCCTGCTATGAATAAATCCTACACATGCACAATTTGATAGAAAAACAAACAGCCATCAAAATGATATATATATAGATCAGGTACCCCCTATGTTTGCTGCTTGGAGAAAAAACCGAGCAGGACTTAGACTTACCACTA…	487	1	0.997947	0.0	2	19.0498	9524877	9525363	2	47.5	2	30.2	sPb-5347	252	2	0	0	0
432029	sPb-8376	FI849389	25634652	GGAGATAACCTTCTGAGCATCATGCTGAGGGTCCGGGACAACCACGAGTTGGCCTTCCCCTTCGGCAACGCAAACATCAAGGCCATCATAGTGGTAAGTCTAAGTCCTGCTCGGTTTTTTCTCCAAGCAGCAAACATAGGGGGTACCTGATCTATATATATATCATTTTGATGGCTGTTTGTTTTTCTATCAAATTGTGCATGTGTAGGATTTATTCATAGCAGGGACAGAGACAATTTCGTCCGCTGCCGAGTGGGTCATGTCGGAGCTAATCAGACATCCAGAGGCCATGGCGAAGGCACAAGCTGAGGTTCAGACAGCCTTCAACAACATCATCCCACAGCATCACGAGTCTCACATGGACGGGCTACACTACACGAGGCTGGTGATCAAGGAGAC…	487	2	sPb-5347	GCCTTGCGCGACCTCGAAGCCGCCGATGTCGCAGGTGTTCCGGCAGATGCGGGGCAGGAGGAGGGGAACGGATGGGTGAAGCCTCAGTGTCTCCTTGATCACCAGCCTCGTGTAGTGTAGCCCGTCCATGTGAGACTCGTGATGCTGTGGGATGATGTTGTTGAAGGCTGTCTGAACCTCAGCTTGTGCCTTCGCCATGGCCTCTGGATGTCTGATTAGCTCCGACATGACCCACTCGGCAGCGGACGAAATTGTCTCTGTCCCTGCTATGAATAAATCCTACACATGCACAATTTGATAGAAAAACAAACAGCCATCAAAATGATATATATATAGATCAGGTACCCCCTATGTTTGCTGCTTGGAGAAAAAACCGAGCAGGACTTAGACTTACCACTA…	487	1	0.997947	0.0	2	19.0498	9524877	9525363	2	47.5	2	30.2	sPb-5347	252	2	0	0	0
432720	sPb-3447	FI848891	25634154	GGACGCTCTAGCTGCTGCAACCGCCGACCACCGCGGGACGCGCCGCTGCCTCGATGTTGGATGCTCTGCCGCCTCCACAAACTAACCCGCTGCTAATAGTTAGATCCAAATGAGAACATTGAGGGCTTTATTTCCCCTAAAATATTTTATTGCTACTTGCAACACTACTCGGATTAGCTATCAGCACGAGAACACATCTGGGCAGGGCTGATCCCTTCAGTAATGTCTTACAATTTTTACCATGCTCATTTTTGTTTAGTTATGTACTGTAGAGCCGGTGTTGCCGTCCCAGTGTCCCAGCAAAGCAAAAGTTGGAGCCTTCTTCAAAGATGGAAGCAACCAGGAAGGTTCGCTTCAGATCCATTGTTGAGAATAGGGTGAGTGAGGTATGTAAGTTTT…	809	1	sPb-3447	GGACGCTCTAGCTGCTGCAACCGCCGACCACCGCGGGACGCGCCGCTGCCTCGATGTTGGATGCTCTGCCGCCTCCACAAACTAACCCGCTGCTAATAGTTAGATCCAAATGAGAACATTGAGGGCTTTATTTCCCCTAAAATATTTTATTGCTACTTGCAACACTACTCGGATTAGCTATCAGCACGAGAACACATCTGGGCAGGGCTGATCCCTTCAGTAATGTCTTACAATTTTTACCATGCTCATTTTTGTTTAGTTATGTACTGTAGAGCCGGTGTTGCCGTCCCAGTGTCCCAGCAAAGCAAAAGTTGGAGCCTTCTTCAAAGATGGAAGCAACCAGGAAGGTTCGCTTCAGATCCATTGTTGAGAATAGGGTGAGTGAGGTATGTAAGTTTT…	809	1	0.977775	0.0	2	19.3148	9657409	9658216	0	0	0	0	sPb-3447	253	2	0	0	0
342380	SbMITE-342380	FI848391	25633654	TGCTCCATGGTGTTTCTTCCTCACTGACAGTACTGCATCATCCTCTGCCTTCGCACATCTTCCTTTTTCCATCTTCAGCACCGACACTCT	90	1	SbMITE-342380	TGCTCCATGGTGTTTCTTCCTCACTGACAGTACTGCATCATCCTCTGCCTTCGCACATCTTCCTTTTTCCATCTTCAGCACCGACACTCT	90	1	0.911111	2e-22	2	19.6091	9804543	9804631	2	50.5	2	32	SbMITE-342380	254	2	1	1	0
188620	SbMITE-188620	FI847871	25633134	TGCCCACTGCTAACCAAGACACCTAAAAATAAATTCCAAGTTGTGTATGTTTTGATAAGTATCTGCCTGGCCTAGGCCTTTTAAAATATTCTCAAGTTGCATTTCACTTTCTTTCCCTGCTGTTGGTTATAGCACCAAGCTTTCATTCTTTGATTTTCCACACATGACACGGCTTTGAAAGGACCTCTCCTACTTCTCCCTACTCGGTGCCTATTCTTTATTTATCCAGAAGATGTGTAACCTACTGCAGACTCTCATCATTCACTTTTGAGGGACTGGCTA	282	1	SbMITE-188620	TGCCCACTGCTAACCAAGACACCTAAAAATAAATTCCAAGTTGTGTATGTTTTGATAAGTATCTGCCTGGCCTAGGCCTTTTAAAATATTCTCAAGTTGCATTTCACTTTCTTTCCCTGCTGTTGGTTATAGCACCAAGCTTTCATTCTTTGATTTTCCACACATGACACGGCTTTGAAAGGACCTCTCCTACTTCTCCCTACTCGGTGCCTATTCTTTATTTATCCAGAAGATGTGTAACCTACTGCAGACTCTCATCATTCACTTTTGAGGGACTGGCTA	282	1	0.751773	1e-110	2	20.6993	10349631	10349845	0	0	0	0	SbMITE-188620	255	1	1	1	0
230158	sPb-5643	FI849102	25634365	GCCCTTTCGTAGACTGCGTATCCGGATCCAGTGCAGTTTGATGCATCAGATGTAGTGTAATCCATTTTCCTAACAACAATCTGTTTAGCCAAATTACACAGCATCAAAAGCAACTACAACTGGGTAAGCATTATTCCCTTGTGGAGAAAATTTTCTCCACACCCCTCACTATTATCAATTAATCCCTATGCTAGCATGCAGTTTGATTTAACATCCCTAGTCTGAACTTTTCTCCAAGCCATAGCTTTTCACCTCTAGTTCCAAAGCTACACATTCCAGCTATCAATGTCTTTTGATACTAACATCCAAAGAGGCCCTCTTCATATATTCACCACTTGGGATTCATACTCGCCACTTAATAAGTCAAATACCCCTGACGTACGGAAGGCCATTTCTTTC…	516	1	sPb-5643	GCCCTTTCGTAGACTGCGTATCCGGATCCAGTGCAGTTTGATGCATCAGATGTAGTGTAATCCATTTTCCTAACAACAATCTGTTTAGCCAAATTACACAGCATCAAAAGCAACTACAACTGGGTAAGCATTATTCCCTTGTGGAGAAAATTTTCTCCACACCCCTCACTATTATCAATTAATCCCTATGCTAGCATGCAGTTTGATTTAACATCCCTAGTCTGAACTTTTCTCCAAGCCATAGCTTTTCACCTCTAGTTCCAAAGCTACACATTCCAGCTATCAATGTCTTTTGATACTAACATCCAAAGAGGCCCTCTTCATATATTCACCACTTGGGATTCATACTCGCCACTTAATAAGTCAAATACCCCTGACGTACGGAAGGCCATTTCTTTC…	516	1	0.924419	0.0	2	20.8844	10442217	10442694	2	58.3-59.2	2	32-36.2	sPb-5643	256	1	1	1	0
242270	sPb-1940	FI848761	25634024	GTTTGATGCATTAGATGTACACTACTACACAAATGATTTTGCCAGACGGGTAGCCTTTTATTAACCGAGACGGTCAAACAATCGAACCGCCTCATAAAATGTCTGACAATCAACGGAGGTGGTCATTTACCGAGGTGGTTAAAATTGACCGTCTCATAAAACTTAATTATGGAGGCGTCAAAAAATAACTACTACCTAAAATCGATTAATGGAGGTGGTCTATTTCTTTTTTTGTAACAACAACCTGGTAAGCCAAAATAACGCACAACATCACGCAATGACAGGTGTGTATGAACCCTTGTAAAGCTCCTTTAAATTTTTTATAAAATTACAAACTATGGGGATCTCCCCCACAGTATTTTGCGTCAAGAAACATCAAGCAATTGAGGACCAGGTAAA…	454	2	sPb-1940	GTTTGATGCATTAGATGTACACTACTACACAAATGATTTTGCCAGACGGGTAGCCTTTTATTAACCGAGACGGTCAAACAATCGAACCGCCTCATAAAATGTCTGACAATCAACGGAGGTGGTCATTTACCGAGGTGGTTAAAATTGACCGTCTCATAAAACTTAATTATGGAGGCGTCAAAAAATAACTACTACCTAAAATCGATTAATGGAGGTGGTCTATTTCTTTTTTTGTAACAACAACCTGGTAAGCCAAAATAACGCACAACATCACGCAATGACAGGTGTGTATGAACCCTTGTAAAGCTCCTTTAAATTTTTTATAAAATTACAAACTATGGGGATCTCCCCCACAGTATTTTGCGTCAAGAAACATCAAGCAATTGAGGACCAGGTAAA…	454	1	0.984581	0.0	2	20.905	10452478	10452931	2	58.3-59.2	0	0	sPb-1940	257	1	0	1	0
432375	sPb-9253	FI849471	25634734	GTTTGATGCATTAGATGTACACTACTACACAAATGATTTTGCCAGACGGGTAGCCTTTTATTAACCGAGACGGTCAAACAATCGAACCGCCTCATAAAATGTCTGACAATCAACGGAGGTGGTCATTTACCGAGGTGGTTAAAATTGACCGTCTCATAAAACTTAATTATGGAGGCGTCAAAAAATAACTACTACCTAAAATCGATTAATGGAGGTGGTCTATTTCTTTTTTTGTAACAACAACCTGGTAAGCCAAAATAACGCACAACATCACGCAATGACAGGTGTGTATGAACCCTTGTAAAGCTCCTTTAAATTTTTTATAAAATTACAAACTATGGGGACCTCCCCCACAGTATTTTGCGTCAAGAAACATCAAGCAATTGAGGACCAGGTAAA…	454	2	sPb-1940	GTTTGATGCATTAGATGTACACTACTACACAAATGATTTTGCCAGACGGGTAGCCTTTTATTAACCGAGACGGTCAAACAATCGAACCGCCTCATAAAATGTCTGACAATCAACGGAGGTGGTCATTTACCGAGGTGGTTAAAATTGACCGTCTCATAAAACTTAATTATGGAGGCGTCAAAAAATAACTACTACCTAAAATCGATTAATGGAGGTGGTCTATTTCTTTTTTTGTAACAACAACCTGGTAAGCCAAAATAACGCACAACATCACGCAATGACAGGTGTGTATGAACCCTTGTAAAGCTCCTTTAAATTTTTTATAAAATTACAAACTATGGGGATCTCCCCCACAGTATTTTGCGTCAAGAAACATCAAGCAATTGAGGACCAGGTAAA…	454	1	0.980176	0.0	2	20.905	10452478	10452931	0	0	0	0	sPb-1940	257	2	1	1	0
432705	sPb-8963	FI849443	25634706	GCCATAGTCAATTGTGCCTTTTAGATATCGCAGGATCTGTTTCACAGCACCCCAGTGAGCTTTCGTTGGAGCCTCCATAAACCTGCTAACAACACCCACCGAATAAGATAAGTCGGGTCTAGTGTTTACAATATATCTTAGGCTTCCTATGATGCTTCTGTATGCCGTTGGCCTCACAACTTCATCTTCTATTCTCTTGTTCAACTTGAGCCGTGCCTCCATTGGTGTTGCAGTAGGATTGCAATTAAGCATCCCTGCATTCTCTAAAATCTTCTTGGCATAGGCACACTGACTCTATGTGATCCCCTCTGGTCCTTGCTTCACCTCAATGCCCAGGTAATAGCTAAGTAACCCTAGATCACTCATGCTGAATCTTCTCATCATCTCTTGTTTGAACTG…	848	1	sPb-8963	GCCATAGTCAATTGTGCCTTTTAGATATCGCAGGATCTGTTTCACAGCACCCCAGTGAGCTTTCGTTGGAGCCTCCATAAACCTGCTAACAACACCCACCGAATAAGATAAGTCGGGTCTAGTGTTTACAATATATCTTAGGCTTCCTATGATGCTTCTGTATGCCGTTGGCCTCACAACTTCATCTTCTATTCTCTTGTTCAACTTGAGCCGTGCCTCCATTGGTGTTGCAGTAGGATTGCAATTAAGCATCCCTGCATTCTCTAAAATCTTCTTGGCATAGGCACACTGACTCTATGTGATCCCCTCTGGTCCTTGCTTCACCTCAATGCCCAGGTAATAGCTAAGTAACCCTAGATCACTCATGCTGAATCTTCTCATCATCTCTTGTTTGAACTG…	848	1	0.971731	0.0	2	21.7506	10875284	10876132	6	30	6	25	sPb-8963	258	2	0	0	0
233250	sPb-7177	FI849261	25634524	GATCCAGTGCAGTCAGACTGTCAGAGCTTGGAATGAAAGTCTGAAATAACTGGTGTTCACGAAAATGATATGCATGGCGTTTTAGTGCAGTAGTTTGGTCCAGTTTATTGTGGCTGGAAATTTGGTTGTGATACTACTGCAACTTATTTACTCAACCTGAACTGTGTTGCTGATTTTTTTTGCCCTCTTGTACTTTTGGAATGGCACATTTGCACAGTTGTGGAAAAAAGTGTGTACGTACGTAGCAGGGTGTGGGAAATTAAGTCTGCACTGGATCCGGATACGCAGTCTACG	294	1	sPb-7177	GATCCAGTGCAGTCAGACTGTCAGAGCTTGGAATGAAAGTCTGAAATAACTGGTGTTCACGAAAATGATATGCATGGCGTTTTAGTGCAGTAGTTTGGTCCAGTTTATTGTGGCTGGAAATTTGGTTGTGATACTACTGCAACTTATTTACTCAACCTGAACTGTGTTGCTGATTTTTTTTGCCCTCTTGTACTTTTGGAATGGCACATTTGCACAGTTGTGGAAAAAAGTGTGTACGTACGTAGCAGGGTGTGGGAAATTAAGTCTGCACTGGATCCGGATACGCAGTCTACG	294	1	0.867347	1e-132	2	22.1007	11050345	11050607	2	50.5-57.5	2	32-36.2	sPb-7177	259	1	0	1	0
245447	sPb-7686	FI849316	25634579	GCCCACAATATAATACCTGTCGTGCTCGCCAGATTATTGTTGCTGTCATACACAACATATTCCAAGATCTTCTGTGGAGTTTTAAAAATCTAATGATTTTAAGAGTCGATGGACACTTTCTTCAAACTCCAACAAATCATCTGCTCAGCCTTTCTGCGTCCCTTGAAACTGTTGAAATTAAGGTAATTTAATTGATGATATCTTATTGTCGTCACTATATGATATTTTATGTTAATTCGATCGCTTGAAGACATTCTAAATAGGGTTACATGATTTTCTAGAGATGGTACTGATCAAAGTCCACAAAAGTGTGGAATACACATTCCTAGAGTGGCAACAGGAGCTATGAACAATTTGAAATAATGTTGCTTTTCTGAAGAATATATAGGAAGTCTTC	397	1	sPb-7686	GCCCACAATATAATACCTGTCGTGCTCGCCAGATTATTGTTGCTGTCATACACAACATATTCCAAGATCTTCTGTGGAGTTTTAAAAATCTAATGATTTTAAGAGTCGATGGACACTTTCTTCAAACTCCAACAAATCATCTGCTCAGCCTTTCTGCGTCCCTTGAAACTGTTGAAATTAAGGTAATTTAATTGATGATATCTTATTGTCGTCACTATATGATATTTTATGTTAATTCGATCGCTTGAAGACATTCTAAATAGGGTTACATGATTTTCTAGAGATGGTACTGATCAAAGTCCACAAAAGTGTGGAATACACATTCCTAGAGTGGCAACAGGAGCTATGAACAATTTGAAATAATGTTGCTTTTCTGAAGAATATATAGGAAGTCTTC	397	1	0.992443	0.0	2	23.1077	11553854	11554250	9	108.5	9	15.5	sPb-7686	260	1	0	1	0
243659	sPb-1046	FI848663	25633926	GCTAGATACTAGCTAGGCGAATGAGAGAATACAATATAGAGGAAGGCGGTCCTAAAAGACTGATTTGACCAGCCCTCAAAACGTTTTTTTAGTGACGATGGATCTTATATAAGAGTTCCTTTTAACACGGTTAATAAGTTATTAACCGTGTGGGCATTGTAAGATAACCACCACGGTTAATAAGTAATTAACTGTGGCGGTTATGCTAAAATGCCCGCCTCGGTTAATGGTTCCAATAAAAAATAATTTATAACTTTTTCATATGAATTTAGATGAAGACAAACTGTATATCAAAATTGTAGCTCTCGACGTGATCTACAACTTTGTAGTTCAAAAGTTTATAAATTGAAACTGTTTAGGGTCCAAAAATATTATTTTAAGTC	383	2	sPb-1046	GCTAGATACTAGCTAGGCGAATGAGAGAATACAATATAGAGGAAGGCGGTCCTAAAAGACTGATTTGACCAGCCCTCAAAACGTTTTTTTAGTGACGATGGATCTTATATAAGAGTTCCTTTTAACACGGTTAATAAGTTATTAACCGTGTGGGCATTGTAAGATAACCACCACGGTTAATAAGTAATTAACTGTGGCGGTTATGCTAAAATGCCCGCCTCGGTTAATGGTTCCAATAAAAAATAATTTATAACTTTTTCATATGAATTTAGATGAAGACAAACTGTATATCAAAATTGTAGCTCTCGACGTGATCTACAACTTTGTAGTTCAAAAGTTTATAAATTGAAACTGTTTAGGGTCCAAAAATATTATTTTAAGTC	383	1	0.981723	0.0	2	23.2291	11614540	11614922	2	67.7	0	0	sPb-1046	261	1	1	1	0
246522	sPb-5880	FI849121	25634384	GCTAGATACTAGCTAGGCGAATGAGAGAATACAATATAGAGGGAGGCGGTCCTAAAAGACTGATTTGACCAGCCCTCAAAACGTTTTTTTAGTGACGATGGATCTTATATAAGAGTTCCTTTTAACACGGTTAATAAGTTATTAACTGTGTGGGCATTGTAAGATAACCACCACGGTTAATAAGTAATTAGCTGTGGCGGTTATGCTAAAATGCCCGCCTCGGTTAATGGTTCCAATAAAAAATAATTTATAACTTTTTCATATGAATTTAGATGAAGACAAACTGTATATCAAAATTGTAGCTCTCGACGTGATCTACAACTTTGTAGTTCAAAAGTTTATAAATTGAAACTGTTTAGGGTCCAAAAATATTATTTTAAGTC	383	2	sPb-1046	GCTAGATACTAGCTAGGCGAATGAGAGAATACAATATAGAGGAAGGCGGTCCTAAAAGACTGATTTGACCAGCCCTCAAAACGTTTTTTTAGTGACGATGGATCTTATATAAGAGTTCCTTTTAACACGGTTAATAAGTTATTAACCGTGTGGGCATTGTAAGATAACCACCACGGTTAATAAGTAATTAACTGTGGCGGTTATGCTAAAATGCCCGCCTCGGTTAATGGTTCCAATAAAAAATAATTTATAACTTTTTCATATGAATTTAGATGAAGACAAACTGTATATCAAAATTGTAGCTCTCGACGTGATCTACAACTTTGTAGTTCAAAAGTTTATAAATTGAAACTGTTTAGGGTCCAAAAATATTATTTTAAGTC	383	1	0.97389	0.0	2	23.2291	11614540	11614922	2	67.7	0	0	sPb-1046	261	1	0	1	0
341852	SbMITE-341852	FI848301	25633564	CGGTAGTCTCGGCTTGCAAAACACGCAGATGAATGTACTCAAGGATACGTGATTTGGCTGGTCGATTTCTGCGGATGGAAGTCTGAACTGAGCA	94	4	SbMITE-341852	CGGTAGTCTCGGCTTGCAAAACACGCAGATGAATGTACTCAAGGATACGTGATTTGGCTGGTCGATTTCTGCGGATGGAAGTCTGAACTGAGCA	94	1	0.957447	3e-40	2	23.2368	11618382	11618473	0	0	0	0	SbMITE-341852	262	2	0	1	0
341892	SbMITE-341892	FI848312	25633575	CGGTAGTCTCGGCTTGCAAACACGCAGATGAATGTACTCAAGGATACGTGATTTGGCTGGTCGATTTCTGCGGATGGAAGTCTGAACTGAGCA	93	4	SbMITE-341852	CGGTAGTCTCGGCTTGCAAAACACGCAGATGAATGTACTCAAGGATACGTGATTTGGCTGGTCGATTTCTGCGGATGGAAGTCTGAACTGAGCA	94	1	0.946587	2e-35	2	23.2368	11618382	11618473	0	0	0	0	SbMITE-341852	262	2	1	1	0
342130	SbMITE-342130	FI848353	25633616	CGGTAGTCTCGGCTTGCAAAACACGCAGATGAATGTACTCAAGGATACGTGATTTGGCTGGTCGATTTCTGCGGATGGAAGTCTGAACTGAGCA	94	4	SbMITE-341852	CGGTAGTCTCGGCTTGCAAAACACGCAGATGAATGTACTCAAGGATACGTGATTTGGCTGGTCGATTTCTGCGGATGGAAGTCTGAACTGAGCA	94	1	0.957447	3e-40	2	23.2368	11618382	11618473	0	0	0	0	SbMITE-341852	262	2	0	1	0
343131	SbMITE-343131	FI848533	25633796	TGCTCAGTTCAGACTTCCATCCGCAGAAATCGACCAGCCAAATCACGTATCCTTGAGTACATTCATCTGCGTGTTTTGCAAGCCGAGACTACCG	94	4	SbMITE-341852	CGGTAGTCTCGGCTTGCAAAACACGCAGATGAATGTACTCAAGGATACGTGATTTGGCTGGTCGATTTCTGCGGATGGAAGTCTGAACTGAGCA	94	1	0.957447	3e-40	2	23.2368	11618382	11618473	0	0	0	0	SbMITE-341852	262	2	0	1	0
431175	sPb-1223	FI848684	25633947	CTGCAGGGGAGATCTAGGGTATTTGGAGCTTGGAATGGACTAGATGTGTTTTTCGTGTTTTTTTTTGATTGGTTTACGTGGTAGCTGAAGGCTCGGTCTGGTTTAGGTTTACGCACGGGATTTCGCTCTTGGACCAAATTTTTGAGGTATGAATCGAGACGTAGTGGACGTGCTAGATTGAGATTGCTGCTGTTATGTGCACATGGACCCTTCAGCTTTACTTTGTTGAACTTTTAGTGCTTCTTCGTTGGACTACCTAGAATTGCCACTTTTAGTGCTTCCGGTGGTTTAAGCAAGTATTAATTTTCCAATAACAAATCATTGGGGGCATTGCTTGCACTGGAATATACTGCTGTTTATCACTGTGAAAACTGATGCAACAAGGGAACCTACTGCTGT…	837	1	sPb-1223	CTGCAGGGGAGATCTAGGGTATTTGGAGCTTGGAATGGACTAGATGTGTTTTTCGTGTTTTTTTTTGATTGGTTTACGTGGTAGCTGAAGGCTCGGTCTGGTTTAGGTTTACGCACGGGATTTCGCTCTTGGACCAAATTTTTGAGGTATGAATCGAGACGTAGTGGACGTGCTAGATTGAGATTGCTGCTGTTATGTGCACATGGACCCTTCAGCTTTACTTTGTTGAACTTTTAGTGCTTCTTCGTTGGACTACCTAGAATTGCCACTTTTAGTGCTTCCGGTGGTTTAAGCAAGTATTAATTTTCCAATAACAAATCATTGGGGGCATTGCTTGCACTGGAATATACTGCTGTTTATCACTGTGAAAACTGATGCAACAAGGGAACCTACTGCTGT…	837	1	0.971326	0.0	2	23.7183	11859155	11859991	0	0	0	0	sPb-1223	263	2	1	1	0
242875	sPb-0364	FI848597	25633860	GAACTGCGATTGTTATCTTTTGCTAGTTTGCTCATTCTTACACCTACAAAAAGCACGATAACATTCTCTGATCCGTTGTTGTATCAATAGGTGATGCTCCAGATCGATATTGCATCGATAAAAGGTAATGTCCTGATTCCATGAAATTAATTAATGTGTACTCTAGTCCCTCTTTTTTTTTTCCAGTTAATTAGCATATAATTGCGGACCCTGACTATCTGTCTGGTAATCACAATTAGGTTTCAGCTTTGCAGCCCAGAGCAAGAATGGCTGTATTTGCCATAGCGACGACGC	294	2	sPb-0364	GAACTGCGATTGTTATCTTTTGCTAGTTTGCTCATTCTTACACCTACAAAAAGCACGATAACATTCTCTGATCCGTTGTTGTATCAATAGGTGATGCTCCAGATCGATATTGCATCGATAAAAGGTAATGTCCTGATTCCATGAAATTAATTAATGTGTACTCTAGTCCCTCTTTTTTTTTTCCAGTTAATTAGCATATAATTGCGGACCCTGACTATCTGTCTGGTAATCACAATTAGGTTTCAGCTTTGCAGCCCAGAGCAAGAATGGCTGTATTTGCCATAGCGACGACGC	294	1	0.962585	1e-144	2	25.6036	12801806	12802099	2	63.3-64.8	2	40.1	sPb-0364	264	1	0	1	0
231300	sPb-5224	FI849062	25634325	GATCCAGTGCAGCGTCGTCGCTATGGCAAATACAGCCATTCTTGCTCTGGGCTGCAAAGCTGAAACCTAATTGTGATTACCAGACAGATAGTCAGGGTCCGCAATTATATGCTAATTAACTGGAAAAAAAAAGAGGGACTAGAGTACACATTAATTAATTTCATGGAATCAGGACATTACCTTTTATTGATGCAATATCGATCTGGAGCATCACCTATTGATACAACAACGGATCAGAGAATGTTATCGTGCTTTTTGTAGGTGTAAGAATGAGCAAACTAGCAAAAGATAACAATCGCAGTTCTGCACTGGATCCGGATACGCAGTCTACG	332	2	sPb-0364	GAACTGCGATTGTTATCTTTTGCTAGTTTGCTCATTCTTACACCTACAAAAAGCACGATAACATTCTCTGATCCGTTGTTGTATCAATAGGTGATGCTCCAGATCGATATTGCATCGATAAAAGGTAATGTCCTGATTCCATGAAATTAATTAATGTGTACTCTAGTCCCTCTTTTTTTTTTCCAGTTAATTAGCATATAATTGCGGACCCTGACTATCTGTCTGGTAATCACAATTAGGTTTCAGCTTTGCAGCCCAGAGCAAGAATGGCTGTATTTGCCATAGCGACGACGC	294	1	0.876606	1e-149	2	25.6036	12801802	12802103	2	63.3	2	40.1-42.3	sPb-0364	264	1	1	1	0
246398	sPb-8600	FI849407	25634670	GCTCATGTCGTCTGCGCCACCTGACCGGGACACAAAGTCACTGCTCCCGAACGGTGCCTTCTTGCAGCACCATGGACACCACAATGCCCCACACCAGCTCCACATGCAGCACTCGCTACATTCCCGTGGCCCCGCTGGTGGTCGAGCCTCTGGTGGCATGCCCACCGAGTCGCAACCTATTCACATGGACTTCTCACGCAATGAAGCTTGGTTGCACCAGCCACACCACCACCAACGTCCCCGTGAGCAGAGGGTCCTTCATTCTCGCCCTATTGGGCCAGATGGACATGTTGGTCATCCAGGCTATGGTGGCCATCCTGCGCATGGTGGACATATTGTGCATCACCATCCTACTGGCTATGAGATGATATCAGATGCACAGCATACTCTCCAGATGAT…	483	1	sPb-8600	GCTCATGTCGTCTGCGCCACCTGACCGGGACACAAAGTCACTGCTCCCGAACGGTGCCTTCTTGCAGCACCATGGACACCACAATGCCCCACACCAGCTCCACATGCAGCACTCGCTACATTCCCGTGGCCCCGCTGGTGGTCGAGCCTCTGGTGGCATGCCCACCGAGTCGCAACCTATTCACATGGACTTCTCACGCAATGAAGCTTGGTTGCACCAGCCACACCACCACCAACGTCCCCGTGAGCAGAGGGTCCTTCATTCTCGCCCTATTGGGCCAGATGGACATGTTGGTCATCCAGGCTATGGTGGCCATCCTGCGCATGGTGGACATATTGTGCATCACCATCCTACTGGCTATGAGATGATATCAGATGCACAGCATACTCTCCAGATGAT…	483	2	1	0.0	2	27.9938	13996905	13997387	0	0	0	0	sPb-8600_1	265	1	0	0	0
246398	sPb-8600	FI849407	25634670	GCTCATGTCGTCTGCGCCACCTGACCGGGACACAAAGTCACTGCTCCCGAACGGTGCCTTCTTGCAGCACCATGGACACCACAATGCCCCACACCAGCTCCACATGCAGCACTCGCTACATTCCCGTGGCCCCGCTGGTGGTCGAGCCTCTGGTGGCATGCCCACCGAGTCGCAACCTATTCACATGGACTTCTCACGCAATGAAGCTTGGTTGCACCAGCCACACCACCACCAACGTCCCCGTGAGCAGAGGGTCCTTCATTCTCGCCCTATTGGGCCAGATGGACATGTTGGTCATCCAGGCTATGGTGGCCATCCTGCGCATGGTGGACATATTGTGCATCACCATCCTACTGGCTATGAGATGATATCAGATGCACAGCATACTCTCCAGATGAT…	483	1	sPb-8600	GCTCATGTCGTCTGCGCCACCTGACCGGGACACAAAGTCACTGCTCCCGAACGGTGCCTTCTTGCAGCACCATGGACACCACAATGCCCCACACCAGCTCCACATGCAGCACTCGCTACATTCCCGTGGCCCCGCTGGTGGTCGAGCCTCTGGTGGCATGCCCACCGAGTCGCAACCTATTCACATGGACTTCTCACGCAATGAAGCTTGGTTGCACCAGCCACACCACCACCAACGTCCCCGTGAGCAGAGGGTCCTTCATTCTCGCCCTATTGGGCCAGATGGACATGTTGGTCATCCAGGCTATGGTGGCCATCCTGCGCATGGTGGACATATTGTGCATCACCATCCTACTGGCTATGAGATGATATCAGATGCACAGCATACTCTCCAGATGAT…	483	2	1	0.0	2	28.0782	14039093	14039575	0	0	0	0	sPb-8600_2	266	1	0	0	0
243633	sPb-8616	FI849411	25634674	GTATCTGTGGTGGCGTGGCGCATGTTCACACTGCTTCGTTCAAGTAGGGTGATACTATAATCCGAGCCTGCCTACGTAGTAGTCTAGTACACCTGCTTTCTTGCTTTGTTTATGTTGACGAGGTTAATTAAGCCGCGCGCAGCTCACTTTGGTTTGCACGGCGCTATTGTGAGGAACAATTTAGAAAACTATTTGGTCTGTTGGTTGAGTTTATTTACCGAATCTAATAGTTATTCAACAATATTTTTCTCTTATAATAAATCAGCGAATAATATTTTTAGCTATAACTTTTTAGACAAGCGAATAAACAATTTTGTCTCTGTAGTTTTAGAAGTGGCGCCCTCGAGTCTTTTTACAACTGCACGGTGCTATTATTTATAGGCCGTGTGTTTTTC	395	1	sPb-8616	GTATCTGTGGTGGCGTGGCGCATGTTCACACTGCTTCGTTCAAGTAGGGTGATACTATAATCCGAGCCTGCCTACGTAGTAGTCTAGTACACCTGCTTTCTTGCTTTGTTTATGTTGACGAGGTTAATTAAGCCGCGCGCAGCTCACTTTGGTTTGCACGGCGCTATTGTGAGGAACAATTTAGAAAACTATTTGGTCTGTTGGTTGAGTTTATTTACCGAATCTAATAGTTATTCAACAATATTTTTCTCTTATAATAAATCAGCGAATAATATTTTTAGCTATAACTTTTTAGACAAGCGAATAAACAATTTTGTCTCTGTAGTTTTAGAAGTGGCGCCCTCGAGTCTTTTTACAACTGCACGGTGCTATTATTTATAGGCCGTGTGTTTTTC	395	1	1	0.0	2	28.2516	14125802	14126196	2	67	2	43.6-44.8	sPb-8616	267	1	1	1	0
188388	SbMITE-188388	FI847830	25633093	CTTCTGGTCTCCCTCGCCCCCTCACCCTCACAGCTCGTCATCGCTACTGGTTGCGATCGCGGTCTTGAAGCCCTAGGTCAGGGTTGCTTGGTCGACACCGACAGTTGCTGTCGGGTTCGGCATCGGCGAGCA	132	1	SbMITE-188388	CTTCTGGTCTCCCTCGCCCCCTCACCCTCACAGCTCGTCATCGCTACTGGTTGCGATCGCGGTCTTGAAGCCCTAGGTCAGGGTTGCTTGGTCGACACCGACAGTTGCTGTCGGGTTCGGCATCGGCGAGCA	132	1	0.924242	2e-57	2	28.3878	14193913	14194037	0	0	0	0	SbMITE-188388	268	1	0	0	0
430896	sPb-2685	FI848834	25634097	GCACACAAAATATGAGTTCTTACAGACTAATCCATGCCTAGGAGCTGCAAGCACACTAACTGATATGTGCCGTGTTTCAAATCTACAAAAACCAATCAAAATTTACAGTATATGAATGTGCAAAAACCTAACATAGTATCTCTGGCTAGACAAAAACATGAGACATGGTGCATAGAAACTTGTACACACGAAGCATGAAAATTCTGAACATATCCATCATCGAACTCATTCTCCAACTAACATCATCCATCACACAAAGAAGCATAGAAATTAACATGGAGGAGCATACAAGAAATTAACAATGCATAGAAAATCAATTTCACTAAAAAGTCATTTTTACCGAGGAATTACCAACGTTCGACCTATATCAAGCACCTCAATGCCGTCGACCCCTCCACC…	519	1	sPb-2685	GCACACAAAATATGAGTTCTTACAGACTAATCCATGCCTAGGAGCTGCAAGCACACTAACTGATATGTGCCGTGTTTCAAATCTACAAAAACCAATCAAAATTTACAGTATATGAATGTGCAAAAACCTAACATAGTATCTCTGGCTAGACAAAAACATGAGACATGGTGCATAGAAACTTGTACACACGAAGCATGAAAATTCTGAACATATCCATCATCGAACTCATTCTCCAACTAACATCATCCATCACACAAAGAAGCATAGAAATTAACATGGAGGAGCATACAAGAAATTAACAATGCATAGAAAATCAATTTCACTAAAAAGTCATTTTTACCGAGGAATTACCAACGTTCGACCTATATCAAGCACCTCAATGCCGTCGACCCCTCCACC…	519	1	0.998077	0.0	2	28.5562	14278096	14278615	0	0	0	0	sPb-2685	269	2	1	1	0
243926	sPb-4689	FI849009	25634272	ATGTCATTTCCTGTTTAGCATAACTAAATATTGATAATTGTAAAAATCTGTTAACTACCGGTGATCGTAACTGATGTACATTTCATCACAGAAACCATATATCTGATTAAATATGATGAACCAAATTAATTTCAGAACGATAATAACCCTATCTTGCAAACTTTACCTTATGTACAGGTACCAGGCTAATAATGTCCTGCTTATGGAATGGAAAAGAGCAATCCATAATGAAATCTCGGGGTGCCAATTCAATGCCCACCTAAAAGCAATGATTATCCTCAATTAGAGCACACCAAACATCAAGATGATTTTTTTATAAGAAAAAAATAACTTTTACCTTATGGCATACTCCTCTAACGACAGCATATTTCCTCACATCATGGTAATGTTTCTCCGTAA…	422	1	sPb-4689	ATGTCATTTCCTGTTTAGCATAACTAAATATTGATAATTGTAAAAATCTGTTAACTACCGGTGATCGTAACTGATGTACATTTCATCACAGAAACCATATATCTGATTAAATATGATGAACCAAATTAATTTCAGAACGATAATAACCCTATCTTGCAAACTTTACCTTATGTACAGGTACCAGGCTAATAATGTCCTGCTTATGGAATGGAAAAGAGCAATCCATAATGAAATCTCGGGGTGCCAATTCAATGCCCACCTAAAAGCAATGATTATCCTCAATTAGAGCACACCAAACATCAAGATGATTTTTTTATAAGAAAAAAATAACTTTTACCTTATGGCATACTCCTCTAACGACAGCATATTTCCTCACATCATGGTAATGTTTCTCCGTAA…	422	1	0.7109	1e-154	2	29.5824	14791176	14791483	0	0	0	0	sPb-4689	270	1	1	1	0
188290	SbMITE-188290	FI847822	25633085	TAAGTAAAAAAAGAGAAGAAAGTAAAAGTAAGCTTTAAAACTCACAGCGAGCTTAGGCATAAGAATTAAAAAATTATAAAACTAATACTCCCTTCGTACTCGTTTTACTTGACGTCTTAAGCAACTTCAGTGATTTCATGAAACTTGACGTCCTGGGCA	159	1	SbMITE-188290	TAAGTAAAAAAAGAGAAGAAAGTAAAAGTAAGCTTTAAAACTCACAGCGAGCTTAGGCATAAGAATTAAAAAATTATAAAACTAATACTCCCTTCGTACTCGTTTTACTTGACGTCTTAAGCAACTTCAGTGATTTCATGAAACTTGACGTCCTGGGCA	159	1	0.924528	1e-77	2	30.0229	15011438	15011584	0	0	0	0	SbMITE-188290	271	1	0	0	0
341404	SbMITE-341404	FI848224	25633487	TAAACGTAGCCCCGAGTGGCCGACAGCTGCCATGGCGCTGTGGCAGCTACGAGTAGTGGCAACGGCGCAGCGCCATGTCCCTGTGACTACACGGGCA	97	1	SbMITE-341404	TAAACGTAGCCCCGAGTGGCCGACAGCTGCCATGGCGCTGTGGCAGCTACGAGTAGTGGCAACGGCGCAGCGCCATGTCCCTGTGACTACACGGGCA	97	1	1	5e-48	2	30.3787	15189331	15189427	0	0	0	0	SbMITE-341404	272	2	1	1	0
340431	SbMITE-340431	FI848025	25633288	TGCTCTAGGAAGCACTGCACGTAGTCGTGGGCCACGAGATCTGAGGCGTTCTTCCACAACTCGAACCAACATTTCCAGTACGCCTCGA	88	2	SbMITE-342471	TGCTCTAGGAAGCACTGCACGTAGTCGTGGGCCACGAGATCTGAGGCGTTCTTCCACAACTCGAACCAACATTTCCAGTACGCCTCG	87	1	0.988636	4e-42	2	35.7406	17870285	17870371	2	73.4-74.1	2	47-47.3	SbMITE-342471	273	2	1	1	0
342471	SbMITE-342471	FI848401	25633664	TGCTCTAGGAAGCACTGCACGTAGTCGTGGGCCACGAGATCTGAGGCGTTCTTCCACAACTCGAACCAACATTTCCAGTACGCCTCG	87	2	SbMITE-342471	TGCTCTAGGAAGCACTGCACGTAGTCGTGGGCCACGAGATCTGAGGCGTTCTTCCACAACTCGAACCAACATTTCCAGTACGCCTCG	87	1	1	4e-42	2	35.7406	17870285	17870371	2	73.4-74.1	2	47-47.3	SbMITE-342471	273	2	0	1	0
233290	sPb-6416	FI849172	25634435	GCCCTTCGTAGACTGCGTATCCGGATCCAGTGCAGGGCCAACTGCACAACAAAGACCGAAAAGTTACTATTTATATGGGAGTGCTATGAGCAGCAGATGTTATATGAATGGCACTGCTGCATAGCCACATCCCGAGCATTGACAATTCCAAATCTAAACCATGCCAAGTGCCAAGTAGCTACACGACTTATTCATATAGAATCTATAAAAATGGAAACATCTGCACTGGATC	232	1	sPb-6416	GCCCTTCGTAGACTGCGTATCCGGATCCAGTGCAGGGCCAACTGCACAACAAAGACCGAAAAGTTACTATTTATATGGGAGTGCTATGAGCAGCAGATGTTATATGAATGGCACTGCTGCATAGCCACATCCCGAGCATTGACAATTCCAAATCTAAACCATGCCAAGTGCCAAGTAGCTACACGACTTATTCATATAGAATCTATAAAAATGGAAACATCTGCACTGGATC	232	1	0.840517	1e-106	2	37.7216	18860822	18861016	0	0	0	0	sPb-6416	274	1	0	1	0
187382	SbMITE-187382	FI847714	25632977	TGCACTTGCGGATCATTTCCTTATTGCGTTACCAAATATCAACAACTTCCTAAAGTGTCCGCTAAAGAGAGAGATTAAGTGGGACAAGAACCTTACAAAGAGGAGAAAGAACGATTAAAGTTGTCAATGGAGTACGAGCCAGTGTTGAAGTCATTGGAGATTTATCTTTAGAATTGAATAAGGGTTTTCACTTAGACTTA	200	1	SbMITE-187382	TGCACTTGCGGATCATTTCCTTATTGCGTTACCAAATATCAACAACTTCCTAAAGTGTCCGCTAAAGAGAGAGATTAAGTGGGACAAGAACCTTACAAAGAGGAGAAAGAACGATTAAAGTTGTCAATGGAGTACGAGCCAGTGTTGAAGTCATTGGAGATTTATCTTTAGAATTGAATAAGGGTTTTCACTTAGACTTA	200	1	0.97	1e-102	2	39.056	19528010	19528205	2	73.4	2	47	SbMITE-187382	275	1	1	1	0
432042	sPb-1920	FI848755	25634018	GGAATCCTTGTAGCCAGCAGTATTATTAGTCTTGCTCTTACCAAACTATAGTACAAGCAATAACTCGTCCCAACCTCCACACCCCTGGTCGGGTCTATAAATTTGCCACACCATGATTGTGCCCATCGCAATCAACTCATCAAAAGAGTGAGCACCTCCAGTACATGAGACTGAGAGATGGCAGCACCAGTAGAGACCATGAACCCTAGCACCGAGGTTCTTGACACTACAGTCACATCAGTGTTCCAGCCAGGAAAGCTTGCCGTCGAGCTGATTTCAGTGGATCATAACACAGATCCTACACCACCGATCCCGGTCTTGATTGCGGCTCCCAAGGATTCAGGAACATACCCAGTCGCCATGCTTCTTCATGGCTTCTGCCTCCAGAACCATTTCTAC…	735	2	sPb-6434	GGAATCCTTGTAGCCAGCAGTATTATTAGTCTTGCTCTTACCAAACTATAGTACAAGCAATAACTCGTCCCAACCTCCACACCCCTGGTCGGGTCTATAAATTTGCCACACCATGATTGTGCCCATCGCAATCAACTCATCAAAAGAGTGAGCACCTCCAGTACATGAGACTGAGAGATGGCAGCACCAGTAGAGACCATGAACCCTAGCACCGAGGTTCTTGACACTACAGTCACATCAGTGTTCCAGCCAGGAAAGCTTGCCGTCGAGCTGATTTCAGTGGATCATAACACAGATCCTACACCACCGATCCCGGTCTTGATTGCGGCTCCCAAGGATTCAGGAACATACCCAGTCGCCATGCTTCTTCATGGCTTCTGCCTCCAGAACCATTTCTAC…	735	1	1	0.0	2	40.848	20423978	20424712	2	74.1	2	47.3	sPb-6434	276	2	0	1	0
243692	sPb-6434	FI849175	25634438	GGAATCCTTGTAGCCAGCAGTATTATTAGTCTTGCTCTTACCAAACTATAGTACAAGCAATAACTCGTCCCAACCTCCACACCCCTGGTCGGGTCTATAAATTTGCCACACCATGATTGTGCCCATCGCAATCAACTCATCAAAAGAGTGAGCACCTCCAGTACATGAGACTGAGAGATGGCAGCACCAGTAGAGACCATGAACCCTAGCACCGAGGTTCTTGACACTACAGTCACATCAGTGTTCCAGCCAGGAAAGCTTGCCGTCGAGCTGATTTCAGTGGATCATAACACAGATCCTACACCACCGATCCCGGTCTTGATTGCGGCTCCCAAGGATTCAGGAACATACCCAGTCGCCATGCTTCTTCATGGCTTCTGCCTCCAGAACCATTTCTAC…	735	2	sPb-6434	GGAATCCTTGTAGCCAGCAGTATTATTAGTCTTGCTCTTACCAAACTATAGTACAAGCAATAACTCGTCCCAACCTCCACACCCCTGGTCGGGTCTATAAATTTGCCACACCATGATTGTGCCCATCGCAATCAACTCATCAAAAGAGTGAGCACCTCCAGTACATGAGACTGAGAGATGGCAGCACCAGTAGAGACCATGAACCCTAGCACCGAGGTTCTTGACACTACAGTCACATCAGTGTTCCAGCCAGGAAAGCTTGCCGTCGAGCTGATTTCAGTGGATCATAACACAGATCCTACACCACCGATCCCGGTCTTGATTGCGGCTCCCAAGGATTCAGGAACATACCCAGTCGCCATGCTTCTTCATGGCTTCTGCCTCCAGAACCATTTCTAC…	735	1	1	0.0	2	40.848	20423978	20424712	2	73.9-75.6	2	47.6	sPb-6434	276	1	1	1	0
230736	sPb-2912	FI848850	25634113	CATGGCTGCCTTGGTTTGCGGCAACTGACGGCCTTTGACGGTTATGTATGGTAAATCCATGTTCTTCGTAGCCTACAATTTCATACGTACTGGATTGGGTCATTTGACCCAATAGAAACAGGCCTTACAGTTGATCGATGAGTTAAAACTTTTGGTTTGCATCCAGTGGCGATGCACAGCAGCAGTATGGCATCTCCTAGGTGTTCAGCATGGGCGCGGCTATTCTGCACTGGATCCGGATACGCAGTCTACG	253	2	sPb-2912	CATGGCTGCCTTGGTTTGCGGCAACTGACGGCCTTTGACGGTTATGTATGGTAAATCCATGTTCTTCGTAGCCTACAATTTCATACGTACTGGATTGGGTCATTTGACCCAATAGAAACAGGCCTTACAGTTGATCGATGAGTTAAAACTTTTGGTTTGCATCCAGTGGCGATGCACAGCAGCAGTATGGCATCTCCTAGGTGTTCAGCATGGGCGCGGCTATTCTGCACTGGATCCGGATACGCAGTCTACG	253	1	0.901186	1e-124	2	41.0793	20539671	20539899	0	0	0	0	sPb-2912	277	1	0	1	0
434176	sPb-6750	FI849215	25634478	GTAGGTGGTAACGATTGATCTCCTTACATTTCGATCCACAGTACCTACTGGCGATTAATCTCTGCACATGTCGATCTTCAATCCCTGTTGATGATTAATCTCCCCACATCTTGATCTGCACATCCTGAAGATTAATCTCCCCATCTCGATCTACAGTTCCTGAGGATTCATGGCTTGCATCCATGGCTGCCTTGGTTTGCGGCAACTGACGGCCTTTGACGGTTATGTATGGTAAATCCATGTTCTTCGTAGCCTACAATTTCATACGTACTGGATTGGATCATTTGACCCAATAGAAACAGGCCTTACAGTTGATCGATGAGTTAAAACTTTTGGTTTGCATCCAGTGGCGATGCACAGCAGCAGTATGGCATCTCCTAGGTGTTCAGCATGGGCGCG…	406	2	sPb-2912	CATGGCTGCCTTGGTTTGCGGCAACTGACGGCCTTTGACGGTTATGTATGGTAAATCCATGTTCTTCGTAGCCTACAATTTCATACGTACTGGATTGGGTCATTTGACCCAATAGAAACAGGCCTTACAGTTGATCGATGAGTTAAAACTTTTGGTTTGCATCCAGTGGCGATGCACAGCAGCAGTATGGCATCTCCTAGGTGTTCAGCATGGGCGCGGCTATTCTGCACTGGATCCGGATACGCAGTCTACG	253	1	0.743842	1e-166	2	41.0792	20539592	20539895	0	0	0	0	sPb-2912	277	2	1	1	0
341077	SbMITE-341077	FI848167	25633430	TGCACCATTGTTTCACAAGCTACATGACTTGTTAGTGAGTACATATGGTCAGGAACCATTTGTTCACATGATTTCTTTGGAATCACTTGGTATCTTTCTTCTAGTTTGTGGACACATGGTGTGTCCATAAGTGCTTTGCATGGTATAGTCAAGCATTCTGGTG	163	1	SbMITE-341077	TGCACCATTGTTTCACAAGCTACATGACTTGTTAGTGAGTACATATGGTCAGGAACCATTTGTTCACATGATTTCTTTGGAATCACTTGGTATCTTTCTTCTAGTTTGTGGACACATGGTGTGTCCATAAGTGCTTTGCATGGTATAGTCAAGCATTCTGGTG	163	1	0.993865	1e-84	2	44.2728	22136405	22136567	0	0	0	0	SbMITE-341077	278	2	1	1	0
244999	sPb-4263	FI848977	25634240	GAATGGACATCCTCTAGCATTTGTGAGCAAATCATTGGGACCCAAGACTCGAGGTTTATCTACATATGAGAAGGAGTACTTGGCCACCCTTATAGCTGTGGATCAGTGGCACTCTTATTTACAGCATGCTGAGTTTACTATCTTCACTGATCAGCGCAGTCTCATGCATATTACCGAGCAACGACTTCAGACCCCTTGGCAGATGAAACTCTACACTAAACTGGTTGGGTTGCAGTTCCAGGTCGTTTACAAACCCGGGGTCTCCAACTTGGCCGCAGATGCTCTGTCTCGACATCCAGCTCCCCAGAACATTTAAATGCTATCTCAGCTCCGTCCCACTCTTGGCTCGCTGATGTTGCTACTGGTTACAATTCAGATCCATTCTCCAAAAAGCTGCTG…	419	1	sPb-4263	GAATGGACATCCTCTAGCATTTGTGAGCAAATCATTGGGACCCAAGACTCGAGGTTTATCTACATATGAGAAGGAGTACTTGGCCACCCTTATAGCTGTGGATCAGTGGCACTCTTATTTACAGCATGCTGAGTTTACTATCTTCACTGATCAGCGCAGTCTCATGCATATTACCGAGCAACGACTTCAGACCCCTTGGCAGATGAAACTCTACACTAAACTGGTTGGGTTGCAGTTCCAGGTCGTTTACAAACCCGGGGTCTCCAACTTGGCCGCAGATGCTCTGTCTCGACATCCAGCTCCCCAGAACATTTAAATGCTATCTCAGCTCCGTCCCACTCTTGGCTCGCTGATGTTGCTACTGGTTACAATTCAGATCCATTCTCCAAAAAGCTGCTG…	419	1	1	0.0	2	52.1905	26095238	26095656	0	0	0	0	sPb-4263	279	1	0	1	0
243270	sPb-0158	FI848576	25633839	GGCTGCAAGGATGGCTGGTTGGCTCCATTATTCAAGTGAAAAGAGGTCTCCAAAAAGAAGACAGGTTGGATTTGATCTTGTTCTTGGTTCAAATGGCAAGTGGTTCCGAACCCGCAGTATTGAGGTTGTTCGATCTGTAAAGTTACTTGATGAGGCTAAATGTTACGGCTCAAGCTGCGCAATGCGTAGGAATGGAAGGTGGTAGGACGAGGCTTGAACTGCCGGCGGTGATCAGGCGGCACCGATGAACTGGAGTGGCAAGAGCTAGACGGAGAACAGGGCTGGGTGCCCAAGGGGGAGAGAAAGTCTCAATCCCAGGCTGATCCTCTTCCTCTGCAAGTGTTCTGCCTTCATAGGCGATTACAATCATGCATGCAGCTAACACCACAAAATGCTCTC…	531	1	sPb-0158	GGCTGCAAGGATGGCTGGTTGGCTCCATTATTCAAGTGAAAAGAGGTCTCCAAAAAGAAGACAGGTTGGATTTGATCTTGTTCTTGGTTCAAATGGCAAGTGGTTCCGAACCCGCAGTATTGAGGTTGTTCGATCTGTAAAGTTACTTGATGAGGCTAAATGTTACGGCTCAAGCTGCGCAATGCGTAGGAATGGAAGGTGGTAGGACGAGGCTTGAACTGCCGGCGGTGATCAGGCGGCACCGATGAACTGGAGTGGCAAGAGCTAGACGGAGAACAGGGCTGGGTGCCCAAGGGGGAGAGAAAGTCTCAATCCCAGGCTGATCCTCTTCCTCTGCAAGTGTTCTGCCTTCATAGGCGATTACAATCATGCATGCAGCTAACACCACAAAATGCTCTC…	531	1	1	0.0	2	59.0032	29501620	29502150	0	0	0	0	sPb-0158	280	1	1	1	0
242500	sPb-4970	FI849037	25634300	GCGAAATAAAGAAAAATCCAAAGATTAGTAGTTTGTCACAGCCGAAATGAAATAATTGGCTGTTTAGTGTATACTCACTCAACAATTGTAGCACACTCTTCACAATTTGTGAGTATGTAGTGCCTCATGGCCTGCATGTCATTGTCATTCCACATCTCAAAACTGTAGCCTTTCCTACTAAAATCCAAATCATCAAACACACTAAGACCAGATGGTGGTTCTGACACTACAGCACTTTCATGACGCTCTGGGCGCGTTGGCATATCATGGAAAAACTGAGAACAAAATGTCATGCACTCTTCAGTGATATAACCCTCTGCAATTGATCCTTCAGGGTGTGCTTTGTTCCTCACATAACCTTTAACAGTACGGAGATAACCTTTAACATGCATCTATTTT…	505	1	sPb-4970	GCGAAATAAAGAAAAATCCAAAGATTAGTAGTTTGTCACAGCCGAAATGAAATAATTGGCTGTTTAGTGTATACTCACTCAACAATTGTAGCACACTCTTCACAATTTGTGAGTATGTAGTGCCTCATGGCCTGCATGTCATTGTCATTCCACATCTCAAAACTGTAGCCTTTCCTACTAAAATCCAAATCATCAAACACACTAAGACCAGATGGTGGTTCTGACACTACAGCACTTTCATGACGCTCTGGGCGCGTTGGCATATCATGGAAAAACTGAGAACAAAATGTCATGCACTCTTCAGTGATATAACCCTCTGCAATTGATCCTTCAGGGTGTGCTTTGTTCCTCACATAACCTTTAACAGTACGGAGATAACCTTTAACATGCATCTATTTT…	505	1	1	0.0	2	60.3142	30157123	30157627	2	73.9-75.6	2	47.9	sPb-4970	281	1	0	1	0
187828	SbMITE-187828	FI847758	25633021	TGCCCACTTAGTCCCCGAGCCTGGTAGTAGGTGGCGTAGACACGTGATGCCAGGGTCAGAAAAGTCTTCATAGAAATTTCAAAAGTATAATGGATCGCCAGATGCATCGTACCGATGTAGTCCCCGAGCTTGCTGGAAGGCGAAGTATGAGCCTTGTAGCAAGGTTTAAAAATTGAATTTACCAGTCCCTGAGCATAGTAGGTACGTCCGCAAATAGATTAATCGACCAGTTCCCTAACTCTTCAAATTTGTG	253	1	SbMITE-187828	TGCCCACTTAGTCCCCGAGCCTGGTAGTAGGTGGCGTAGACACGTGATGCCAGGGTCAGAAAAGTCTTCATAGAAATTTCAAAAGTATAATGGATCGCCAGATGCATCGTACCGATGTAGTCCCCGAGCTTGCTGGAAGGCGAAGTATGAGCCTTGTAGCAAGGTTTAAAAATTGAATTTACCAGTCCCTGAGCATAGTAGGTACGTCCGCAAATAGATTAATCGACCAGTTCCCTAACTCTTCAAATTTGTG	253	2	0.944664	1e-112	2	76.0081	38004073	38004322	0	0	0	0	SbMITE-187828_1	282	1	0	0	0
343048	SbMITE-343048	FI848516	25633779	CTGCACAATATTCAGAATCGACGACCAAACACAGAATCAACTGCATTCAGATCGTACACAATCGCAGGCTGAGCA	75	2	SbMITE-343048	CTGCACAATATTCAGAATCGACGACCAAACACAGAATCAACTGCATTCAGATCGTACACAATCGCAGGCTGAGCA	75	2	1	5e-35	2	80.8346	40417323	40417393	0	0	0	0	SbMITE-343048_2	283	2	0	0	0
343072	SbMITE-343072	FI848522	25633785	CTGCACAATATTCAGAATCGACGACCAAACACAGAATCAACTGCATTCAGATCGTACACAATCGCAGGCTGAGCA	75	2	SbMITE-343048	CTGCACAATATTCAGAATCGACGACCAAACACAGAATCAACTGCATTCAGATCGTACACAATCGCAGGCTGAGCA	75	2	1	5e-35	2	80.8346	40417323	40417393	0	0	0	0	SbMITE-343048_2	283	2	0	0	0
432798	sPb-7555	FI849302	25634565	GGTAACATTGTGCGCACCACCAGAGGCAGTCTTAACCGAAATCAATCACAAAACAAAGAAGGGAATGCTGCACCAAATTTCATTACTTTAAAAAATTTGTCGGATGCTGTGGCAAAGAGACGATCAACCAAAAAGAATTGAATGTAAGCTTTGTTTTTCCTATGCGTTCACAATGCCTTTCTATACATGTGATTTGCAATGTCTCTTTACTGAATAACCTATCAAAAAATTGTGAATGTTCTTTATTTCAGGACGACAGAGTTTCAGTGTCGGGATAGTCTAAATCAGGCACATGTAAGGTAAAATTCCTTCCTATGCTTGACATTTACTTTGCTTGTGACTATCTATTTTTCTGAATGATTGTGAGCACTATGCTATTGAGCTAAGATGTGCCCTGTA…	796	1	sPb-7555	GGTAACATTGTGCGCACCACCAGAGGCAGTCTTAACCGAAATCAATCACAAAACAAAGAAGGGAATGCTGCACCAAATTTCATTACTTTAAAAAATTTGTCGGATGCTGTGGCAAAGAGACGATCAACCAAAAAGAATTGAATGTAAGCTTTGTTTTTCCTATGCGTTCACAATGCCTTTCTATACATGTGATTTGCAATGTCTCTTTACTGAATAACCTATCAAAAAATTGTGAATGTTCTTTATTTCAGGACGACAGAGTTTCAGTGTCGGGATAGTCTAAATCAGGCACATGTAAGGTAAAATTCCTTCCTATGCTTGACATTTACTTTGCTTGTGACTATCTATTTTTCTGAATGATTGTGAGCACTATGCTATTGAGCTAAGATGTGCCCTGTA…	796	1	0.998744	0.0	2	82.3464	41173181	41173976	0	0	0	0	sPb-7555	284	2	0	0	0
342431	SbMITE-342431	FI848399	25633662	CTATACAAAGTAATCTAGGCAACCAAACATATCATTCTTTAACCAGGCTTAGATAATACAAGCAACCAAACAACTAGAGCTTGGCCTGTTGTGCA	95	1	SbMITE-342431	CTATACAAAGTAATCTAGGCAACCAAACATATCATTCTTTAACCAGGCTTAGATAATACAAGCAACCAAACAACTAGAGCTTGGCCTGTTGTGCA	95	1	0.978947	5e-42	2	94.7591	47379564	47379658	0	0	0	0	SbMITE-342431	285	2	0	1	0
340542	SbMITE-340542	FI848058	25633321	TGGCTGTGGCGGCGCACGATGGCAAGGGTGAGGTGCTGGCGAGATGAGTCCTACCACGTGTTGGTTTGGGCA	72	2	SbMITE-343014	TGCCCAAACCAACACGTGGTAGGACTCATCTCGCCAGCACCTCACCCTTGCCATCGTGCGCCGCCACAGCCA	72	1	0.944444	2e-25	2	98.842	49420999	49421069	0	0	0	0	SbMITE-343014	286	2	1	1	0
343014	SbMITE-343014	FI848510	25633773	TGCCCAAACCAACACGTGGTAGGACTCATCTCGCCAGCACCTCACCCTTGCCATCGTGCGCCGCCACAGCCA	72	2	SbMITE-343014	TGCCCAAACCAACACGTGGTAGGACTCATCTCGCCAGCACCTCACCCTTGCCATCGTGCGCCGCCACAGCCA	72	1	0.944444	2e-25	2	98.842	49420999	49421069	0	0	1	84.8	SbMITE-343014	286	2	0	1	0
230259	sPb-8059	FI849349	25634612	CGATCGGTCGATCCAGTGCAGCTTGGAAAGGTACAACTAGCAGTGCCAAGTTAACGATAAGAGAGCATCCTGTATAGTGAACTATTAAAGCATGAAGATTTTAAAGTATGAGCAGTGAAATATATAGCAAGAGACAAAGAAAGGACTTAAGTACTTGGTCTGGTTGTTGTATATTCTCTCTACAGATTTATGTGTATTTTTAAAATAAATGAAATCCTACAGTGGGGGCTTCCCCTGCTGTATTTTCCGTTCAAAAAATTGCTCAAAAGTTGTAGGAAAGCTATTACTGTTGTCAATTCCTGCACTGGATCCGGATACGCAGTCTACG	328	1	sPb-8059	CGATCGGTCGATCCAGTGCAGCTTGGAAAGGTACAACTAGCAGTGCCAAGTTAACGATAAGAGAGCATCCTGTATAGTGAACTATTAAAGCATGAAGATTTTAAAGTATGAGCAGTGAAATATATAGCAAGAGACAAAGAAAGGACTTAAGTACTTGGTCTGGTTGTTGTATATTCTCTCTACAGATTTATGTGTATTTTTAAAATAAATGAAATCCTACAGTGGGGGCTTCCCCTGCTGTATTTTCCGTTCAAAAAATTGCTCAAAAGTTGTAGGAAAGCTATTACTGTTGTCAATTCCTGCACTGGATCCGGATACGCAGTCTACG	328	1	0.868902	1e-152	2	101.096	50547985	50548270	8	66.6-67.6	8	58.8-59.5	sPb-8059	287	1	0	1	0
340888	SbMITE-340888	FI848128	25633391	TGCACGCGAGTACGATACGAAGGCGAGGTTGCCGGGTGGTGTCTTGACGTTGAGGCTGCTGCTGCTGCTCCGCTACTGAATCTAA	85	3	SbMITE-343067	TGCACGCGAGTACGATACGAAGGCGAGGTTGCCGGGTGGTGTCTTGACGTTGAGGCTGCTGCTGCTCCGCTACTGAATCTAA	82	1	0.964706	2e-32	2	103.715	51857372	51857453	2	78	2	50.5	SbMITE-343067	288	2	1	1	0
343067	SbMITE-343067	FI848519	25633782	TGCACGCGAGTACGATACGAAGGCGAGGTTGCCGGGTGGTGTCTTGACGTTGAGGCTGCTGCTGCTCCGCTACTGAATCTAA	82	3	SbMITE-343067	TGCACGCGAGTACGATACGAAGGCGAGGTTGCCGGGTGGTGTCTTGACGTTGAGGCTGCTGCTGCTCCGCTACTGAATCTAA	82	1	1	4e-39	2	103.715	51857372	51857453	2	78	2	50.9	SbMITE-343067	288	2	0	1	0
343120	SbMITE-343120	FI848531	25633794	TGCACGCGAGTACGATACGAAGGCGAGGTTGCCGGGTGGTGTCTTGACGTTGAGGCTGCTGCTGCTCCGCTACTGAATCTAA	82	3	SbMITE-343067	TGCACGCGAGTACGATACGAAGGCGAGGTTGCCGGGTGGTGTCTTGACGTTGAGGCTGCTGCTGCTCCGCTACTGAATCTAA	82	1	1	4e-39	2	103.715	51857372	51857453	2	78	2	50.9	SbMITE-343067	288	2	0	1	0
187312	SbMITE-187312	FI847710	25632973	CTAGTGCAAATGAGGACGTGAGATCTATCTTTGAATTATTACCGCTATAAATATTTTGGTATTTTCGTTGGCTAATTTACCCTAAAACGCCTTACTCAATTTTTGTTCTTAAATGCCGGCTTTAGCATCTTTTCTCCGAACTTACCGCATCCATTGCTTTTTACTTGACTTGATCAGTGCA	181	1	SbMITE-187312	CTAGTGCAAATGAGGACGTGAGATCTATCTTTGAATTATTACCGCTATAAATATTTTGGTATTTTCGTTGGCTAATTTACCCTAAAACGCCTTACTCAATTTTTGTTCTTAAATGCCGGCTTTAGCATCTTTTCTCCGAACTTACCGCATCCATTGCTTTTTACTTGACTTGATCAGTGCA	181	1	0.994475	2e-95	2	106.985	53492740	53492920	0	0	0	0	SbMITE-187312	289	1	0	0	0
188662	SbMITE-188662	FI847879	25633142	TGCTCAAAGCGCTTGTGCCACCGCCACTCGTCGTCATCGCAGCGGGCTACAAGGCATGCAGGCAGTGGTGAAGCGTCGTGAAGGCAATACGGGGCCTCACCCCCCCCTTGGTCTGAAAATTTTTTGAACACCTGTTTGCCCGCTGCTGATCGCTGAGGAGTGCTAGGCACCTATTTCAAAGTATTTGTACGTACTATTATAGGGCATCATAGCTAAAAAATACTGAGATGTAACTACTCTCATATATG	248	1	SbMITE-188662	TGCTCAAAGCGCTTGTGCCACCGCCACTCGTCGTCATCGCAGCGGGCTACAAGGCATGCAGGCAGTGGTGAAGCGTCGTGAAGGCAATACGGGGCCTCACCCCCCCCTTGGTCTGAAAATTTTTTGAACACCTGTTTGCCCGCTGCTGATCGCTGAGGAGTGCTAGGCACCTATTTCAAAGTATTTGTACGTACTATTATAGGGCATCATAGCTAAAAAATACTGAGATGTAACTACTCTCATATATG	248	1	0.923387	7e-99	2	107.357	53678492	53678738	0	0	0	0	SbMITE-188662	290	1	0	0	0
340788	SbMITE-340788	FI848109	25633372	TGCTCTTAAAGAAAACAGCCGGCGAAAGGGCATCTTCTATTATCAGCCGTCGATCTCCGATCGGACGGCTCCCGATTCATCCAACTGCCACACCGGCCGGCCGGCCACCGGAGAAAGGTCCGGCGCGGTGGTGCGCCATGAGCGCCGCCGTGCGCCTCACCGGCGTCCTCCCAACTTGCGATTCTGAGCACACACATGTCCCCATCCGTATTTGCATGCTTTT	223	3	SbMITE-340788	TGCTCTTAAAGAAAACAGCCGGCGAAAGGGCATCTTCTATTATCAGCCGTCGATCTCCGATCGGACGGCTCCCGATTCATCCAACTGCCACACCGGCCGGCCGGCCACCGGAGAAAGGTCCGGCGCGGTGGTGCGCCATGAGCGCCGCCGTGCGCCTCACCGGCGTCCTCCCAACTTGCGATTCTGAGCACACACATGTCCCCATCCGTATTTGCATGCTTTT	223	1	0.847534	1e-100	2	108.81	54404974	54405163	0	0	0	0	SbMITE-340788	291	2	1	1	0
340789	SbMITE-340789	FI848110	25633373	TGCTCTTAAAGAAAACAGCCGGCGAAAGGGCATCTTCTATTATCAGCCGTCGATCTCCGATCGGACGGCTCCCGATTCATCCAACTGCCACACCGGCCGGCCGGCCACCGGAGAAAGGTCCGGCGCGGTGGTGCGCCATGAGCGCCGCCGTGCGCCTCACCGGCGTCCTCCCAACTTGCGATTCTGAGCACACACATGTCCCCATCCGTATTTGCATGCTTTT	223	3	SbMITE-340788	TGCTCTTAAAGAAAACAGCCGGCGAAAGGGCATCTTCTATTATCAGCCGTCGATCTCCGATCGGACGGCTCCCGATTCATCCAACTGCCACACCGGCCGGCCGGCCACCGGAGAAAGGTCCGGCGCGGTGGTGCGCCATGAGCGCCGCCGTGCGCCTCACCGGCGTCCTCCCAACTTGCGATTCTGAGCACACACATGTCCCCATCCGTATTTGCATGCTTTT	223	1	0.847534	1e-100	2	108.81	54404974	54405163	0	0	0	0	SbMITE-340788	291	2	0	1	0
340811	SbMITE-340811	FI848117	25633380	GCCCTTGAGTGATGCCAAAACGGTCTGCTCTTAAAGAGAACAGCCGGCGAAGGGGCATCTTCTATGATCAGCCGTCGATCTCCGATCGGACGGCTCCCGATTCATCCAACTGCCACACGGGCCGGCCGGCCACCGGAGAAAGGTCCGGCGCGGTGGTGCGCCAGGAGCGCCACCGTGCGCCTCACCGGAGTCCTCCCAACTTGCGATTCTGATGACACACGTGTCCCCATCCGTAGTTGCATGCTTTTGGG	251	3	SbMITE-340788	TGCTCTTAAAGAAAACAGCCGGCGAAAGGGCATCTTCTATTATCAGCCGTCGATCTCCGATCGGACGGCTCCCGATTCATCCAACTGCCACACCGGCCGGCCGGCCACCGGAGAAAGGTCCGGCGCGGTGGTGCGCCATGAGCGCCGCCGTGCGCCTCACCGGCGTCCTCCCAACTTGCGATTCTGAGCACACACATGTCCCCATCCGTATTTGCATGCTTTT	223	1	0.709163	2e-81	2	108.81	54404978	54405163	0	0	0	0	SbMITE-340788	291	2	0	1	0
430342	sPb-1262	FI848691	25633954	GTTGAAGGATTCGTAGGAAAAGGTTATGTTATGTATTTTCTTAAGGATTCTGAAGAGCAAGAAGACGAGGTATCATGCTAAAGCTTTCTTACACACTCCCTTGAAGGCATTGGCTAGGACCTGAACTCCCTGTCGTGAAGTTATTAAAAGATATGTCCCTGCAAATGATCGTTTTCTATTATATTGGATTGTATTGAAAGCTTGACTTCTTGTCACAAAAAAAAAGAAACAAAA	234	1	sPb-1262	GTTGAAGGATTCGTAGGAAAAGGTTATGTTATGTATTTTCTTAAGGATTCTGAAGAGCAAGAAGACGAGGTATCATGCTAAAGCTTTCTTACACACTCCCTTGAAGGCATTGGCTAGGACCTGAACTCCCTGTCGTGAAGTTATTAAAAGATATGTCCCTGCAAATGATCGTTTTCTATTATATTGGATTGTATTGAAAGCTTGACTTCTTGTCACAAAAAAAAAGAAACAAAA	234	1	0.918803	1e-116	2	111.209	55604264	55604479	0	0	0	0	sPb-1262	292	2	1	1	0
241596	sPb-5898	FI849125	25634388	GTCGATTCCAGGTGAACTCACTCCTTGGACAAAATAGATAAGTAGATTTGGATATAGTGATATGGTCATGCTTGGTGTAGAATTCCTGTCGGAGGGCGATTTGAGGAGAGGTTTGATGCCTGATTCAACTTTGTGTAGGAGAAACATATTGTTGGTGTGGATGTGTTTTGTATATTTACATTAAATGGCCCCAGTACCAACTGTTAGGGATTACTCTTTTGATGATGTGATCTACATACCTTGTTCCTTACTCCTTATTTTTACTTTGTTTACATAATATCTGTTTGGTTTTCATGATGATTTGGTCAACATGCCTTTTGGATCGACCAGTTTTTGGGTGCTCTGTGGCATTTGCTTTGAACCACTGTTTGTTTGCCAGCAAACAAATTTTGATTTGCT…	537	1	sPb-5898	GTCGATTCCAGGTGAACTCACTCCTTGGACAAAATAGATAAGTAGATTTGGATATAGTGATATGGTCATGCTTGGTGTAGAATTCCTGTCGGAGGGCGATTTGAGGAGAGGTTTGATGCCTGATTCAACTTTGTGTAGGAGAAACATATTGTTGGTGTGGATGTGTTTTGTATATTTACATTAAATGGCCCCAGTACCAACTGTTAGGGATTACTCTTTTGATGATGTGATCTACATACCTTGTTCCTTACTCCTTATTTTTACTTTGTTTACATAATATCTGTTTGGTTTTCATGATGATTTGGTCAACATGCCTTTTGGATCGACCAGTTTTTGGGTGCTCTGTGGCATTTGCTTTGAACCACTGTTTGTTTGCCAGCAAACAAATTTTGATTTGCT…	537	1	0.970205	0.0	2	111.395	55697738	55698259	0	0	0	0	sPb-5898	293	1	0	1	0
430453	sPb-7205	FI849267	25634530	GACTCTCCTGCTCAAAGGCCAACGATGGCCACAGTTGTGATACAGTTGAAAGAGAGCCTGGTGTTGGAGGAAGCTCGCGAGAAGGACAGTAGCGTCAGGGCAAGCCGAGAGAGTGATATTGAAGCTAAGGTGTCCACATTACGTCCATCAACAAGATGAATTTGTACCAGCCTGTACCTGGATTTGGTTCATCGCTGATGCATCCTCTACAAGTCTACGATTGTATCTTATGAACTTGTCATGTGAAGACACACTAGTGTATATTTGTCCACTGTTTTGAATCTGATTGTATATATGTATGTACAAGGACTTTGGAGAGACCACGCTTGTGTGTGCAAGTAATAGTTACCTCGTTGCCCTCAAAAAAAAGAGAGAGTAATAGTTACCCTGTTTGTATGT…	864	1	sPb-7205	GACTCTCCTGCTCAAAGGCCAACGATGGCCACAGTTGTGATACAGTTGAAAGAGAGCCTGGTGTTGGAGGAAGCTCGCGAGAAGGACAGTAGCGTCAGGGCAAGCCGAGAGAGTGATATTGAAGCTAAGGTGTCCACATTACGTCCATCAACAAGATGAATTTGTACCAGCCTGTACCTGGATTTGGTTCATCGCTGATGCATCCTCTACAAGTCTACGATTGTATCTTATGAACTTGTCATGTGAAGACACACTAGTGTATATTTGTCCACTGTTTTGAATCTGATTGTATATATGTATGTACAAGGACTTTGGAGAGACCACGCTTGTGTGTGCAAGTAATAGTTACCTCGTTGCCCTCAAAAAAAAGAGAGAGTAATAGTTACCCTGTTTGTATGT…	864	1	0.981481	0.0	2	111.893	55946410	55947273	0	0	0	0	sPb-7205	294	2	1	1	0
433380	sPb-3525	FI848899	25634162	GACATTCTTAGACCAGCCACCAACCTGGGTCTATCAACACGATCAACTAAATATCAAATCTGAGGTATGTGTTTTTCCCATTTACATACAGATTTTTTTATACTAATCACCATCCTGGCTTTTAGTACAACTAAATGATGCATGTTTAAAAGTGCAGTACCTATTGAATGTTGCAGTGCCTACAGTTTTTTTACTACTTCTGATCTGAGGCTATAATAACTTAGCCAATGCCTTTGTGTCCACTTTCTACCACTGCCAATTAAATCGTCTTTGATCTGCTTTGTATCCATGGTTTCACTAGCTTCATGACATTTGACATATTTAAATAATGTAAAGTTTATAGTTTTAAAGACTTTTGCCTACTCGTTGCTATTCGGTTCCAGACCTTAAGGTTTATGC…	443	1	sPb-3525	GACATTCTTAGACCAGCCACCAACCTGGGTCTATCAACACGATCAACTAAATATCAAATCTGAGGTATGTGTTTTTCCCATTTACATACAGATTTTTTTATACTAATCACCATCCTGGCTTTTAGTACAACTAAATGATGCATGTTTAAAAGTGCAGTACCTATTGAATGTTGCAGTGCCTACAGTTTTTTTACTACTTCTGATCTGAGGCTATAATAACTTAGCCAATGCCTTTGTGTCCACTTTCTACCACTGCCAATTAAATCGTCTTTGATCTGCTTTGTATCCATGGTTTCACTAGCTTCATGACATTTGACATATTTAAATAATGTAAAGTTTATAGTTTTAAAGACTTTTGCCTACTCGTTGCTATTCGGTTCCAGACCTTAAGGTTTATGC…	443	1	0.952703	0.0	2	112.544	56272136	56272578	1	56.9	1	74.8	sPb-3525	295	2	0	1	0
230531	sPb-1595	FI848722	25633985	GCCCTTTCGTAGACTGCGTATCCGGATCCAGTGCAGAGTCAGCCATCCCCTCCACCGACGCCATTACTCCCCCCCACCAAACCGCCACAATCCTAGGCCCTGCCGCAGATCTGCCATCACAAATGCAGCTGGAAGCGTATCCTATAGCAAATCGACTGATGCAGTCTCAGGTACAAGCACTTATGAGATGGTTCCTTCCTAATGCTGCACTGGATC	216	1	sPb-1595	GCCCTTTCGTAGACTGCGTATCCGGATCCAGTGCAGAGTCAGCCATCCCCTCCACCGACGCCATTACTCCCCCCCACCAAACCGCCACAATCCTAGGCCCTGCCGCAGATCTGCCATCACAAATGCAGCTGGAAGCGTATCCTATAGCAAATCGACTGATGCAGTCTCAGGTACAAGCACTTATGAGATGGTTCCTTCCTAATGCTGCACTGGATC	216	1	0.777778	3e-76	2	112.739	56369690	56369867	8	87.7-89	0	0	sPb-1595	296	1	0	1	0
188479	SbMITE-188479	FI847849	25633112	TAGGATTCATGATGGACAATGGATGGGCAAGCATACTTTGATCTGCAAGCTCTGAATTCGTGACTGGTCATATGAAGAACACTAGGGGGTCCAAGAGCA	99	6	SbMITE-342358	TAGGATTCATGATGGACAATGGATGGGCAAGCATACTTTGATCTGCAAGCTCTGAATTCGTGACTGGTCATATGAAGAACACTAGGGGGTCCAAGAGCA	99	1	1	4e-49	2	113.417	56708449	56708547	2	88.1	2	58.6	SbMITE-342358	297	1	0	1	0
188643	SbMITE-188643	FI847875	25633138	TAGGATTCATGATGGACAATGGATGGGCAAGCATACTTTGATCTGCAAGCTCTGAATTCGTGACTGGTCATATGAAGAACACTAGGGGGTCCAAGAGCA	99	6	SbMITE-342358	TAGGATTCATGATGGACAATGGATGGGCAAGCATACTTTGATCTGCAAGCTCTGAATTCGTGACTGGTCATATGAAGAACACTAGGGGGTCCAAGAGCA	99	1	1	4e-49	2	113.417	56708449	56708547	2	87.1-88.1	2	57.8-58.6	SbMITE-342358	297	1	0	1	0
342358	SbMITE-342358	FI848387	25633650	TAGGATTCATGATGGACAATGGATGGGCAAGCATACTTTGATCTGCAAGCTCTGAATTCGTGACTGGTCATATGAAGAACACTAGGGGGTCCAAGAGCA	99	6	SbMITE-342358	TAGGATTCATGATGGACAATGGATGGGCAAGCATACTTTGATCTGCAAGCTCTGAATTCGTGACTGGTCATATGAAGAACACTAGGGGGTCCAAGAGCA	99	1	1	4e-49	2	113.417	56708449	56708547	2	87.1	2	57.8	SbMITE-342358	297	2	0	1	0
342673	SbMITE-342673	FI848442	25633705	TGCTCTTGGACCCCCTAGTGTTCTTCATATGACCAGTCACGAATTCAGAGCTTGCAGATCAAAGTATGCTTGCCCATCCATTGTCCATCATGAATCCTA	99	6	SbMITE-342358	TAGGATTCATGATGGACAATGGATGGGCAAGCATACTTTGATCTGCAAGCTCTGAATTCGTGACTGGTCATATGAAGAACACTAGGGGGTCCAAGAGCA	99	1	1	4e-49	2	113.417	56708449	56708547	2	88.1	2	58.6	SbMITE-342358	297	2	1	1	0
342759	SbMITE-342759	FI848457	25633720	TAGGATTCATGATGGACAATGGATGGGCAAGCATACTTTGATCTGCAAGCTCTGAATTCGTGACTGGTCATATGAAGAACACTAGGGGGTCCAAGAGCA	99	6	SbMITE-342358	TAGGATTCATGATGGACAATGGATGGGCAAGCATACTTTGATCTGCAAGCTCTGAATTCGTGACTGGTCATATGAAGAACACTAGGGGGTCCAAGAGCA	99	1	1	4e-49	2	113.417	56708449	56708547	2	88.1	2	58.6	SbMITE-342358	297	2	0	1	0
343086	SbMITE-343086	FI848528	25633791	TAGGATTCATGATGGACAATGGATGGGCAAGCATACTTTGATCTGCAAGCTCTGAATTCGTGACTGGTCATATGAAGAACACTAGGGGGTCCAAGAGCA	99	6	SbMITE-342358	TAGGATTCATGATGGACAATGGATGGGCAAGCATACTTTGATCTGCAAGCTCTGAATTCGTGACTGGTCATATGAAGAACACTAGGGGGTCCAAGAGCA	99	1	1	4e-49	2	113.417	56708449	56708547	2	87.1	2	57.8	SbMITE-342358	297	2	0	1	0
340532	SbMITE-340532	FI848056	25633319	GTAATTGTCGCGGCTGACGGCCAGGAACGGGACGAAACATTGCGCGCCGCTCCCAAGTCCACATTGCCGGCGCACCGCCAGGCCCGTCGCCACCGGTTTCTTCCCAGTTTCGTTCGTCATGCTCACACTGCCGTGACGCCATGGGCA	147	1	SbMITE-340532	GTAATTGTCGCGGCTGACGGCCAGGAACGGGACGAAACATTGCGCGCCGCTCCCAAGTCCACATTGCCGGCGCACCGCCAGGCCCGTCGCCACCGGTTTCTTCCCAGTTTCGTTCGTCATGCTCACACTGCCGTGACGCCATGGGCA	147	1	0.993197	3e-75	2	113.907	56953451	56953597	2	89.8	2	60	SbMITE-340532	298	2	0	1	0
433386	sPb-0350	FI848595	25633858	GCGAGCAAAAAAAATTGCAATTGTACAGTTGCAGTCGATCACTTCCTTTAGTTTACACCCTACAGTATGATCTGACTGGTTTCCTCTCACTCTCCTCCACATAACATTTACCAAGCCAACTGTTAGTGAGTCGGCCCAAAGCGCCATCTACTGAATGAAAAACTGAAGCTACAACTCGCTTTAAAGAACACTGGGCAGTCTGAACTACCTCAGTTCCATTGGCAATCAAGAACAAGAAGAGTAGTAGCAACTTGGTTACTCCTTGATGGCATCTCCCAGCTCTTCTTTGGCCGTGCTGGTTTGTTCATCCTGAATTTCTTTGTATGTTCCAGTTTGCTCATCGTATGAATACCTGCACACATTGTAGACATAAGCACAGAAACCAAAGCCTATAGATTC…	571	1	sPb-0350	GCGAGCAAAAAAAATTGCAATTGTACAGTTGCAGTCGATCACTTCCTTTAGTTTACACCCTACAGTATGATCTGACTGGTTTCCTCTCACTCTCCTCCACATAACATTTACCAAGCCAACTGTTAGTGAGTCGGCCCAAAGCGCCATCTACTGAATGAAAAACTGAAGCTACAACTCGCTTTAAAGAACACTGGGCAGTCTGAACTACCTCAGTTCCATTGGCAATCAAGAACAAGAAGAGTAGTAGCAACTTGGTTACTCCTTGATGGCATCTCCCAGCTCTTCTTTGGCCGTGCTGGTTTGTTCATCCTGAATTTCTTTGTATGTTCCAGTTTGCTCATCGTATGAATACCTGCACACATTGTAGACATAAGCACAGAAACCAAAGCCTATAGATTC…	571	1	0.966772	0.0	2	114.042	57021064	57021623	2	88.1-89.8	2	58.6-60	sPb-0350	299	2	1	1	0
341052	SbMITE-341052	FI848165	25633428	TAAGGAGTGACGAGCCACTGATCATGTGCTGCAGACCTGCGGTGCTGCTGCTGCCCGCCAGCCCCTGTTATGATGGCACAAATCCTTTACCCTCCAGGGCA	101	1	SbMITE-341052	TAAGGAGTGACGAGCCACTGATCATGTGCTGCAGACCTGCGGTGCTGCTGCTGCCCGCCAGCCCCTGTTATGATGGCACAAATCCTTTACCCTCCAGGGCA	101	1	1	2e-50	2	114.397	57198387	57198487	0	0	0	0	SbMITE-341052	300	2	1	1	0
170013	sPb-6080	FI849143	25634406	GGTTGTTTTCTCCTTCCAGGAATTCAGTATTGTAATACTGCAACTACTAATCTTTGAATAACTTTGCTTTTTAAAAAGTGAATTCAATATCAGCAATGTTGAATATTTAGATAAATTGAAATAAAGCAGCCCAAAACAACACTAGTACTAAGAGATAACTTGAAATTTCTGATTTTGGAGATCAAATACATGACGTAAAATAATACAGAAATGTTGATGTGCTGGATTTATTCATAGAAAGAAGTGTGAATTCAGAAGAGTGCTAATACGACATCATAACACCTTCTACGCACTGAACAAAAAAGAACACTTCATAACTACCTGTCTTTCTAGTAGCTGATCATATGTTCCTCGAGTTGACAATTGAGATCCAGTCTTCCCATTTCCATACACCTGATA…	917	1	sPb-6080	GGTTGTTTTCTCCTTCCAGGAATTCAGTATTGTAATACTGCAACTACTAATCTTTGAATAACTTTGCTTTTTAAAAAGTGAATTCAATATCAGCAATGTTGAATATTTAGATAAATTGAAATAAAGCAGCCCAAAACAACACTAGTACTAAGAGATAACTTGAAATTTCTGATTTTGGAGATCAAATACATGACGTAAAATAATACAGAAATGTTGATGTGCTGGATTTATTCATAGAAAGAAGTGTGAATTCAGAAGAGTGCTAATACGACATCATAACACCTTCTACGCACTGAACAAAAAAGAACACTTCATAACTACCTGTCTTTCTAGTAGCTGATCATATGTTCCTCGAGTTGACAATTGAGATCCAGTCTTCCCATTTCCATACACCTGATA…	917	1	0.998909	0.0	2	115.903	57951578	57952494	0	0	0	0	sPb-6080	301	1	1	1	0
342498	SbMITE-342498	FI848406	25633669	TGCTCCGTGCCAGGCCGCGGCACGCGGGCTGCATGCTCATATTTAGCCAAACTTATGCCAGTGGCACCAAAGGGACACGTGCCATGCCTCGTGTGAAAGGTGGCACCACCACATAGTTTTCCCCCATTCTCTTGTGCCAATAATTTTT	148	1	SbMITE-342498	TGCTCCGTGCCAGGCCGCGGCACGCGGGCTGCATGCTCATATTTAGCCAAACTTATGCCAGTGGCACCAAAGGGACACGTGCCATGCCTCGTGTGAAAGGTGGCACCACCACATAGTTTTCCCCCATTCTCTTGTGCCAATAATTTTT	148	1	0.94	4e-53	2	116.825	58412311	58412460	2	89.8-97.7	2	60-66.3	SbMITE-342498	302	2	0	1	0
243916	sPb-4164	FI848969	25634232	GGTACGTCTCCACGAATTCGCGCTTGTACCACCTCAGCCTCATCCAGTTCATGATTATCGGCTGCACACACACACACACATGCAAACTTGTTACTCACTCGATCAGGGCCAGGGGCAGTCCAAATGAAGTCGCTTTGAGAGCAAACCAAGAGCTGAGTAATAGCTGACGCACAGGGGCGACGAATAAGTAGAAGACGGCGAACGCCGCGATCGGCGGCAGGATCCCTAGGATATCCAGGTCCTCCTCCCCGGTCACCGTCGCCAGCGCCGCCGGCGCCTCAACCTACATACAGTACAGCATTTGCGAATTGCGATGTCGTCAAGTTCGATATGATCGTGGTACAGTATAGTAGCGTCCGATCAAGCTGC	369	2	sPb-5088	GGTACGTCTCCACGAATTCGCGCTTGTACCACCTCAGCCTCATCCAGTTCATGATTATCGGCTGCACACACACACACATGCAAACTTGTTACTCACTCGATCAGGGCCAGGGGCAGTCCAAATGAAGTCGCTTTGAGAGCAAACCAAGAGCTGAGTAATAGCTGACGCACAGGGGCGACGAATAAGTAGAAGACGGCGAACGCCGCGATCGGCGGCAGGATCCCTAGGATATCCAGGTCCTCCTCCCCGGTCACCGTCGCCAGCGCCGCCGGCGCCTCAACCTACATACAGTACAGCATTTGCGAATTGCGATGTCGTCAAGTTCGATATGATCGTGGTACAGTATAGTAGCGTCCGATCAAGCTGC	367	1	0.783198	1e-162	2	117.729	58864641	58864929	2	113.9	0	0	sPb-5088	303	1	0	1	0
245012	sPb-5088	FI849048	25634311	GGTACGTCTCCACGAATTCGCGCTTGTACCACCTCAGCCTCATCCAGTTCATGATTATCGGCTGCACACACACACACATGCAAACTTGTTACTCACTCGATCAGGGCCAGGGGCAGTCCAAATGAAGTCGCTTTGAGAGCAAACCAAGAGCTGAGTAATAGCTGACGCACAGGGGCGACGAATAAGTAGAAGACGGCGAACGCCGCGATCGGCGGCAGGATCCCTAGGATATCCAGGTCCTCCTCCCCGGTCACCGTCGCCAGCGCCGCCGGCGCCTCAACCTACATACAGTACAGCATTTGCGAATTGCGATGTCGTCAAGTTCGATATGATCGTGGTACAGTATAGTAGCGTCCGATCAAGCTGC	367	2	sPb-5088	GGTACGTCTCCACGAATTCGCGCTTGTACCACCTCAGCCTCATCCAGTTCATGATTATCGGCTGCACACACACACACATGCAAACTTGTTACTCACTCGATCAGGGCCAGGGGCAGTCCAAATGAAGTCGCTTTGAGAGCAAACCAAGAGCTGAGTAATAGCTGACGCACAGGGGCGACGAATAAGTAGAAGACGGCGAACGCCGCGATCGGCGGCAGGATCCCTAGGATATCCAGGTCCTCCTCCCCGGTCACCGTCGCCAGCGCCGCCGGCGCCTCAACCTACATACAGTACAGCATTTGCGAATTGCGATGTCGTCAAGTTCGATATGATCGTGGTACAGTATAGTAGCGTCCGATCAAGCTGC	367	1	0.787466	1e-162	2	117.729	58864641	58864929	2	113.9	0	0	sPb-5088	303	1	1	1	0
433896	sPb-6962	FI849243	25634506	GTATTGGATGGTGCTTGTGTATCTTTCTGCTCTTAAAAGAATATCTGTTCCAGAACATTGCAAATTTACCTATACTTTTCAGGATATGGCTGCACATTCTGCCTGTGACTTTGGAGGTGGCAGAGCTGAACAGCTAGCTCTTGCTAAGTACAGGCAAGTTATATGGCAAGGGAGGGTATTAAATTCACAGCTAACTGATAGGGAGCTTCGGAACACAGGACGCTGCCCATTGACCCCAGAAGAGATTGGGCTGTTACAGGTAGCCCTTGGCTTTGACAGCAAAACTCGACTCTATCTTGCTTCTCACAAGGTTTGACTCTTCTGTGCTCTAACTTATTCTTGCAGGGGAAATCAGGAAGTTTTAACATGCCTCACATATTCAGGTATATGGTGGAGAAG…	860	1	sPb-6962	GTATTGGATGGTGCTTGTGTATCTTTCTGCTCTTAAAAGAATATCTGTTCCAGAACATTGCAAATTTACCTATACTTTTCAGGATATGGCTGCACATTCTGCCTGTGACTTTGGAGGTGGCAGAGCTGAACAGCTAGCTCTTGCTAAGTACAGGCAAGTTATATGGCAAGGGAGGGTATTAAATTCACAGCTAACTGATAGGGAGCTTCGGAACACAGGACGCTGCCCATTGACCCCAGAAGAGATTGGGCTGTTACAGGTAGCCCTTGGCTTTGACAGCAAAACTCGACTCTATCTTGCTTCTCACAAGGTTTGACTCTTCTGTGCTCTAACTTATTCTTGCAGGGGAAATCAGGAAGTTTTAACATGCCTCACATATTCAGGTATATGGTGGAGAAG…	860	1	0.980233	0.0	2	117.808	58903963	58904808	0	0	0	0	sPb-6962	304	2	1	1	0
187697	SbMITE-187697	FI847742	25633005	TTACTACTTGTGAGAGTGAAGTTTTTTTTATCCGCTCAAGATATAATAGCTGTAAAAGTTCCTCTTAATTGAGTGACTGGTGCGCAGCATATGCATTCACAAGAACGGCAGAAGTAATTTCATTCACAGATAGCAAAGCATACATACCATATATGGTGAATCCAGCCTCTTTCGTTTAGGGTACTGTTTCATTTCAGCGTGCA	203	3	SbMITE-341108	TGCACGCTGAAATGAAACAGTACCCTAAACGAAAGAGGCTGGATTCACCATATATGGTATGTATGCTTTGCTATCTGTGAATGAAATTACTTCTGCCGTTCTTGTGAATGCATATGCTGCGCACCAGTCCCTCAATTAAGAGGAACTTTTACAGCTATTATATCTTGAGCGGATAANAAAAACTTCACTCTCACAAGTAGTAA	203	1	0.960591	1e-96	2	118.208	59103928	59104130	2	104.2-107.5	2	71.5-74.1	SbMITE-341108	305	1	0	1	0
188174	SbMITE-188174	FI847808	25633071	TTACTACTTGTGAGAGTGAAGTTTTTTTTATCCGCTCAAGATATAATAGCTGTAAAAGTTCCTCTTAATTGAGTGACTGGTGCGCAGCATATGCATTCACAAGAACGGCAGAAGTAATTTCATTCACAGATAGCAAAGCATACATACCATATATGGTGAATCCAGCCTCTTTCGTTTAGGGTACTGTTTCATTTCAGCGTGCA	203	3	SbMITE-341108	TGCACGCTGAAATGAAACAGTACCCTAAACGAAAGAGGCTGGATTCACCATATATGGTATGTATGCTTTGCTATCTGTGAATGAAATTACTTCTGCCGTTCTTGTGAATGCATATGCTGCGCACCAGTCCCTCAATTAAGAGGAACTTTTACAGCTATTATATCTTGAGCGGATAANAAAAACTTCACTCTCACAAGTAGTAA	203	1	0.960591	1e-96	2	118.208	59103928	59104130	2	104.2	2	71.5	SbMITE-341108	305	1	0	1	0
341108	SbMITE-341108	FI848174	25633437	TGCACGCTGAAATGAAACAGTACCCTAAACGAAAGAGGCTGGATTCACCATATATGGTATGTATGCTTTGCTATCTGTGAATGAAATTACTTCTGCCGTTCTTGTGAATGCATATGCTGCGCACCAGTCCCTCAATTAAGAGGAACTTTTACAGCTATTATATCTTGAGCGGATAANAAAAACTTCACTCTCACAAGTAGTAA	203	3	SbMITE-341108	TGCACGCTGAAATGAAACAGTACCCTAAACGAAAGAGGCTGGATTCACCATATATGGTATGTATGCTTTGCTATCTGTGAATGAAATTACTTCTGCCGTTCTTGTGAATGCATATGCTGCGCACCAGTCCCTCAATTAAGAGGAACTTTTACAGCTATTATATCTTGAGCGGATAANAAAAACTTCACTCTCACAAGTAGTAA	203	1	0.990148	1e-106	2	118.208	59103928	59104130	2	104.2	2	71.5	SbMITE-341108	305	2	1	1	0
431031	sPb-1442	FI848709	25633972	GGTGTGGCGGCATGCAGCACTGGTGCGAGACAGCGGGACGACTGCCATGACGACGCTCTGCATTGCATGTACTACAGTAGTACTAACCAGCCATGGGGAAAAAGAAAGCCATCAGAGTAAAGGGCAAGGCAACAAGAGACCCGGACGGAGAGTGCAATGCCATGCGGATGCGGATGCGGATGCGGATGCGGCCTTGGAAACGTACTACGGGAGGAGTAAATGCCGTCCCGGCTCTCGCTCGCGCTTGCAGATTTTGTAGGGCGCCATTGACATCTTCCTTCCCTGCTTTCTCGGCACTGACCTGCTAGCTGCTTCATGCGTGCATGAGCCACACCTAACTTGAAGCGGCTGTAGTAAAAAAGAAACAGCCAGGGCGCTCGATCTCATGCAAGCCATGAC…	768	1	sPb-1442	GGTGTGGCGGCATGCAGCACTGGTGCGAGACAGCGGGACGACTGCCATGACGACGCTCTGCATTGCATGTACTACAGTAGTACTAACCAGCCATGGGGAAAAAGAAAGCCATCAGAGTAAAGGGCAAGGCAACAAGAGACCCGGACGGAGAGTGCAATGCCATGCGGATGCGGATGCGGATGCGGATGCGGCCTTGGAAACGTACTACGGGAGGAGTAAATGCCGTCCCGGCTCTCGCTCGCGCTTGCAGATTTTGTAGGGCGCCATTGACATCTTCCTTCCCTGCTTTCTCGGCACTGACCTGCTAGCTGCTTCATGCGTGCATGAGCCACACCTAACTTGAAGCGGCTGTAGTAAAAAAGAAACAGCCAGGGCGCTCGATCTCATGCAAGCCATGAC…	768	1	0.880208	0.0	2	118.209	59104510	59105188	0	0	0	0	sPb-1442	306	2	0	1	0
199869	SbMITE-199869	FI847980	25633243	TGCCCCAATAGCAACACCTCCCTTCAGGTCCGATCCGGACCCACCTGCATGTGTACTAGTAGTAGCTACACTCGCCACCCAAAACAAAAGGTTAGCAGGCAGATCAAGGCGTAGGCGTAGGCTTGGTGTAGGCCACGTCACGTACTAT	148	1	SbMITE-199869	TGCCCCAATAGCAACACCTCCCTTCAGGTCCGATCCGGACCCACCTGCATGTGTACTAGTAGTAGCTACACTCGCCACCCAAAACAAAAGGTTAGCAGGCAGATCAAGGCGTAGGCGTAGGCTTGGTGTAGGCCACGTCACGTACTAT	148	1	0.97973	8e-73	2	118.267	59133380	59133526	0	0	0	0	SbMITE-199869	307	1	0	0	0
342924	SbMITE-342924	FI848494	25633757	CGGATATTGACGTGACATGTAGTCGTTTATTCACAAAATACAGCCGCCTGATCAGATCCGACACATTGTATACGTGAAGAAAGTAATGATGAATGGTGACTAGATGGTAACAGTATAGACACTAATCTCCAACGAAGCTGTTCTGTCAATGTCATACACTTCATTTTCTGGCTTAAATGTCATACACTTGGACTCGGTGATACAGCTCTGACCCACCTTTGGGAATAGTCGAATAGACGACACACAAACACTTCTCGAGCA	261	1	SbMITE-342924	CGGATATTGACGTGACATGTAGTCGTTTATTCACAAAATACAGCCGCCTGATCAGATCCGACACATTGTATACGTGAAGAAAGTAATGATGAATGGTGACTAGATGGTAACAGTATAGACACTAATCTCCAACGAAGCTGTTCTGTCAATGTCATACACTTCATTTTCTGGCTTAAATGTCATACACTTGGACTCGGTGATACAGCTCTGACCCACCTTTGGGAATAGTCGAATAGACGACACACAAACACTTCTCGAGCA	261	1	0.996169	1e-143	2	118.396	59197862	59198122	0	0	0	0	SbMITE-342924	308	2	1	1	0
187871	SbMITE-187871	FI847766	25633029	TAGGGAGACGCCCAGTTGCCAGTTGGTACGAGGAAAGCACAAAGCGCAGGAACTCAGAGCGAGCATGAGTGCATGACCATTGGCGTTGCGTTGGAATTTGGAACCCCCCTGAGAGCC	117	2	SbMITE-187871	TAGGGAGACGCCCAGTTGCCAGTTGGTACGAGGAAAGCACAAAGCGCAGGAACTCAGAGCGAGCATGAGTGCATGACCATTGGCGTTGCGTTGGAATTTGGAACCCCCCTGAGAGCC	117	1	0.756159	2e-32	2	118.464	59232013	59232114	2	108.6	2	75	SbMITE-187871	309	1	1	1	0
187894	SbMITE-187894	FI847768	25633031	TAGGGAGACGCCCAGTTGCCAGTTGGTACGAGGAAAGCACAAAGCGCAGGAACTCAGAGCGAGCATGAGTGCATGACCATTGGCGTTGCGTTGGAATTTGGAACCCCCCTGAGAGCC	117	2	SbMITE-187871	TAGGGAGACGCCCAGTTGCCAGTTGGTACGAGGAAAGCACAAAGCGCAGGAACTCAGAGCGAGCATGAGTGCATGACCATTGGCGTTGCGTTGGAATTTGGAACCCCCCTGAGAGCC	117	1	0.756159	2e-32	2	118.464	59232013	59232114	2	108.6	2	75	SbMITE-187871	309	1	0	1	0
243491	sPb-2484	FI848809	25634072	GCAGGGCCAGAGCACTTGCAGTGTCGACATCCTTGGGTCGATGCAAAGAAATGACTGATCGAATCTCATCCTTAAGACCATCCACAAAATGATTGACAAAATATGTATCATCATAAGCATTATTGTACAAGAGTAACCCCTGAGCCAGCTTCTCAAACTCCATCTGGTAGGACTGAACTGAATCCACTTGCCTCAGTTTCTCAAAGCGCTTCAATAACAACTAATACTGGTTCCTGTCAAACTTGCCCATCACCAGATCACAGAGCTTATCCCAATCAGTGATCCGCCCTTGCCTCTGCACTGTTTGCAACCAGGACGCCGCCATACCCTTGAAATTCAGAGTGGCGAAGCGAGTCTTCAGAGATGGGTGAACCGCGTAGACCTCGAAGAATACCTCGC…	700	2	sPb-2484	GCAGGGCCAGAGCACTTGCAGTGTCGACATCCTTGGGTCGATGCAAAGAAATGACTGATCGAATCTCATCCTTAAGACCATCCACAAAATGATTGACAAAATATGTATCATCATAAGCATTATTGTACAAGAGTAACCCCTGAGCCAGCTTCTCAAACTCCATCTGGTAGGACTGAACTGAATCCACTTGCCTCAGTTTCTCAAAGCGCTTCAATAACAACTAATACTGGTTCCTGTCAAACTTGCCCATCACCAGATCACAGAGCTTATCCCAATCAGTGATCCGCCCTTGCCTCTGCACTGTTTGCAACCAGGACGCCGCCATACCCTTGAAATTCAGAGTGGCGAAGCGAGTCTTCAGAGATGGGTGAACCGCGTAGACCTCGAAGAATACCTCGC…	700	1	1	0.0	2	119.251	59625277	59625976	2	118.6	0	0	sPb-2484	310	1	0	1	0
431645	sPb-6530	FI849185	25634448	GCCCTTGGATCCAGTGCAGCAGGGCCAGAGCACTTGCAGTGTCGACATCCTTGGGTCGATGCAAAGAAATGACTGATCGAATCTCATCCTTAAGACCATCCACAAAATGATTGACAAAATATGTATCATCATAAGCATTATTGTACAAGAGTAACCCCTGAGCCAGCTTCTCAAACTCCATCTGGTAGGACTGAACTGAATCCACTTGCCTCAGTTTCTCAAAGCGCTTCAATAACAACTAATACTGGTTCCTGTCAAACTTGCCCATCACCAGATCACAGAGCTTATCCCAATCAGTGATCCGCCCTTGCCTCTGCACTGTTTGCAACCAGGACGCCGCCATACCCTTGAAATTCAGAGTGGCGAAGCGAGTCTTCAGAGATGGGTGAACCGCGTAGA…	718	2	sPb-2484	GCAGGGCCAGAGCACTTGCAGTGTCGACATCCTTGGGTCGATGCAAAGAAATGACTGATCGAATCTCATCCTTAAGACCATCCACAAAATGATTGACAAAATATGTATCATCATAAGCATTATTGTACAAGAGTAACCCCTGAGCCAGCTTCTCAAACTCCATCTGGTAGGACTGAACTGAATCCACTTGCCTCAGTTTCTCAAAGCGCTTCAATAACAACTAATACTGGTTCCTGTCAAACTTGCCCATCACCAGATCACAGAGCTTATCCCAATCAGTGATCCGCCCTTGCCTCTGCACTGTTTGCAACCAGGACGCCGCCATACCCTTGAAATTCAGAGTGGCGAAGCGAGTCTTCAGAGATGGGTGAACCGCGTAGACCTCGAAGAATACCTCGC…	700	1	0.979109	0.0	2	119.251	59625277	59625980	0	0	0	0	sPb-2484	310	2	1	1	0
243140	sPb-5683	FI849104	25634367	GATCCAAGATAGACGTGGTTTTTGGTCATATTGCCGCACATTTTCGGATTTCGCAGCAGGTGCCTTTGCTTTCTGGCTGTTGGGGTCGTTTCTTGATACCAAGGCTGCTACTTTAGACCGGTGCTTCTGCCCTGCAAAATGCTGTTGTAAGTGGCTCTCGGTGGGTGCTTCCACCCGGCAGATGTCGCAGCTCCATTTCACTAAAGAAGGCGTCGTCTTCTTAGGCAACGTAGTCTGTTAATTTTACATTCAGTTTGGTCAGATCTTCAGAGCATCGCTTGTACCGATACCGACTGAATCAAATCAATGGTTAAATCAGGGCAAGCATTATTTGCTAGTACTAAATCATTTCTTTAAGCAGTTTGATTACACAATAGGTGCAAAAGCGTGAAAAACTAG…	798	1	sPb-5683	GATCCAAGATAGACGTGGTTTTTGGTCATATTGCCGCACATTTTCGGATTTCGCAGCAGGTGCCTTTGCTTTCTGGCTGTTGGGGTCGTTTCTTGATACCAAGGCTGCTACTTTAGACCGGTGCTTCTGCCCTGCAAAATGCTGTTGTAAGTGGCTCTCGGTGGGTGCTTCCACCCGGCAGATGTCGCAGCTCCATTTCACTAAAGAAGGCGTCGTCTTCTTAGGCAACGTAGTCTGTTAATTTTACATTCAGTTTGGTCAGATCTTCAGAGCATCGCTTGTACCGATACCGACTGAATCAAATCAATGGTTAAATCAGGGCAAGCATTATTTGCTAGTACTAAATCATTTCTTTAAGCAGTTTGATTACACAATAGGTGCAAAAGCGTGAAAAACTAG…	798	1	0.998747	0.0	2	119.264	59632195	59632992	0	0	0	0	sPb-5683	311	1	0	1	0
243107	sPb-3419	FI848889	25634152	GGAAACAAAATTGAAAGGAAAAACATGGTGTTAAAATCTAAAATGGAAACAACTTAATATAGTCCTCACCTCACTGAACTCTAGCCGCTTCTGCTGATAGGATCCTGCGTTCTCATTACCTGCCAGGCTATATCGATAAGGCAACTGCATGGCTCCATTGCTCTGATCGTCCTTAGCAAATTTGGCAGCCTCTCTCTCCTCACTCTTATGGTTTCTACCTTCATACATATGCTGCACACCATGGCAGGCCTCTGCACCACACCTACGTTCCCAACTATCATCGGTCCTCTGATGTGTGGATGCCACCGCCTCGCGGATTGAGCCAGAACCCATTGATCTAACAGAAGCATGGGGTGCCACTGGTACCAAGGTCTCTTCCTCCGGAGTCTGCTTGCTAGG…	496	1	sPb-3419	GGAAACAAAATTGAAAGGAAAAACATGGTGTTAAAATCTAAAATGGAAACAACTTAATATAGTCCTCACCTCACTGAACTCTAGCCGCTTCTGCTGATAGGATCCTGCGTTCTCATTACCTGCCAGGCTATATCGATAAGGCAACTGCATGGCTCCATTGCTCTGATCGTCCTTAGCAAATTTGGCAGCCTCTCTCTCCTCACTCTTATGGTTTCTACCTTCATACATATGCTGCACACCATGGCAGGCCTCTGCACCACACCTACGTTCCCAACTATCATCGGTCCTCTGATGTGTGGATGCCACCGCCTCGCGGATTGAGCCAGAACCCATTGATCTAACAGAAGCATGGGGTGCCACTGGTACCAAGGTCTCTTCCTCCGGAGTCTGCTTGCTAGG…	496	1	0.997984	0.0	2	119.289	59644692	59645187	0	0	0	0	sPb-3419	312	1	0	1	0
243467	sPb-1684	FI848731	25633994	GCTCGCTTTGCTCCCTGGATATGACCGATGCAACTTCCATTATGGATTCATTTCATTTAACAATAGAAGAAGCGAATCTATGCAGAATAAGAACTGGTTCGAATTTTAGGATCTTCCAACATAGTGTGCTCGAGAGGAATGTATGCTTATTTTCCCCTCTAGCTACCTAGTTGGGAAACTGTGTGCAAAGAAGTACGTAGCCTTTAAGTGAACCACACAACAACTGCGCAGGTATATACGCCCGTCGTCTCTACTCTATGCATGCGTGCGTGGCTACTTTGCAAGGAACATAAGCAAGGTTTAGTAGGGAATACTTATGATGGACTTGATGCGATGCAATGCAATTACTTTGAAGGTAAGCATGGCACGAGATGCTTGCTGACATCTGGTCGGGCAGAA…	553	1	sPb-1684	GCTCGCTTTGCTCCCTGGATATGACCGATGCAACTTCCATTATGGATTCATTTCATTTAACAATAGAAGAAGCGAATCTATGCAGAATAAGAACTGGTTCGAATTTTAGGATCTTCCAACATAGTGTGCTCGAGAGGAATGTATGCTTATTTTCCCCTCTAGCTACCTAGTTGGGAAACTGTGTGCAAAGAAGTACGTAGCCTTTAAGTGAACCACACAACAACTGCGCAGGTATATACGCCCGTCGTCTCTACTCTATGCATGCGTGCGTGGCTACTTTGCAAGGAACATAAGCAAGGTTTAGTAGGGAATACTTATGATGGACTTGATGCGATGCAATGCAATTACTTTGAAGGTAAGCATGGCACGAGATGCTTGCTGACATCTGGTCGGGCAGAA…	553	1	0.991023	0.0	2	119.628	59813894	59814450	2	109.6	0	0	sPb-1684	313	1	1	1	0
341514	SbMITE-341514	FI848247	25633510	CGATAGGGATAAATACCATGGTACTGGTTCACCCGGAGGATCTCAACGACTAGTATGTAAAATATCAAATCCAACAACTCCTCTGCAAAATTTACTGACAATTACTGTACAGAACCCGTCCCAGATGCCCTGAAGGCTGAAGGAACCAAGAAACGGCGCACTAAGCCCAAGACAATGCGACGTTTTTGTGGTGGGCAC	198	1	SbMITE-341514	CGATAGGGATAAATACCATGGTACTGGTTCACCCGGAGGATCTCAACGACTAGTATGTAAAATATCAAATCCAACAACTCCTCTGCAAAATTTACTGACAATTACTGTACAGAACCCGTCCCAGATGCCCTGAAGGCTGAAGGAACCAAGAAACGGCGCACTAAGCCCAAGACAATGCGACGTTTTTGTGGTGGGCAC	198	1	0.909091	4e-66	2	120.705	60352622	60352816	0	0	0	0	SbMITE-341514	314	2	0	1	0
187205	SbMITE-187205	FI847697	25632960	TGCTCTACTTGTTGCTGCCACGAGACCACTGCGGCGCATGATTGGATGACCTTGTTTATCTCACCCCGAAATTTAAAAGGTTTTCTGAAACAGCGCATGATTGGGT	106	1	SbMITE-187205	TGCTCTACTTGTTGCTGCCACGAGACCACTGCGGCGCATGATTGGATGACCTTGTTTATCTCACCCCGAAATTTAAAAGGTTTTCTGAAACAGCGCATGATTGGGT	106	1	0.867925	7e-20	2	120.92	60460177	60460282	0	0	0	0	SbMITE-187205	315	1	0	0	0
340584	SbMITE-340584	FI848069	25633332	CAAGCGACGAATAATCATCATGACGAAAGCACTGAGGTTGCCGGCGAAGAAGCTCGCTCGAGCCTTGCATCTGGTCATCTGTGCTACGTGTACGTGCATGTGTGCA	106	5	SbMITE-341584	TGCACACATGCACGTACACGTAGCACAGATGACCAGATGCAAGGCTCGAGCGAGCTTCTTCGCCGGCAACCTCAGTGCTTTCGTCATGATGATTATTCGTCGCTTG	106	1	1	3e-53	2	121.154	60577227	60577332	0	0	0	0	SbMITE-341584	316	2	0	1	0
341501	SbMITE-341501	FI848241	25633504	CAAGCGACGAATAATCATCATGACGAAAGCACTGAGGTTGCCGGCGAAGAAGCTCGCTCGAGCCTTGCATCTGGTCATCTGTGCTACGTGTACGTGCATGTGTGCA	106	5	SbMITE-341584	TGCACACATGCACGTACACGTAGCACAGATGACCAGATGCAAGGCTCGAGCGAGCTTCTTCGCCGGCAACCTCAGTGCTTTCGTCATGATGATTATTCGTCGCTTG	106	1	1	3e-53	2	121.154	60577227	60577332	0	0	0	0	SbMITE-341584	316	2	0	1	0
341502	SbMITE-341502	FI848242	25633505	CAAGCGACGAATAATCATCATGACGAAAGCACTGAGGTTGCCGGCGAAGAAGCTCGCTCGAGCCTTGCATCTGGTCATCTGTGCTACGTGTACGTGCATGTGTGCA	106	5	SbMITE-341584	TGCACACATGCACGTACACGTAGCACAGATGACCAGATGCAAGGCTCGAGCGAGCTTCTTCGCCGGCAACCTCAGTGCTTTCGTCATGATGATTATTCGTCGCTTG	106	1	1	3e-53	2	121.154	60577227	60577332	0	0	0	0	SbMITE-341584	316	2	1	1	0
341584	SbMITE-341584	FI848262	25633525	TGCACACATGCACGTACACGTAGCACAGATGACCAGATGCAAGGCTCGAGCGAGCTTCTTCGCCGGCAACCTCAGTGCTTTCGTCATGATGATTATTCGTCGCTTG	106	5	SbMITE-341584	TGCACACATGCACGTACACGTAGCACAGATGACCAGATGCAAGGCTCGAGCGAGCTTCTTCGCCGGCAACCTCAGTGCTTTCGTCATGATGATTATTCGTCGCTTG	106	1	1	3e-53	2	121.154	60577227	60577332	0	0	0	0	SbMITE-341584	316	2	0	1	0
343057	SbMITE-343057	FI848517	25633780	TGCACACATGCACGTACACGTAGCACAGATGACCAGATGCAAGGCTCGAGCGAGCTTCTTCGCCGGCAACCTCAGTGCTTTCGTCATGATGATTATTCGTCGCTTG	106	5	SbMITE-341584	TGCACACATGCACGTACACGTAGCACAGATGACCAGATGCAAGGCTCGAGCGAGCTTCTTCGCCGGCAACCTCAGTGCTTTCGTCATGATGATTATTCGTCGCTTG	106	1	1	3e-53	2	121.154	60577227	60577332	0	0	0	0	SbMITE-341584	316	2	0	1	0
432985	sPb-8895	FI849439	25634702	CTGCAGGTCTTCGTTAACCTGTCGCTTCTGCGACCGGAAGAACCGACCGCCGTGAATGACGGCTAGCTTCTTTAACTTGATGCGAGTGGGCACTAGGATCTAGAGGTGTTAGCGTCTAGTAATTTTTACTGCTTCCAGACCAGAACAGGTGTACCAGGGTGAGTGGGTACTGAGCAGGGCGGCACACGAAACACATGCTTCCATTTGTTTTTGAAACTCTATTGCTTGGGACTTGGGAGCTGGGAGGTCAGTGCAAATCATCAAGTCCAACTTCTTGTTGTTTGATTATTCTGCCGAATAATCTCGTTTTGGCCACCTCGCGTAGGTAAACCAAGAAGCTTCCCTGCTCACAGAGCCTAAATCACGAAGCGATATATATTCATGGCGTTCACTTGCATT…	538	1	sPb-8895	CTGCAGGTCTTCGTTAACCTGTCGCTTCTGCGACCGGAAGAACCGACCGCCGTGAATGACGGCTAGCTTCTTTAACTTGATGCGAGTGGGCACTAGGATCTAGAGGTGTTAGCGTCTAGTAATTTTTACTGCTTCCAGACCAGAACAGGTGTACCAGGGTGAGTGGGTACTGAGCAGGGCGGCACACGAAACACATGCTTCCATTTGTTTTTGAAACTCTATTGCTTGGGACTTGGGAGCTGGGAGGTCAGTGCAAATCATCAAGTCCAACTTCTTGTTGTTTGATTATTCTGCCGAATAATCTCGTTTTGGCCACCTCGCGTAGGTAAACCAAGAAGCTTCCCTGCTCACAGAGCCTAAATCACGAAGCGATATATATTCATGGCGTTCACTTGCATT…	538	1	0.994424	0.0	2	121.386	60693061	60693598	0	0	0	0	sPb-8895	317	2	0	1	0
245375	sPb-0982	FI848657	25633920	GGTACTAACTCCTGTACATTGAACTAATTCAGTGCTTAGCTTGTTGGATTAGGTGTCCAACATTATCTAAGGTAACTGGCACTTGGCACCATTCTCATTCGGCAGAGCCAGCCCAAAGTCAGCTAAGCTGCCACTGAAATATAGTGTACTTGCATTTGTACAGCTCGATCGGGTCCTTAGTTTAATACACGACGCAAGTCTTTGTTTTAGGC	212	1	sPb-0982	GGTACTAACTCCTGTACATTGAACTAATTCAGTGCTTAGCTTGTTGGATTAGGTGTCCAACATTATCTAAGGTAACTGGCACTTGGCACCATTCTCATTCGGCAGAGCCAGCCCAAAGTCAGCTAAGCTGCCACTGAAATATAGTGTACTTGCATTTGTACAGCTCGATCGGGTCCTTAGTTTAATACACGACGCAAGTCTTTGTTTTAGGC	212	1	1	1e-116	2	121.667	60833301	60833512	0	0	0	0	sPb-0982	318	1	0	1	0
170080	sPb-2129	FI848778	25634041	CTGCAGGACCGAACATAAATTTTCTTAAAAAAAGATTAAATTATAAAAAATTGGACATCCCTCCGTCTCGATAAAAGATTAAATTAAATTATAAAAAATTGGACATCCCTCCGTCTCGACTGCTATTTCTTTTTCCCTTTCCTGCCCGGAGAGGAGAGTCTCGACTTGCCAAATACTCCGTCCCCTTCCTCGCCGAACCCAAATCCAAATTCCAATCTCCCCAGGCTTCGGATCGAATCGAATCGCAGAGGAGTCGTCTAGCAGGCGCATAGGGTTAGGGTTCCGCGGATTATGGTCTGCGGCGCTCGACGGCAGATGGAGAGTAATCCCGCACTCGATGGCGACACTAGCAGAGATCCCAGAGAAGCCTCTGCTGCCCCATATGTGTGGGAGGGAAAG…	731	1	sPb-2129	CTGCAGGACCGAACATAAATTTTCTTAAAAAAAGATTAAATTATAAAAAATTGGACATCCCTCCGTCTCGATAAAAGATTAAATTAAATTATAAAAAATTGGACATCCCTCCGTCTCGACTGCTATTTCTTTTTCCCTTTCCTGCCCGGAGAGGAGAGTCTCGACTTGCCAAATACTCCGTCCCCTTCCTCGCCGAACCCAAATCCAAATTCCAATCTCCCCAGGCTTCGGATCGAATCGAATCGCAGAGGAGTCGTCTAGCAGGCGCATAGGGTTAGGGTTCCGCGGATTATGGTCTGCGGCGCTCGACGGCAGATGGAGAGTAATCCCGCACTCGATGGCGACACTAGCAGAGATCCCAGAGAAGCCTCTGCTGCCCCATATGTGTGGGAGGGAAAG…	731	1	0.76197	0.0	2	121.81	60904881	60905446	2	123.7	0	0	sPb-2129	319	1	1	1	0
243288	sPb-2678	FI848831	25634094	GCTCCAACTCAGGAGCATTGGTTAAAATTCTAAGATTTCTCTCCATCCAACGAGTCTCGCAAGTGTTAAATGACCAAGCCGTTGAACCGCCTTCTTTCCTCCCTTGTGATTTCTGGTACGGTCTCCTCCCACCATGAACTCAATCTAGATGAGCCTTGGT	160	1	sPb-2678	GCTCCAACTCAGGAGCATTGGTTAAAATTCTAAGATTTCTCTCCATCCAACGAGTCTCGCAAGTGTTAAATGACCAAGCCGTTGAACCGCCTTCTTTCCTCCCTTGTGATTTCTGGTACGGTCTCCTCCCACCATGAACTCAATCTAGATGAGCCTTGGT	160	1	0.83125	1e-43	2	121.865	60932409	60932553	0	0	0	0	sPb-2678	320	1	0	1	0
189020	SbMITE-189020	FI847931	25633194	TGCTCCTTTTTTCATTTGTCTTGAATTAGTGTGGACGTCAGAATTTCAGATGTGAAAGATGCAGAAAGTAGCTTGTCCAATGAATTTTCGTAGTTTTTTATTTTATTCAGAACAAATCGATGTGCTATTGGCAATGTGATAAGGCTGTCGCGTTCACACTGTTGTTTTGTATCAGATTCGAGACAGTTGTATGCTATGTGCTATTACAGACTTGCCCTGAGTAGGCGAGGTATGGTTATCCTCTTGCTTA	250	1	SbMITE-189020	TGCTCCTTTTTTCATTTGTCTTGAATTAGTGTGGACGTCAGAATTTCAGATGTGAAAGATGCAGAAAGTAGCTTGTCCAATGAATTTTCGTAGTTTTTTATTTTATTCAGAACAAATCGATGTGCTATTGGCAATGTGATAAGGCTGTCGCGTTCACACTGTTGTTTTGTATCAGATTCGAGACAGTTGTATGCTATGTGCTATTACAGACTTGCCCTGAGTAGGCGAGGTATGGTTATCCTCTTGCTTA	250	1	0.988	1e-131	2	122.033	61016663	61016910	2	122.7	2	86.2	SbMITE-189020	321	1	0	0	0
341035	SbMITE-341035	FI848160	25633423	TGCTCTTTCTCGTGATTCGTTATGTTCTTCCGGTGCCGCCGCCGCTTTGTTCTCCTCTCCTTTGCTTG	68	2	SbMITE-341035	TGCTCTTTCTCGTGATTCGTTATGTTCTTCCGGTGCCGCCGCCGCTTTGTTCTCCTCTCCTTTGCTTG	68	1	1	7e-31	2	122.513	61256578	61256645	0	0	0	0	SbMITE-341035	322	2	0	0	0
342291	SbMITE-342291	FI848374	25633637	TGCTCTTTCTCGTGATTCGTTATGTTCTTCCGGTGCCGCCGCCGCTTTGTTCTCCTCTCCTTTGCTTG	68	2	SbMITE-341035	TGCTCTTTCTCGTGATTCGTTATGTTCTTCCGGTGCCGCCGCCGCTTTGTTCTCCTCTCCTTTGCTTG	68	1	1	7e-31	2	122.513	61256578	61256645	0	0	0	0	SbMITE-341035	322	2	0	0	0
342298	SbMITE-342298	FI848376	25633639	CTAGTGTAGTGGTACCTAGCAGCCTAGCACCAAAGCCGTCGTTGAGGGCA	50	1	SbMITE-342298	CTAGTGTAGTGGTACCTAGCAGCCTAGCACCAAAGCCGTCGTTGAGGGCA	50	1	0.98	1e-19	2	123.119	61559370	61559418	0	0	0	0	SbMITE-342298	323	2	1	1	0
342762	SbMITE-342762	FI848458	25633721	TGCTCATCTCTTATCATAGAACCCAATAATGCTGTCAGGGAAACAGAAACCCCAACTGGTGGCCATGATTTTGGTCCCCTGGAAACCGTGCATCCGTTCATGGCTCTCCTCTTGGAGTAGGTCCGTCCGTCCGGCGTCCGCTACCGCGCTGCACCATCCAGCCTCCTTCGTGTACTCCGTGTACGGGCATGTGTACGTCGTCAACGTAACTGATGATCTGACAAACTTCGCTGCAAGTT	239	1	SbMITE-342762	TGCTCATCTCTTATCATAGAACCCAATAATGCTGTCAGGGAAACAGAAACCCCAACTGGTGGCCATGATTTTGGTCCCCTGGAAACCGTGCATCCGTTCATGGCTCTCCTCTTGGAGTAGGTCCGTCCGTCCGGCGTCCGCTACCGCGCTGCACCATCCAGCCTCCTTCGTGTACTCCGTGTACGGGCATGTGTACGTCGTCAACGTAACTGATGATCTGACAAACTTCGCTGCAAGTT	239	1	1	1e-132	2	123.467	61733422	61733660	2	130.6	2	91.4	SbMITE-342762	324	2	1	1	0
341898	SbMITE-341898	FI848313	25633576	TGCACCCCTTGGGCAACGCGTCGGCGTTGCCTCGCCCTTTGAGCAATGTGTGTATCATATATATGTGGCCGACCTCGCTTAGTTTACTGGCGATGCATGGCTTTGGAGGCCTGAATGTGATGTTCTCCAAAAGCTCACAAAAGGGGTCATCCGGTTGCATTGCTGGTCTA	170	1	SbMITE-341898	TGCACCCCTTGGGCAACGCGTCGGCGTTGCCTCGCCCTTTGAGCAATGTGTGTATCATATATATGTGGCCGACCTCGCTTAGTTTACTGGCGATGCATGGCTTTGGAGGCCTGAATGTGATGTTCTCCAAAAGCTCACAAAAGGGGTCATCCGGTTGCATTGCTGGTCTA	170	1	0.994118	7e-89	2	123.698	61848990	61849159	0	0	0	0	SbMITE-341898	325	2	0	1	0
244059	sPb-3917	FI848942	25634205	GACCTCTGTTGCTGGGTCGCTCGGCCTGTGCCACCGCTTTGGACGCCCGCGCCAGTTAGCCGTTCGGCTTCCTGCTCATTATGCCAGCGCGCACCATCCTCTAATCTCTCCGTTTTCACAAGCCAATGATGAGCGTGAACTCGATTTTTGATCGCATACTCAGTTCACGCTTAATATTTTGTATAGATAAAATCTGACGTTTCGCTAGTTTTCTATTCTAACGATTGTTCACTGATAATGATGGTGCTGGCTGCCAGCCTGCCACGGTGTGCCGCCGCTGCCAATTAGCCGTTCGGCTTCTCTCATTCTGCCAGCGCGCACGTACCATCATTTCTCCTCTTCACAAGGCACTACCGCACTAGAATGAGCATGGACACGAGTATCGATCGACAGTGAGCA…	409	1	sPb-3917	GACCTCTGTTGCTGGGTCGCTCGGCCTGTGCCACCGCTTTGGACGCCCGCGCCAGTTAGCCGTTCGGCTTCCTGCTCATTATGCCAGCGCGCACCATCCTCTAATCTCTCCGTTTTCACAAGCCAATGATGAGCGTGAACTCGATTTTTGATCGCATACTCAGTTCACGCTTAATATTTTGTATAGATAAAATCTGACGTTTCGCTAGTTTTCTATTCTAACGATTGTTCACTGATAATGATGGTGCTGGCTGCCAGCCTGCCACGGTGTGCCGCCGCTGCCAATTAGCCGTTCGGCTTCTCTCATTCTGCCAGCGCGCACGTACCATCATTTCTCCTCTTCACAAGGCACTACCGCACTAGAATGAGCATGGACACGAGTATCGATCGACAGTGAGCA…	409	1	0.992665	0.0	2	124.234	62116805	62117213	2	133.1	2	92.8	sPb-3917	326	1	1	1	d
340472	SbMITE-340472	FI848035	25633298	TGCTCTGCTCTGGGCCGGAGTAGGGGTCGGTGCCGAATGATTGCGGCGATGCAAAGCTCAGCCAGCACCAGCAGAATGATGGCCAGCGAAAGTGGCCTGTTGCTTTGATCAAGCTGCTCCCGTTTGTTGCCTCTCTGGCGTGGCAGCACAATTTGTGGTGCGTCTGCCTCTCATTGTGTGTGTGTTTTATTATCTAA	197	1	SbMITE-340472	TGCTCTGCTCTGGGCCGGAGTAGGGGTCGGTGCCGAATGATTGCGGCGATGCAAAGCTCAGCCAGCACCAGCAGAATGATGGCCAGCGAAAGTGGCCTGTTGCTTTGATCAAGCTGCTCCCGTTTGTTGCCTCTCTGGCGTGGCAGCACAATTTGTGGTGCGTCTGCCTCTCATTGTGTGTGTGTTTTATTATCTAA	197	1	1	1e-107	2	125.053	62526608	62526804	0	0	0	0	SbMITE-340472	327	2	1	1	0
230929	sPb-2568	FI848820	25634083	GATCCAGTGCAGTGCATAGAATTGGCATACTTGACATTAGAATCTTCAACACTGACAGGCATGCTGGAAATCTTCTGGTCAAGAAGCTTGGTCCTGGGGCTGACAATTTTGGAGAGCAGACAGAACTCATCCCGATTGACCATGGCCTTTGTCTTCCAGAATGCCTAGAAGACCCTTACTTTGAGTGGATCCGGATACGCAGTCTACG	208	1	sPb-2568	GATCCAGTGCAGTGCATAGAATTGGCATACTTGACATTAGAATCTTCAACACTGACAGGCATGCTGGAAATCTTCTGGTCAAGAAGCTTGGTCCTGGGGCTGACAATTTTGGAGAGCAGACAGAACTCATCCCGATTGACCATGGCCTTTGTCTTCCAGAATGCCTAGAAGACCCTTACTTTGAGTGGATCCGGATACGCAGTCTACG	208	1	0.884615	1e-97	2	125.409	62704462	62704646	2	137.4	2	96.8	sPb-2568	328	1	1	1	0
246167	sPb-8688	FI849416	25634679	GCTTGCCGGCACACCCCTCCTTGCCATTCTCCATCGGAAGCCCTCCTCTCTTCCCTGTGCGGTGTGGACTAGTAGGCATCCGGTGGGGAGAAGGCATGGGTCACAGACAGGCGCGCACCATGTAGCGTCGCTGCATTCCACCATCGACTGCTGGGGGTGCCTCCATTGGTCACTGTTGCGGCATGACCAACCTTGGTGATGCGCGTGCTGACTAGAGATGACAATGGGGACATCCCCGGTGGGAAGTGACACCCTGTCCCCGTCCTCATCCTCGATTTCCCTCATTTTCCCCACTCCCCGGCCCCGATCCCATCTCGGGGAAGACTTTTTCCCATCCTCGTCCCCGTCCTCGATTAGCGTTTCAGGCCTCGACAAGTCTGACATCCCAGAAGCGAAGGA…	438	1	sPb-8688	GCTTGCCGGCACACCCCTCCTTGCCATTCTCCATCGGAAGCCCTCCTCTCTTCCCTGTGCGGTGTGGACTAGTAGGCATCCGGTGGGGAGAAGGCATGGGTCACAGACAGGCGCGCACCATGTAGCGTCGCTGCATTCCACCATCGACTGCTGGGGGTGCCTCCATTGGTCACTGTTGCGGCATGACCAACCTTGGTGATGCGCGTGCTGACTAGAGATGACAATGGGGACATCCCCGGTGGGAAGTGACACCCTGTCCCCGTCCTCATCCTCGATTTCCCTCATTTTCCCCACTCCCCGGCCCCGATCCCATCTCGGGGAAGACTTTTTCCCATCCTCGTCCCCGTCCTCGATTAGCGTTTCAGGCCTCGACAAGTCTGACATCCCAGAAGCGAAGGA…	438	1	0.96868	0.0	2	125.576	62788088	62788534	0	0	0	0	sPb-8688	329	1	1	1	0
433403	sPb-3893	FI848941	25634204	GACTGCTCCAATCAAAGTTGGCTCTCATTTAAACAGGTGGAACATGCTCTACTTACACAGGTTCTATATTGTTACTTAACACACATCAAGCACACGTTCTATATTGTCAGATACTTCTGCTATACTGGTAGCCTTGTGTAAAAGGCTTCTGAAAGTAAAGTTTTTGGTCTGCGACACCAAGACTTCTGCATCTTAGTGGAGCATCATGGACCTTGACAGGTTGGTATCAGCCGCCCTGTCAAATCAGAAACAAGGATTAGTGATTAGAACAAGCAAAACGATTTTAGATTAACATCGAATAGATGGCAATCCTGATATGGAATAGGGATCAGCATTTAGCAATAAGGGTGTGTCCAACGGCAATCCAAATCACTAGCGAGGAGGATATTATATTCAAAA…	786	1	sPb-3893	GACTGCTCCAATCAAAGTTGGCTCTCATTTAAACAGGTGGAACATGCTCTACTTACACAGGTTCTATATTGTTACTTAACACACATCAAGCACACGTTCTATATTGTCAGATACTTCTGCTATACTGGTAGCCTTGTGTAAAAGGCTTCTGAAAGTAAAGTTTTTGGTCTGCGACACCAAGACTTCTGCATCTTAGTGGAGCATCATGGACCTTGACAGGTTGGTATCAGCCGCCCTGTCAAATCAGAAACAAGGATTAGTGATTAGAACAAGCAAAACGATTTTAGATTAACATCGAATAGATGGCAATCCTGATATGGAATAGGGATCAGCATTTAGCAATAAGGGTGTGTCCAACGGCAATCCAAATCACTAGCGAGGAGGATATTATATTCAAAA…	786	1	0.918575	0.0	2	125.613	62806711	62807444	0	0	0	0	sPb-3893	330	2	1	1	0
245516	sPb-3646	FI848911	25634174	GATGGCACGGGTGACCTGATCGCGTCCCGGCTCTGAAGCCGGCCGCCTGAATTAGCTTTAGCTCTCGCGCGCGTCCTCCTGTCCTGCCTCCCTGGATTGGATCCATCCATCCGTGCGAACTGCCCGCCCGGCCTTCTTCAGCCTGCCGGAGTTTTCTTTGCCGGGGCGCCGGTGCGTGTTACGCGTGCAAGATAAACTTGTTTATCTTCTCCGTTACCAACAAATCTCTTTCGCTAATCGCCTGTCTTTACTCTCCTTTGCCGCTTTACCGGCAGGTGACCGGTAAAGGCTGGCGTTTTTGTCTTTGAGCGTCTTTTACACCTACACAATCACCGTCATCACTTCACTCCAGTCGCCCCCATTGCCGTGCCCATCGCCATCATGGCTTTCTCTTGGAGC…	711	1	sPb-3646	GATGGCACGGGTGACCTGATCGCGTCCCGGCTCTGAAGCCGGCCGCCTGAATTAGCTTTAGCTCTCGCGCGCGTCCTCCTGTCCTGCCTCCCTGGATTGGATCCATCCATCCGTGCGAACTGCCCGCCCGGCCTTCTTCAGCCTGCCGGAGTTTTCTTTGCCGGGGCGCCGGTGCGTGTTACGCGTGCAAGATAAACTTGTTTATCTTCTCCGTTACCAACAAATCTCTTTCGCTAATCGCCTGTCTTTACTCTCCTTTGCCGCTTTACCGGCAGGTGACCGGTAAAGGCTGGCGTTTTTGTCTTTGAGCGTCTTTTACACCTACACAATCACCGTCATCACTTCACTCCAGTCGCCCCCATTGCCGTGCCCATCGCCATCATGGCTTTCTCTTGGAGC…	711	1	0.85654	0.0	2	125.819	62909734	62910343	0	0	0	0	sPb-3646	331	1	0	1	0
342266	SbMITE-342266	FI848367	25633630	CAAGAAGCTTCGATCTTGTAAAGCATCTTTAGGGTCCTTGGAGCTGGCATCTGCGACAACGGTGGTATTGTTGTGGGCTTGTAGCAAATGATTTGTTCCTCAATTCGATGGATGTTTCTGGCATGATTGGTGCCTCTAAATGCTTAGGGCCTGGCTGAACTTCAAGGCCAGGCCAGCCAGACACCCAGAGCCTGATTTATCGCATGCACCTGCACATGTTTGTTTTATTGACCCGTTGAGCCAAGTGCAA	250	1	SbMITE-342266	CAAGAAGCTTCGATCTTGTAAAGCATCTTTAGGGTCCTTGGAGCTGGCATCTGCGACAACGGTGGTATTGTTGTGGGCTTGTAGCAAATGATTTGTTCCTCAATTCGATGGATGTTTCTGGCATGATTGGTGCCTCTAAATGCTTAGGGCCTGGCTGAACTTCAAGGCCAGGCCAGCCAGACACCCAGAGCCTGATTTATCGCATGCACCTGCACATGTTTGTTTTATTGACCCGTTGAGCCAAGTGCAA	250	1	0.988	1e-133	2	125.854	62927008	62927256	0	0	0	0	SbMITE-342266	332	2	1	1	0
187482	SbMITE-187482	FI847726	25632989	GGAATTCATGGAAACGCTTTGTGAAGTGATGTCTTGTAATTATCCTGGCCGTTAAAACTTGAAGCCGGTTTAAATAATTTTTAAGATGTGACATTTTTTTTTCAAACAGAGCGGGGAGATTTGTGGTGCTTCCACTTACCCGTCACTCGGGCA	153	1	SbMITE-187482	GGAATTCATGGAAACGCTTTGTGAAGTGATGTCTTGTAATTATCCTGGCCGTTAAAACTTGAAGCCGGTTTAAATAATTTTTAAGATGTGACATTTTTTTTTCAAACAGAGCGGGGAGATTTGTGGTGCTTCCACTTACCCGTCACTCGGGCA	153	1	0.941176	5e-65	2	126.002	63000962	63001114	0	0	0	0	SbMITE-187482	333	1	0	1	0
188678	SbMITE-188678	FI847882	25633145	TAAGAATCCAATGACTCATTTTCATTTAATAGTGTTAAGTGTTCAGGTAAGGTTAGTCTCAATGTAGTATAGTTTTATGACATAGTTAAGGGCA	94	1	SbMITE-188678	TAAGAATCCAATGACTCATTTTCATTTAATAGTGTTAAGTGTTCAGGTAAGGTTAGTCTCAATGTAGTATAGTTTTATGACATAGTTAAGGGCA	94	1	1	3e-46	2	126.379	63189731	63189824	0	0	0	0	SbMITE-188678	334	1	0	0	0
431189	sPb-7066	FI849251	25634514	CTGCAGCGCTGCTGTTATCTTCTCTTTTTATCTGCTCCGGCCGTGTCCTAGCTAAGTACTGCACACGGCTCATCACTGGCACGAGAAATCAATCACGGGCATGAATATTTCAACAGCTAGCTTGCTTTGTCAATATGTGATCGATCGATGCACTGTTCGGAAACGATGGAGTCATCGATTCACGGCTAGAGGGTACCAGCCACTTGATCCTGTCGCCTTGCGTGCATATCTCGTTCAGTACAAGAGAGCGCATATTGTTGTGATAGATCCTGAAATGTAAACGAGCAAAGCACTAATTGTTGTATCGTCCAAACACAACAAGGTGTTGAAGAAATATCCCTCTTTGGTTAACTAGAAGGTAATGCTGTTTTTGCTCATAAGGCTATATGCCCCCATGCG…	583	1	sPb-7066	CTGCAGCGCTGCTGTTATCTTCTCTTTTTATCTGCTCCGGCCGTGTCCTAGCTAAGTACTGCACACGGCTCATCACTGGCACGAGAAATCAATCACGGGCATGAATATTTCAACAGCTAGCTTGCTTTGTCAATATGTGATCGATCGATGCACTGTTCGGAAACGATGGAGTCATCGATTCACGGCTAGAGGGTACCAGCCACTTGATCCTGTCGCCTTGCGTGCATATCTCGTTCAGTACAAGAGAGCGCATATTGTTGTGATAGATCCTGAAATGTAAACGAGCAAAGCACTAATTGTTGTATCGTCCAAACACAACAAGGTGTTGAAGAAATATCCCTCTTTGGTTAACTAGAAGGTAATGCTGTTTTTGCTCATAAGGCTATATGCCCCCATGCG…	583	1	1	0.0	2	126.85	63425175	63425757	0	0	0	0	sPb-7066	335	2	0	1	0
430579	sPb-7538	FI849297	25634560	GAGGAAACTACTGACAGTGGATCAAATAATTAAACGGGAAGGACAAGCGAACCTGGTTTGTCAGTTGTGCAGAATAAGGAAGGATTCAATGACACGCATGGTTGCAAATTCCTCTTATACTCCAATAGAGTTTGGGAGGAGCACATAGCCCAGCAAACAGGTCATCAACACCTTCAACCACGTCAATAAGGTCTTGTTTACATCTAAAAAGTTTTTTGAATTCGGACACTATAGCACTTTCGTTTTTATTTGACAAAGATTGTCAAATTATGGAGTACCTAGGCGTAAAAGATTCGTCTCGCAATTTACAAACAAACTGTGTAATTAATTTTTGTTTTCATTTATATTTAATGCTCTATACATATGCCGCAAGATTCAATATGACAGAAAATATTTAAA…	932	1	sPb-7538	GAGGAAACTACTGACAGTGGATCAAATAATTAAACGGGAAGGACAAGCGAACCTGGTTTGTCAGTTGTGCAGAATAAGGAAGGATTCAATGACACGCATGGTTGCAAATTCCTCTTATACTCCAATAGAGTTTGGGAGGAGCACATAGCCCAGCAAACAGGTCATCAACACCTTCAACCACGTCAATAAGGTCTTGTTTACATCTAAAAAGTTTTTTGAATTCGGACACTATAGCACTTTCGTTTTTATTTGACAAAGATTGTCAAATTATGGAGTACCTAGGCGTAAAAGATTCGTCTCGCAATTTACAAACAAACTGTGTAATTAATTTTTGTTTTCATTTATATTTAATGCTCTATACATATGCCGCAAGATTCAATATGACAGAAAATATTTAAA…	932	1	0.974277	0.0	2	127.186	63592809	63593740	0	0	0	0	sPb-7538	336	2	0	0	0
431584	sPb-2229	FI848789	25634052	GGTGTTAGCGTGTCGTAGTCTAGCACGTCGGCCTTGAACAGATGCAGATTCTCTGGGGCCTTCTCCAGCTCCTTCAAATGGGCATTCTTTGGATCACCTGAACGAGCACCCACACTTAATTAGCACAGTATTACTCCTAGCACCACCAATGAGGCATTTGGATATCACACGCTTCAGTACCAAATCCAATTATTCTGTACGTTATCAGATAATAATAACAAATGCGATTGCAAAGAACGTCTTTGCACAGGAATCCAAATCGACAGCAAGGTACGTAGCAGTTTTGTCAGACTGTCAGTGGAATATAGATAGGTTAGCGTACTTGGGTCGCGAAGGGTGGCGTGGACGGCGTAGCCGCGGGAGAGGAGGAGCTTGACGAGCCAGGAGGCAATGAACCCT…	690	1	sPb-2229	GGTGTTAGCGTGTCGTAGTCTAGCACGTCGGCCTTGAACAGATGCAGATTCTCTGGGGCCTTCTCCAGCTCCTTCAAATGGGCATTCTTTGGATCACCTGAACGAGCACCCACACTTAATTAGCACAGTATTACTCCTAGCACCACCAATGAGGCATTTGGATATCACACGCTTCAGTACCAAATCCAATTATTCTGTACGTTATCAGATAATAATAACAAATGCGATTGCAAAGAACGTCTTTGCACAGGAATCCAAATCGACAGCAAGGTACGTAGCAGTTTTGTCAGACTGTCAGTGGAATATAGATAGGTTAGCGTACTTGGGTCGCGAAGGGTGGCGTGGACGGCGTAGCCGCGGGAGAGGAGGAGCTTGACGAGCCAGGAGGCAATGAACCCT…	690	1	0.998553	0.0	2	127.604	63802055	63802745	2	142.9	2	100.2	sPb-2229	337	2	1	1	0
245610	sPb-3064	FI848865	25634128	GCCCTTGATGGATCCAGTGCAGTTGGTTCAATAATTAAACCATCCATTCCTTCTGATATCTTTGGAACCTTCTCCAAATTTTACATGGAAGTGCAGTTATATTTGGATCCATATAAACTGTGTTTTTAAGCAATAGCTTTCATGTAATATGGGATCGGTTATTCCAATTTTATGAATTTGATAAACTTCTATGTGAACCTGGATGGGTTAATTTAATTTTAGTCTCAATTTCATGCCTATTTGTTTTGGTGCATCATTAAAGCACAAAACTGAACACGTTCAACACCCTGAAACGAAGGTCTGTTTTTATCAGTCCCGTGCATTGCAGCATTATTTCTTCAAGTTTGCCTTGCCAGCCTCTGATCACCTCATATTGTAATCACCCATGATTTAGCTGCT…	658	1	sPb-3064	GCCCTTGATGGATCCAGTGCAGTTGGTTCAATAATTAAACCATCCATTCCTTCTGATATCTTTGGAACCTTCTCCAAATTTTACATGGAAGTGCAGTTATATTTGGATCCATATAAACTGTGTTTTTAAGCAATAGCTTTCATGTAATATGGGATCGGTTATTCCAATTTTATGAATTTGATAAACTTCTATGTGAACCTGGATGGGTTAATTTAATTTTAGTCTCAATTTCATGCCTATTTGTTTTGGTGCATCATTAAAGCACAAAACTGAACACGTTCAACACCCTGAAACGAAGGTCTGTTTTTATCAGTCCCGTGCATTGCAGCATTATTTCTTCAAGTTTGCCTTGCCAGCCTCTGATCACCTCATATTGTAATCACCCATGATTTAGCTGCT…	658	1	0.974164	0.0	2	128.918	64458970	64459610	0	0	0	0	sPb-3064	338	1	0	1	0
233180	sPb-1925	FI848757	25634020	CATGTGGTTGTCAGCGTCATCTCCGCAGATGTAGCAGATGTCTTGCTCTGAGGACCTTTGGTAGGCCATGATACTAAACCGAATCATGCCAAGGTTCCATACTTCCTCCTCTGTTGCCAGCAAGAACAAACGCCAACAATCAGACTTCCACATCTGTTTGCTACATGCGGATACGCAGTCTACG	184	1	sPb-1925	CATGTGGTTGTCAGCGTCATCTCCGCAGATGTAGCAGATGTCTTGCTCTGAGGACCTTTGGTAGGCCATGATACTAAACCGAATCATGCCAAGGTTCCATACTTCCTCCTCTGTTGCCAGCAAGAACAAACGCCAACAATCAGACTTCCACATCTGTTTGCTACATGCGGATACGCAGTCTACG	184	1	0.913043	5e-90	2	130.011	65005664	65005831	2	145.4-146.7	2	102.8	sPb-1925	339	1	1	1	0
434006	sPb-6424	FI849174	25634437	GCAATATAAGTGTTTTTGAGGTAAAATGATAGCAGCTTTTATTTGGACATAGATACTACACTTGAAGTAATTGCCAATTCTAACCTAGTGCTGGAACCGGCTTATCACTGAAGTACTTCTCATGGAATAGGCCTCTGATGTAGCTGATGTTGTATATGGCAATCTGGAGCAAATTCCTTGTCTGTTGAATAAAAGTAACATCATGTTATCAGAAATAGTAACACAAAAAGCAGACTATCTTATGATTTCTCACACCAGATACATGTTGAAATCATTGAACACCCATCAACTCACACAACAGTTGAAGCCCCTGAAAAAAAGAATCGGAATGGACTACAGTGTTCGCCAAAACAACATTACATAGATGAGTTGTCTTTCAATAGTGAAACACCAATTGAG…	535	1	sPb-6424	GCAATATAAGTGTTTTTGAGGTAAAATGATAGCAGCTTTTATTTGGACATAGATACTACACTTGAAGTAATTGCCAATTCTAACCTAGTGCTGGAACCGGCTTATCACTGAAGTACTTCTCATGGAATAGGCCTCTGATGTAGCTGATGTTGTATATGGCAATCTGGAGCAAATTCCTTGTCTGTTGAATAAAAGTAACATCATGTTATCAGAAATAGTAACACAAAAAGCAGACTATCTTATGATTTCTCACACCAGATACATGTTGAAATCATTGAACACCCATCAACTCACACAACAGTTGAAGCCCCTGAAAAAAAGAATCGGAATGGACTACAGTGTTCGCCAAAACAACATTACATAGATGAGTTGTCTTTCAATAGTGAAACACCAATTGAG…	535	1	0.986916	0.0	2	130.042	65020929	65021463	2	145.3	2	102.2	sPb-6424	340	2	1	1	0
187251	SbMITE-187251	FI847702	25632965	TGCACAAGTTTCTAGAATAACATTATTATTGCTCTAGACCTAGCTAGATGCCCGATAGCTACTGGAAATGACTGTTGTTCCCTA	84	2	SbMITE-342584	TGCACAAGTTTCTAGAATAACATTATTATTGCTCTAGACCTAGCTAGATGCCCGATAGCTACTGGAAATGACTGTTGTTCCCTA	84	1	0.988095	6e-38	2	130.266	65133034	65133117	0	0	0	0	SbMITE-342584	341	1	1	1	0
342584	SbMITE-342584	FI848425	25633688	TGCACAAGTTTCTAGAATAACATTATTATTGCTCTAGACCTAGCTAGATGCCCGATAGCTACTGGAAATGACTGTTGTTCCCTA	84	2	SbMITE-342584	TGCACAAGTTTCTAGAATAACATTATTATTGCTCTAGACCTAGCTAGATGCCCGATAGCTACTGGAAATGACTGTTGTTCCCTA	84	1	0.988095	6e-38	2	130.266	65133034	65133117	0	0	0	0	SbMITE-342584	341	2	0	1	0
188751	SbMITE-188751	FI847895	25633158	TGCTCGGCAGTGCGGTGATGTTTCCAGCCGTGCGATCGTCGGCTACTGGTCTTGATTTACCTGCGGTAAGTGGGGCTGACTGGTGGTCCTCGTTTATCATGCACGGCCACAGGTCAAAATGACTGCTAAATCAACGTCAGCAGATGACCTAG	152	6	SbMITE-342912	ACAAGGCCCTAGGTCATCTGCTGACGTTGATTTAGCAGTCATTTTGACCTGTGGCCGTGCATGATAAACGAGGACCACCAGTCAGCCCCACTTACCGCAGGTAAATCAAGACCAGTAGCCGACGATCGCACGGCTGGAAACATCACCGCACTGCCGAGCA	160	1	1	1e-80	2	131.671	65835258	65835409	0	0	0	0	SbMITE-342912	342	1	0	1	0
341482	SbMITE-341482	FI848236	25633499	ACAAGGCCCTAGGTCATCTGCTGATGTTGATTTAGCAGTCATTTTGACCTGTGGCCGTGCATGATAAACGAGGACCACCAGTCAGCCCCACTTACCGCAGGTAAATCAAGACCAGTAGCCGACGATCGCACGGCTGGAAACATCACCGCACTGCCGAGCA	160	6	SbMITE-342912	ACAAGGCCCTAGGTCATCTGCTGACGTTGATTTAGCAGTCATTTTGACCTGTGGCCGTGCATGATAAACGAGGACCACCAGTCAGCCCCACTTACCGCAGGTAAATCAAGACCAGTAGCCGACGATCGCACGGCTGGAAACATCACCGCACTGCCGAGCA	160	1	0.99375	6e-83	2	131.671	65835258	65835417	0	0	0	0	SbMITE-342912	342	2	0	1	0
341567	SbMITE-341567	FI848257	25633520	ACAAGGCCCTAGGTCATCTGCTGATGTTGATTTAGCAGTCATTTTGACCTGTGGCCGTGCATGATAAACGAGGACCACCAGTCAGCCCCACTTACCGCAGGTAAATCAAGACCAGTAGCCGACGATCGCACGGCTGGAAACATCACCGCACTGCCGAGCA	160	6	SbMITE-342912	ACAAGGCCCTAGGTCATCTGCTGACGTTGATTTAGCAGTCATTTTGACCTGTGGCCGTGCATGATAAACGAGGACCACCAGTCAGCCCCACTTACCGCAGGTAAATCAAGACCAGTAGCCGACGATCGCACGGCTGGAAACATCACCGCACTGCCGAGCA	160	1	0.99375	6e-83	2	131.671	65835258	65835417	0	0	0	0	SbMITE-342912	342	2	1	1	0
341592	SbMITE-341592	FI848263	25633526	ATCTGCTGATGTTGATTTAACAGTCATTTTGACCTGTGGCCGTGCATGATAAACGAGGACCACCAGTCATCCCCACTTACCGCAGGCAAATCAGGACCACTAGCCGACGATCGCACGGCTGGAAACATGACCGCACTGCCTAGCAGACG	149	6	SbMITE-342912	ACAAGGCCCTAGGTCATCTGCTGACGTTGATTTAGCAGTCATTTTGACCTGTGGCCGTGCATGATAAACGAGGACCACCAGTCAGCCCCACTTACCGCAGGTAAATCAAGACCAGTAGCCGACGATCGCACGGCTGGAAACATCACCGCACTGCCGAGCA	160	1	0.919463	3e-57	2	131.671	65835258	65835402	2	3.6	2	2.4	SbMITE-342912	342	2	0	1	0
341596	SbMITE-341596	FI848266	25633529	CTAGGTCATCTGCTGATGTTGATTTAGCAGTCATTTTGACCTGTGGCCGTGCATGATAAACGAGGACCACCAGTCAGCCCCACTTACCGCAGGTAAATCAAGACCAGTAGCCGACGATCGCACGGCTGGAAACATCACCGCACTGCCGAGCA	152	6	SbMITE-342912	ACAAGGCCCTAGGTCATCTGCTGACGTTGATTTAGCAGTCATTTTGACCTGTGGCCGTGCATGATAAACGAGGACCACCAGTCAGCCCCACTTACCGCAGGTAAATCAAGACCAGTAGCCGACGATCGCACGGCTGGAAACATCACCGCACTGCCGAGCA	160	1	0.993421	3e-78	2	131.671	65835258	65835409	0	0	0	0	SbMITE-342912	342	2	0	1	0
342912	SbMITE-342912	FI848492	25633755	ACAAGGCCCTAGGTCATCTGCTGACGTTGATTTAGCAGTCATTTTGACCTGTGGCCGTGCATGATAAACGAGGACCACCAGTCAGCCCCACTTACCGCAGGTAAATCAAGACCAGTAGCCGACGATCGCACGGCTGGAAACATCACCGCACTGCCGAGCA	160	6	SbMITE-342912	ACAAGGCCCTAGGTCATCTGCTGACGTTGATTTAGCAGTCATTTTGACCTGTGGCCGTGCATGATAAACGAGGACCACCAGTCAGCCCCACTTACCGCAGGTAAATCAAGACCAGTAGCCGACGATCGCACGGCTGGAAACATCACCGCACTGCCGAGCA	160	1	1	2e-85	2	131.671	65835258	65835417	0	0	0	0	SbMITE-342912	342	2	0	1	0
188312	SbMITE-188312	FI847826	25633089	TGCCCGCCAAATAAACATATCCACTTCTGAGTAGTACGGTTATGCCCTTTGCGCGTGTGTGTGAATACTGGATGCTTAGGGATTA	85	2	SbMITE-341504	TGCCCGCCAAATAAACATATCCACTTCTGAGTAGTACGGTTATGCCCTTTGCGCGTGTGTGTGAATACTGGATGCTTAGGGATTA	85	1	1	7e-41	2	131.94	65969966	65970050	0	0	0	0	SbMITE-341504	343	1	0	1	0
341504	SbMITE-341504	FI848243	25633506	TGCCCGCCAAATAAACATATCCACTTCTGAGTAGTACGGTTATGCCCTTTGCGCGTGTGTGTGAATACTGGATGCTTAGGGATTA	85	2	SbMITE-341504	TGCCCGCCAAATAAACATATCCACTTCTGAGTAGTACGGTTATGCCCTTTGCGCGTGTGTGTGAATACTGGATGCTTAGGGATTA	85	1	1	7e-41	2	131.94	65969966	65970050	0	0	0	0	SbMITE-341504	343	2	1	1	0
189002	SbMITE-189002	FI847930	25633193	TGCTCGGGGAGTTTTTTGTGAGTTGTGACTGTTGTGGCATTGTGCAGTTCAGCAGTCGTGCGGGCTGTGGGGAGTACTCCTCCTA	85	1	SbMITE-189002	TGCTCGGGGAGTTTTTTGTGAGTTGTGACTGTTGTGGCATTGTGCAGTTCAGCAGTCGTGCGGGCTGTGGGGAGTACTCCTCCTA	85	1	1	7e-41	2	132.553	66276346	66276430	0	0	0	0	SbMITE-189002	344	1	1	1	0
246529	sPb-0310	FI848590	25633853	CTGTAGTAGCAATAGTGTCTTCTTTTGTTGGCTCAGTAGAGAAAGGGGTCTGTACAGATCGAGAAGAATCTGGACCTGTATGTGAGGAACAACCTTATTAGCAGCAGAACTATGCATACTGAATATTAACCTGAAATTAATAGTCGGGTGAATTTCTGTTTATCAGGCGTTGCCTCACCTGGTTCAATACCTTCAGGAGCATTGGACGGTGCTGCTGAGTTCATCGCAGGTGTCACGGTTTGATCAGTTGAGGTTTGTCTTGGTGACTTGATATTTGCAGTGTCTTGTAAACCCTTGGGAGTTGGTGCTTGTGTTGC	317	7	sPb-3637	GCAACACAAGCACCAACTCCCAAGGGTTTACAAGACACTGCAAATATCAAGTCACCAAGACAAACCTCAACTGATCAAACCGTGACACCTGCGATGAACTCAGCAGCACCGTCCGATGCTCCTGAAGGTATTGAACCAGGTGAGGCAATGCCTGATAAACAGAAATTCACCCGACTATTAATTTCAGGTTAATATTCAGTATGCATAGTTCTGCTGCTAATAAGGTTGTTCCTCACATACAGGTCCAGATTCTTCTCGATCTGTACAGACCCCTTTCTCTACTGAGCCAACAAAAGAAGACACTATTGCTAC	312	2	0.981073	1e-171	2	133.097	66548386	66548698	2	150.9	0	0	sPb-3637_1	345	1	0	1	0
244866	sPb-0887	FI848645	25633908	CTGTAGAACCAATAGTGTCTTCGTTTGTTGGCTCGGTAGAGAAAGGGGTCTGTACAGATCGAGAAGAATCTGGACCTGTAATGTGAGGAACGGCCTTATTAGCAGCAGAACTATGCGTACTGAATATTAACCTGAAATTAATAGTCAGGTCAATTTCTGTTTATCAGGCATTGCCTCACCTGGTTCAATACCTTCAGGAGCTTCGGACGGTGCTGCTGAGTTCATCGCAGGTGTCACGGTTTGATCAGTTGAGGTTTGTCTTGGTGACTTGATATTTGCAGTGTCTTGTAAACCCTTGGGAGTTGGTGCTTGTGTTGC	318	7	sPb-3637	GCAACACAAGCACCAACTCCCAAGGGTTTACAAGACACTGCAAATATCAAGTCACCAAGACAAACCTCAACTGATCAAACCGTGACACCTGCGATGAACTCAGCAGCACCGTCCGATGCTCCTGAAGGTATTGAACCAGGTGAGGCAATGCCTGATAAACAGAAATTCACCCGACTATTAATTTCAGGTTAATATTCAGTATGCATAGTTCTGCTGCTAATAAGGTTGTTCCTCACATACAGGTCCAGATTCTTCTCGATCTGTACAGACCCCTTTCTCTACTGAGCCAACAAAAGAAGACACTATTGCTAC	312	2	0.946541	1e-149	2	133.097	66548386	66548695	2	152.45-158	0	0	sPb-3637_1	345	1	0	1	0
243325	sPb-1154	FI848676	25633939	GTAGCAATAGTGTCTTCTTTTGTTGGCTCAGTAGAGAAAGGGGTCTGTACAGATCGAGAAGAATCCGGACCTGTATGTGAGGAACAACCTTATTAGCAGCAGAACTATGCATACTGAATATTAACCTGAAATTAATAGTCGGGTGAATTTCTGTTTATCAGGCATTGCCTCACCTGGTTCAATACCTTCAGGAGCATCGGACGGTGCTGCTGAGTTCATCGCAGGTGTCACGGTTTGATCAGTTGAGGTTTGTCTTGGTGACTTGATATTTGCAGTGTCTTGTAAACCCTTGGGAGTTGGTGCTTGTGTTGC	312	7	sPb-3637	GCAACACAAGCACCAACTCCCAAGGGTTTACAAGACACTGCAAATATCAAGTCACCAAGACAAACCTCAACTGATCAAACCGTGACACCTGCGATGAACTCAGCAGCACCGTCCGATGCTCCTGAAGGTATTGAACCAGGTGAGGCAATGCCTGATAAACAGAAATTCACCCGACTATTAATTTCAGGTTAATATTCAGTATGCATAGTTCTGCTGCTAATAAGGTTGTTCCTCACATACAGGTCCAGATTCTTCTCGATCTGTACAGACCCCTTTCTCTACTGAGCCAACAAAAGAAGACACTATTGCTAC	312	2	0.980769	1e-168	2	133.097	66548386	66548693	2	151.7-153.2	0	0	sPb-3637_1	345	1	0	1	0
245362	sPb-2080	FI848775	25634038	ATGGATCCAGTGCAGCAACACAGGCACCAACTCCCAAGGCGTTACAAGACACTGCAAATATCAAGTCACCAAGACAAACCTCAACTGATCAAACCGTGACACCTGCGATGAACTCAGCAGCACCGTCCGATGCTCCTGAAGGTATTGAACCAGGTGAGGCAATGCCTGATAAACAGAAATTCACCCGACTATTAATTTCAGGTTAATATTCAGTATGCATAGTTCTGCTGCTAATAAGGTTGTTCCTCACATACAGGTCCAGATTCTTCTCGATCTGTACAGACCCCTTTCTCTACTGAGCCAACAAAAGAAGACACTATTGCTAC	326	7	sPb-3637	GCAACACAAGCACCAACTCCCAAGGGTTTACAAGACACTGCAAATATCAAGTCACCAAGACAAACCTCAACTGATCAAACCGTGACACCTGCGATGAACTCAGCAGCACCGTCCGATGCTCCTGAAGGTATTGAACCAGGTGAGGCAATGCCTGATAAACAGAAATTCACCCGACTATTAATTTCAGGTTAATATTCAGTATGCATAGTTCTGCTGCTAATAAGGTTGTTCCTCACATACAGGTCCAGATTCTTCTCGATCTGTACAGACCCCTTTCTCTACTGAGCCAACAAAAGAAGACACTATTGCTAC	312	2	0.877555	1e-112	2	133.097	66549598	66549910	2	151.7-153.2	0	0	sPb-3637_1	345	1	1	1	0
246331	sPb-2360	FI848797	25634060	GCAACACAAGCACCAACTCCCAAGGGTTTACAAGACACTGCAAATATCAAGTCACCAAGACAAACCTCAACTGATCAAACCGTGACACCTGCGATGAACTCAGCAGCACCGTCCGATGCTCCTGAAGGTATTGAACCAGGTGAGGCAATGCCTGATAAACAGAAATTCACCCGACTATTAATTTCAGGTTAATATTCAGTATGCATAGTTCTGCTGCTAATAAGGTTGTTCCTCACATACAGGTCCAGATTCTTCTCGATCTGTACAGACCCCTTTCTCTACTGAGCCAACAAAAGAAGACACTATTGCTAC	312	7	sPb-3637	GCAACACAAGCACCAACTCCCAAGGGTTTACAAGACACTGCAAATATCAAGTCACCAAGACAAACCTCAACTGATCAAACCGTGACACCTGCGATGAACTCAGCAGCACCGTCCGATGCTCCTGAAGGTATTGAACCAGGTGAGGCAATGCCTGATAAACAGAAATTCACCCGACTATTAATTTCAGGTTAATATTCAGTATGCATAGTTCTGCTGCTAATAAGGTTGTTCCTCACATACAGGTCCAGATTCTTCTCGATCTGTACAGACCCCTTTCTCTACTGAGCCAACAAAAGAAGACACTATTGCTAC	312	2	0.983974	1e-171	2	133.097	66548386	66548693	2	151.7-153.2	0	0	sPb-3637_1	345	1	0	1	0
244983	sPb-3637	FI848910	25634173	GCAACACAAGCACCAACTCCCAAGGGTTTACAAGACACTGCAAATATCAAGTCACCAAGACAAACCTCAACTGATCAAACCGTGACACCTGCGATGAACTCAGCAGCACCGTCCGATGCTCCTGAAGGTATTGAACCAGGTGAGGCAATGCCTGATAAACAGAAATTCACCCGACTATTAATTTCAGGTTAATATTCAGTATGCATAGTTCTGCTGCTAATAAGGTTGTTCCTCACATACAGGTCCAGATTCTTCTCGATCTGTACAGACCCCTTTCTCTACTGAGCCAACAAAAGAAGACACTATTGCTAC	312	7	sPb-3637	GCAACACAAGCACCAACTCCCAAGGGTTTACAAGACACTGCAAATATCAAGTCACCAAGACAAACCTCAACTGATCAAACCGTGACACCTGCGATGAACTCAGCAGCACCGTCCGATGCTCCTGAAGGTATTGAACCAGGTGAGGCAATGCCTGATAAACAGAAATTCACCCGACTATTAATTTCAGGTTAATATTCAGTATGCATAGTTCTGCTGCTAATAAGGTTGTTCCTCACATACAGGTCCAGATTCTTCTCGATCTGTACAGACCCCTTTCTCTACTGAGCCAACAAAAGAAGACACTATTGCTAC	312	2	0.983974	1e-171	2	133.097	66548386	66548693	2	158-163.9	0	0	sPb-3637_1	345	1	0	1	0
246428	sPb-7311	FI849276	25634539	GCAACACAAGCACCAACTCCCAAGGGTTTACAAGACACTGCAAATATCAAGTCACCAAGACAAACCTCAACTGATCAAACCGTGACACCTGCGATGAACTCAGCAGCACCGTCCGATGCTCCTGAAGGTATTGAACCAGGTGAGGCAATGCCTGATAAACAGAAATTCACCCGACTATTAATTTCAGGTTAATATTCAGTATGCATAGTTCTGCTGCTAATAAGGTTGTTCCTCACATACAGGTCCAGATTCTTCTCGATCTGTACAGACCCCTTTCTCTACTGAGCCAACAAAAGAAGACACTATTGCTAC	312	7	sPb-3637	GCAACACAAGCACCAACTCCCAAGGGTTTACAAGACACTGCAAATATCAAGTCACCAAGACAAACCTCAACTGATCAAACCGTGACACCTGCGATGAACTCAGCAGCACCGTCCGATGCTCCTGAAGGTATTGAACCAGGTGAGGCAATGCCTGATAAACAGAAATTCACCCGACTATTAATTTCAGGTTAATATTCAGTATGCATAGTTCTGCTGCTAATAAGGTTGTTCCTCACATACAGGTCCAGATTCTTCTCGATCTGTACAGACCCCTTTCTCTACTGAGCCAACAAAAGAAGACACTATTGCTAC	312	2	0.983974	1e-171	2	133.097	66548386	66548693	2	150.9	0	0	sPb-3637_1	345	1	0	1	0
246529	sPb-0310	FI848590	25633853	CTGTAGTAGCAATAGTGTCTTCTTTTGTTGGCTCAGTAGAGAAAGGGGTCTGTACAGATCGAGAAGAATCTGGACCTGTATGTGAGGAACAACCTTATTAGCAGCAGAACTATGCATACTGAATATTAACCTGAAATTAATAGTCGGGTGAATTTCTGTTTATCAGGCGTTGCCTCACCTGGTTCAATACCTTCAGGAGCATTGGACGGTGCTGCTGAGTTCATCGCAGGTGTCACGGTTTGATCAGTTGAGGTTTGTCTTGGTGACTTGATATTTGCAGTGTCTTGTAAACCCTTGGGAGTTGGTGCTTGTGTTGC	317	7	sPb-3637	GCAACACAAGCACCAACTCCCAAGGGTTTACAAGACACTGCAAATATCAAGTCACCAAGACAAACCTCAACTGATCAAACCGTGACACCTGCGATGAACTCAGCAGCACCGTCCGATGCTCCTGAAGGTATTGAACCAGGTGAGGCAATGCCTGATAAACAGAAATTCACCCGACTATTAATTTCAGGTTAATATTCAGTATGCATAGTTCTGCTGCTAATAAGGTTGTTCCTCACATACAGGTCCAGATTCTTCTCGATCTGTACAGACCCCTTTCTCTACTGAGCCAACAAAAGAAGACACTATTGCTAC	312	2	0.981073	1e-171	2	133.099	6.65496e+07	6.65499e+07	2	150.9	0	0	sPb-3637_2	346	1	0	0	0
244866	sPb-0887	FI848645	25633908	CTGTAGAACCAATAGTGTCTTCGTTTGTTGGCTCGGTAGAGAAAGGGGTCTGTACAGATCGAGAAGAATCTGGACCTGTAATGTGAGGAACGGCCTTATTAGCAGCAGAACTATGCGTACTGAATATTAACCTGAAATTAATAGTCAGGTCAATTTCTGTTTATCAGGCATTGCCTCACCTGGTTCAATACCTTCAGGAGCTTCGGACGGTGCTGCTGAGTTCATCGCAGGTGTCACGGTTTGATCAGTTGAGGTTTGTCTTGGTGACTTGATATTTGCAGTGTCTTGTAAACCCTTGGGAGTTGGTGCTTGTGTTGC	318	7	sPb-3637	GCAACACAAGCACCAACTCCCAAGGGTTTACAAGACACTGCAAATATCAAGTCACCAAGACAAACCTCAACTGATCAAACCGTGACACCTGCGATGAACTCAGCAGCACCGTCCGATGCTCCTGAAGGTATTGAACCAGGTGAGGCAATGCCTGATAAACAGAAATTCACCCGACTATTAATTTCAGGTTAATATTCAGTATGCATAGTTCTGCTGCTAATAAGGTTGTTCCTCACATACAGGTCCAGATTCTTCTCGATCTGTACAGACCCCTTTCTCTACTGAGCCAACAAAAGAAGACACTATTGCTAC	312	2	0.946541	1e-149	2	133.099	6.65496e+07	6.65499e+07	2	152.45-158	0	0	sPb-3637_2	346	1	0	0	0
243325	sPb-1154	FI848676	25633939	GTAGCAATAGTGTCTTCTTTTGTTGGCTCAGTAGAGAAAGGGGTCTGTACAGATCGAGAAGAATCCGGACCTGTATGTGAGGAACAACCTTATTAGCAGCAGAACTATGCATACTGAATATTAACCTGAAATTAATAGTCGGGTGAATTTCTGTTTATCAGGCATTGCCTCACCTGGTTCAATACCTTCAGGAGCATCGGACGGTGCTGCTGAGTTCATCGCAGGTGTCACGGTTTGATCAGTTGAGGTTTGTCTTGGTGACTTGATATTTGCAGTGTCTTGTAAACCCTTGGGAGTTGGTGCTTGTGTTGC	312	7	sPb-3637	GCAACACAAGCACCAACTCCCAAGGGTTTACAAGACACTGCAAATATCAAGTCACCAAGACAAACCTCAACTGATCAAACCGTGACACCTGCGATGAACTCAGCAGCACCGTCCGATGCTCCTGAAGGTATTGAACCAGGTGAGGCAATGCCTGATAAACAGAAATTCACCCGACTATTAATTTCAGGTTAATATTCAGTATGCATAGTTCTGCTGCTAATAAGGTTGTTCCTCACATACAGGTCCAGATTCTTCTCGATCTGTACAGACCCCTTTCTCTACTGAGCCAACAAAAGAAGACACTATTGCTAC	312	2	0.980769	1e-168	2	133.099	6.65496e+07	6.65499e+07	2	151.7-153.2	0	0	sPb-3637_2	346	1	0	0	0
245362	sPb-2080	FI848775	25634038	ATGGATCCAGTGCAGCAACACAGGCACCAACTCCCAAGGCGTTACAAGACACTGCAAATATCAAGTCACCAAGACAAACCTCAACTGATCAAACCGTGACACCTGCGATGAACTCAGCAGCACCGTCCGATGCTCCTGAAGGTATTGAACCAGGTGAGGCAATGCCTGATAAACAGAAATTCACCCGACTATTAATTTCAGGTTAATATTCAGTATGCATAGTTCTGCTGCTAATAAGGTTGTTCCTCACATACAGGTCCAGATTCTTCTCGATCTGTACAGACCCCTTTCTCTACTGAGCCAACAAAAGAAGACACTATTGCTAC	326	7	sPb-3637	GCAACACAAGCACCAACTCCCAAGGGTTTACAAGACACTGCAAATATCAAGTCACCAAGACAAACCTCAACTGATCAAACCGTGACACCTGCGATGAACTCAGCAGCACCGTCCGATGCTCCTGAAGGTATTGAACCAGGTGAGGCAATGCCTGATAAACAGAAATTCACCCGACTATTAATTTCAGGTTAATATTCAGTATGCATAGTTCTGCTGCTAATAAGGTTGTTCCTCACATACAGGTCCAGATTCTTCTCGATCTGTACAGACCCCTTTCTCTACTGAGCCAACAAAAGAAGACACTATTGCTAC	312	2	0.877555	1e-112	2	133.099	66549598	66549910	2	151.7-153.2	0	0	sPb-3637_2	346	1	0	0	0
246331	sPb-2360	FI848797	25634060	GCAACACAAGCACCAACTCCCAAGGGTTTACAAGACACTGCAAATATCAAGTCACCAAGACAAACCTCAACTGATCAAACCGTGACACCTGCGATGAACTCAGCAGCACCGTCCGATGCTCCTGAAGGTATTGAACCAGGTGAGGCAATGCCTGATAAACAGAAATTCACCCGACTATTAATTTCAGGTTAATATTCAGTATGCATAGTTCTGCTGCTAATAAGGTTGTTCCTCACATACAGGTCCAGATTCTTCTCGATCTGTACAGACCCCTTTCTCTACTGAGCCAACAAAAGAAGACACTATTGCTAC	312	7	sPb-3637	GCAACACAAGCACCAACTCCCAAGGGTTTACAAGACACTGCAAATATCAAGTCACCAAGACAAACCTCAACTGATCAAACCGTGACACCTGCGATGAACTCAGCAGCACCGTCCGATGCTCCTGAAGGTATTGAACCAGGTGAGGCAATGCCTGATAAACAGAAATTCACCCGACTATTAATTTCAGGTTAATATTCAGTATGCATAGTTCTGCTGCTAATAAGGTTGTTCCTCACATACAGGTCCAGATTCTTCTCGATCTGTACAGACCCCTTTCTCTACTGAGCCAACAAAAGAAGACACTATTGCTAC	312	2	0.983974	1e-171	2	133.099	6.65496e+07	6.65499e+07	2	151.7-153.2	0	0	sPb-3637_2	346	1	0	0	0
244983	sPb-3637	FI848910	25634173	GCAACACAAGCACCAACTCCCAAGGGTTTACAAGACACTGCAAATATCAAGTCACCAAGACAAACCTCAACTGATCAAACCGTGACACCTGCGATGAACTCAGCAGCACCGTCCGATGCTCCTGAAGGTATTGAACCAGGTGAGGCAATGCCTGATAAACAGAAATTCACCCGACTATTAATTTCAGGTTAATATTCAGTATGCATAGTTCTGCTGCTAATAAGGTTGTTCCTCACATACAGGTCCAGATTCTTCTCGATCTGTACAGACCCCTTTCTCTACTGAGCCAACAAAAGAAGACACTATTGCTAC	312	7	sPb-3637	GCAACACAAGCACCAACTCCCAAGGGTTTACAAGACACTGCAAATATCAAGTCACCAAGACAAACCTCAACTGATCAAACCGTGACACCTGCGATGAACTCAGCAGCACCGTCCGATGCTCCTGAAGGTATTGAACCAGGTGAGGCAATGCCTGATAAACAGAAATTCACCCGACTATTAATTTCAGGTTAATATTCAGTATGCATAGTTCTGCTGCTAATAAGGTTGTTCCTCACATACAGGTCCAGATTCTTCTCGATCTGTACAGACCCCTTTCTCTACTGAGCCAACAAAAGAAGACACTATTGCTAC	312	2	0.983974	1e-171	2	133.099	6.65496e+07	6.65499e+07	2	158-163.9	0	0	sPb-3637_2	346	1	0	0	0
246428	sPb-7311	FI849276	25634539	GCAACACAAGCACCAACTCCCAAGGGTTTACAAGACACTGCAAATATCAAGTCACCAAGACAAACCTCAACTGATCAAACCGTGACACCTGCGATGAACTCAGCAGCACCGTCCGATGCTCCTGAAGGTATTGAACCAGGTGAGGCAATGCCTGATAAACAGAAATTCACCCGACTATTAATTTCAGGTTAATATTCAGTATGCATAGTTCTGCTGCTAATAAGGTTGTTCCTCACATACAGGTCCAGATTCTTCTCGATCTGTACAGACCCCTTTCTCTACTGAGCCAACAAAAGAAGACACTATTGCTAC	312	7	sPb-3637	GCAACACAAGCACCAACTCCCAAGGGTTTACAAGACACTGCAAATATCAAGTCACCAAGACAAACCTCAACTGATCAAACCGTGACACCTGCGATGAACTCAGCAGCACCGTCCGATGCTCCTGAAGGTATTGAACCAGGTGAGGCAATGCCTGATAAACAGAAATTCACCCGACTATTAATTTCAGGTTAATATTCAGTATGCATAGTTCTGCTGCTAATAAGGTTGTTCCTCACATACAGGTCCAGATTCTTCTCGATCTGTACAGACCCCTTTCTCTACTGAGCCAACAAAAGAAGACACTATTGCTAC	312	2	0.983974	1e-171	2	133.099	6.65496e+07	6.65499e+07	2	150.9	0	0	sPb-3637_2	346	1	0	0	0
341968	SbMITE-341968	FI848324	25633587	TGCTCGCATCGCATATTCGCATGCACTGTACGACTGACCTCCTGCTCCAGGCTACTTGGCTAA	63	1	SbMITE-341968	TGCTCGCATCGCATATTCGCATGCACTGTACGACTGACCTCCTGCTCCAGGCTACTTGGCTAA	63	1	0.939394	5e-19	2	133.572	66786042	66786107	0	0	0	0	SbMITE-341968	347	2	0	1	0
343048	SbMITE-343048	FI848516	25633779	CTGCACAATATTCAGAATCGACGACCAAACACAGAATCAACTGCATTCAGATCGTACACAATCGCAGGCTGAGCA	75	2	SbMITE-343048	CTGCACAATATTCAGAATCGACGACCAAACACAGAATCAACTGCATTCAGATCGTACACAATCGCAGGCTGAGCA	75	2	1	5e-35	2	133.84	66919921	66919995	0	0	0	0	SbMITE-343048_1	348	2	0	0	0
343072	SbMITE-343072	FI848522	25633785	CTGCACAATATTCAGAATCGACGACCAAACACAGAATCAACTGCATTCAGATCGTACACAATCGCAGGCTGAGCA	75	2	SbMITE-343048	CTGCACAATATTCAGAATCGACGACCAAACACAGAATCAACTGCATTCAGATCGTACACAATCGCAGGCTGAGCA	75	2	1	5e-35	2	133.84	66919921	66919995	0	0	0	0	SbMITE-343048_1	348	2	0	0	0
340525	SbMITE-340525	FI848053	25633316	TGCACGCGCTCCGTGACCTGGGCCTTGTGGTGTGGATATTCGTGGTGGTAGTGGTAGCTTTAAAAACTTGTACATGGAACAGGCAGACGGCACATGTAATTTCGGCGAGAAACGTAGCTATCCGTGTAAAAAAATGTAAAGGCGCCACTTGTACGTTGT	159	1	SbMITE-340525	TGCACGCGCTCCGTGACCTGGGCCTTGTGGTGTGGATATTCGTGGTGGTAGTGGTAGCTTTAAAAACTTGTACATGGAACAGGCAGACGGCACATGTAATTTCGGCGAGAAACGTAGCTATCCGTGTAAAAAAATGTAAAGGCGCCACTTGTACGTTGT	159	1	0.955975	3e-72	2	133.919	66959541	66959699	0	0	0	0	SbMITE-340525	349	2	1	1	0
230856	sPb-0863	FI848643	25633906	GCCCTTTCGTAGACTGCGTATCCGGATCCAGTGCAGTGAAACTGGCTATCGCCTGCCCTTGAAATGTGTAGAGTCACAAAATGCTACAAAAGAAGGAAACAAGACCAAGCAGAGGAAGATATTGGATGATGCATCCACATCAGGTGGCACGAAATCCGCATCAGGTGGTCCAAAGCATTATATTACTTACAGAAGTTGTGTGCCATTGGTTGGAGAAGAGAAGTTATCTGTTCTTGGTTTTGAGGTATTAAAATTGCAAAACTTTTCTCTTCTACTGTTACAGATATTGTTGAACTTCTATCGTGACTTCTTTCTTTACTCTATAATGTCACTTGTTTTTCCTAATGTTGATGCGTCGGGTCTTGGGAGAGCTTGGTACTGGTCGCTGTGGGAAATGCA…	412	1	sPb-0863	GCCCTTTCGTAGACTGCGTATCCGGATCCAGTGCAGTGAAACTGGCTATCGCCTGCCCTTGAAATGTGTAGAGTCACAAAATGCTACAAAAGAAGGAAACAAGACCAAGCAGAGGAAGATATTGGATGATGCATCCACATCAGGTGGCACGAAATCCGCATCAGGTGGTCCAAAGCATTATATTACTTACAGAAGTTGTGTGCCATTGGTTGGAGAAGAGAAGTTATCTGTTCTTGGTTTTGAGGTATTAAAATTGCAAAACTTTTCTCTTCTACTGTTACAGATATTGTTGAACTTCTATCGTGACTTCTTTCTTTACTCTATAATGTCACTTGTTTTTCCTAATGTTGATGCGTCGGGTCTTGGGAGAGCTTGGTACTGGTCGCTGTGGGAAATGCA…	412	1	0.808252	1e-161	2	134.816	67408081	67408425	2	151.7-153.2	0	0	sPb-0863	350	1	1	1	0
341603	SbMITE-341603	FI848268	25633531	TGCACCCGAAAAAATAGCAGCTAGCCTGACATGACCTCGCAACTTTTGACTTGCCATCTATCACAAGCTTCACATGACGTCTCCACTTCCCATATGTAAACAGTCATGCACTGACAACTTGGAATTAACGTTTCTCGTACACTGAACAACACTAGACACGTTAATGGCCTAATGGGACTAA	181	2	SbMITE-341603	TGCACCCGAAAAAATAGCAGCTAGCCTGACATGACCTCGCAACTTTTGACTTGCCATCTATCACAAGCTTCACATGACGTCTCCACTTCCCATATGTAAACAGTCATGCACTGACAACTTGGAATTAACGTTTCTCGTACACTGAACAACACTAGACACGTTAATGGCCTAATGGGACTAA	181	1	1	8e-98	2	135.526	67763054	67763234	0	0	0	0	SbMITE-341603	351	2	1	1	0
341834	SbMITE-341834	FI848294	25633557	TGCACCCGAAAAAATAGCAGCTAGCCTGACATGACCTCGCAACTTTTGACTTGCCATCTATCACAAGCTTCACATGACGTCTCCACTTCCCATATGTAAACAGTCATGCACTGACAACTTGGAATTAACGTTTCTCGTACACTGAACAACACTAGACACGTTAATGGCCTAATGGGACTAA	181	2	SbMITE-341603	TGCACCCGAAAAAATAGCAGCTAGCCTGACATGACCTCGCAACTTTTGACTTGCCATCTATCACAAGCTTCACATGACGTCTCCACTTCCCATATGTAAACAGTCATGCACTGACAACTTGGAATTAACGTTTCTCGTACACTGAACAACACTAGACACGTTAATGGCCTAATGGGACTAA	181	1	1	8e-98	2	135.526	67763054	67763234	0	0	0	0	SbMITE-341603	351	2	0	1	0
188444	SbMITE-188444	FI847843	25633106	TGCTCGCTTTATTTGCTTTGCTTGTGTTGTGTGTCTCGGCCCCGGCCGGCCACCGACACTCGCTCACTGCTGCTACGCTCGTTCGTTGCAGTGGCGTTGCGCGTTGCTTGGACATGGAGTCATGCATGGACCAGCGCCGCCGCCGCCCACCACCCGCAGGGCCGTGTCTCCCCTCTAATCATGCTTCATAATATACTACTACATGCGTGCTTATTCCGTTCTCATCTGCATGCTACACAACGTGCCTAGCTAGCTAGCTACGGACTACTAGTACACTTG	279	1	SbMITE-188444	TGCTCGCTTTATTTGCTTTGCTTGTGTTGTGTGTCTCGGCCCCGGCCGGCCACCGACACTCGCTCACTGCTGCTACGCTCGTTCGTTGCAGTGGCGTTGCGCGTTGCTTGGACATGGAGTCATGCATGGACCAGCGCCGCCGCCGCCCACCACCCGCAGGGCCGTGTCTCCCCTCTAATCATGCTTCATAATATACTACTACATGCGTGCTTATTCCGTTCTCATCTGCATGCTACACAACGTGCCTAGCTAGCTAGCTACGGACTACTAGTACACTTG	279	1	0.95122	1e-118	2	135.857	67928309	67928593	0	0	0	0	SbMITE-188444	352	1	1	1	d
245646	sPb-5478	FI849088	25634351	GAAAGCGGGGAATAGTTTGGAACATGACTGCCCTTTAAAAGTCGTACTTTTTTTTGGTAATGGATTTGCTTGAACTTAGTGTTTTTCTATCACAATAAATCAGCAAACAGCACTTTTCAGCATCAGCATAAACCAAATTTCAGCAAAACATAACAGGGAATACTAGACACAATCGAAAGAACTTGAATCCGGTTGTCTGATACAAAATTTCTGAAGTCACGCTTCACCAAAAAAATGTCGCGGGCCTCTATCATCTGAAATCTGAAAAATAAAAACGCTGAAGATTCACGTCACATCAATCGCCAATTGGGCACC	315	2	sPb-6009	GAAAGCGGGGAATAGTTTGGAACATGACTGCCCTTTTAAAAGTCGTACTTTTTTTTGGTAATGGATTTGCTTGAACTTAGTGTTTTTCTATCACAATAAATCAGCAAACAGCACTTTTCAGCATCAGCATAAACCAAATTTCAGCAAAACATAACAGGGAATACTAGACACAATCGAAAGAACTTGAATCCGGTTGTCTGATACAAAATTTCTGAAGTCACGCTTCACCAAAAAAAATGTCGCGGGCCTCTATCATCTGAAATCTGAAAAATAAAAACGCTGAAGATTCACGTCACATCAATCGCCAATTGGGCACC	317	1	0.946372	1e-142	2	136.467	68233561	68233877	2	155.8	0	0	sPb-6009	353	1	0	1	0
245747	sPb-6009	FI849133	25634396	GAAAGCGGGGAATAGTTTGGAACATGACTGCCCTTTTAAAAGTCGTACTTTTTTTTGGTAATGGATTTGCTTGAACTTAGTGTTTTTCTATCACAATAAATCAGCAAACAGCACTTTTCAGCATCAGCATAAACCAAATTTCAGCAAAACATAACAGGGAATACTAGACACAATCGAAAGAACTTGAATCCGGTTGTCTGATACAAAATTTCTGAAGTCACGCTTCACCAAAAAAAATGTCGCGGGCCTCTATCATCTGAAATCTGAAAAATAAAAACGCTGAAGATTCACGTCACATCAATCGCCAATTGGGCACC	317	2	sPb-6009	GAAAGCGGGGAATAGTTTGGAACATGACTGCCCTTTTAAAAGTCGTACTTTTTTTTGGTAATGGATTTGCTTGAACTTAGTGTTTTTCTATCACAATAAATCAGCAAACAGCACTTTTCAGCATCAGCATAAACCAAATTTCAGCAAAACATAACAGGGAATACTAGACACAATCGAAAGAACTTGAATCCGGTTGTCTGATACAAAATTTCTGAAGTCACGCTTCACCAAAAAAAATGTCGCGGGCCTCTATCATCTGAAATCTGAAAAATAAAAACGCTGAAGATTCACGTCACATCAATCGCCAATTGGGCACC	317	1	0.949527	1e-150	2	136.467	68233561	68233877	2	155.1	0	0	sPb-6009	353	1	1	1	0
431306	sPb-2131	FI848779	25634042	GGATTTTGGATAGAAAATGGTAAGGCCGTGCCAGTGTTCTGAAGATCTCAAAGTTGAACAGATAAATAAAGTAGCAGCATGCCGTCTGGTCCTGCAATCTGCTGCCTCTTGGTGGATTTTGTCCTACGCGCTAACTTGATGAGGCGAAAACAAAGATTTACCGGAATACATGCCGCCGGCACAGCGATGAAGAATTATGACGTTCCTGCATGCAACGTTGTATGAATGAAGGAGAATACTAGGCGACTGCTGATGCTGAAACGCTTGCCCCACAGATCGATGCCGGACTTTGAAGTAGTTTTCCAGATCCAGAGCAAAATTTAACTTAGGAATTGCCACTGTTGGTACGTAACACGGTAGATCTACTGTAAATTGCAGGAGATACAATGGACACGAGGC…	522	1	sPb-2131	GGATTTTGGATAGAAAATGGTAAGGCCGTGCCAGTGTTCTGAAGATCTCAAAGTTGAACAGATAAATAAAGTAGCAGCATGCCGTCTGGTCCTGCAATCTGCTGCCTCTTGGTGGATTTTGTCCTACGCGCTAACTTGATGAGGCGAAAACAAAGATTTACCGGAATACATGCCGCCGGCACAGCGATGAAGAATTATGACGTTCCTGCATGCAACGTTGTATGAATGAAGGAGAATACTAGGCGACTGCTGATGCTGAAACGCTTGCCCCACAGATCGATGCCGGACTTTGAAGTAGTTTTCCAGATCCAGAGCAAAATTTAACTTAGGAATTGCCACTGTTGGTACGTAACACGGTAGATCTACTGTAAATTGCAGGAGATACAATGGACACGAGGC…	522	1	0.73249	1e-159	2	136.668	68333953	68334357	0	0	0	0	sPb-2131	354	2	1	1	0
188135	SbMITE-188135	FI847803	25633066	TTATGTTTTGATCTATAGAAATTGCACGGTAAGCTATCAGCTCATGGTTTACAAGCTTTTTACTTGTAACTTGACCCTGTTTAGATGTAGCTAAACAGCCAAAGTTTTTGAGAAACGAGCA	121	1	SbMITE-188135	TTATGTTTTGATCTATAGAAATTGCACGGTAAGCTATCAGCTCATGGTTTACAAGCTTTTTACTTGTAACTTGACCCTGTTTAGATGTAGCTAAACAGCCAAAGTTTTTGAGAAACGAGCA	121	1	1	3e-62	2	136.871	68435470	68435590	0	0	0	0	SbMITE-188135	355	1	0	0	0
233126	sPb-6663	FI849201	25634464	GCCCTTTCGTAGACTGCGTATCCGCATGGGCTTCGGTCTTCTTTTCTTAGCGTCGTCGCGTCCTTGTTTGTCTTGTGAAGCTAGGGGCCGAGAAAAACACAACCACTCCGTGACTCCTCTGTTGCAGCATG	131	1	sPb-6663	GCCCTTTCGTAGACTGCGTATCCGCATGGGCTTCGGTCTTCTTTTCTTAGCGTCGTCGCGTCCTTGTTTGTCTTGTGAAGCTAGGGGCCGAGAAAAACACAACCACTCCGTGACTCCTCTGTTGCAGCATG	131	1	0.80916	2e-51	2	137.108	68554018	68554124	2	155.1-155.8	0	0	sPb-6663	356	1	1	1	0
188805	SbMITE-188805	FI847900	25633163	CATGTCAAGCTCTTTGAATGAACAGAAAGAAAAAACGCGAGCGCACGGCACGCTACCTGTGGAACAATTGGACAAGCTAGGTGGGATTTCTGGATGCGTGCGTATTCAGAGAGGGAGAGGCCGTGCGTCCCTCGTCCCCGTATGCATATCCACATTGGCGGCGCTTTGTTCAGGTCAGGTCAGGGTGACAATTTGTTCTGAGTTCGTGCGTTCCATATGCCAGCAGGAGAACGAATCTCTTGGATGGCTCTCCATCCATAGAAGCAAGGGCCTACCACCGCACACCACACAGTATATGAAGGTATCATCATCGGATTAAGTGATTAACAAGTGTCATAATCGAGATAATCATAATACACAAACACACACTACACACGCACACACACAAATCAACCTAAC…	438	1	SbMITE-188805	CATGTCAAGCTCTTTGAATGAACAGAAAGAAAAAACGCGAGCGCACGGCACGCTACCTGTGGAACAATTGGACAAGCTAGGTGGGATTTCTGGATGCGTGCGTATTCAGAGAGGGAGAGGCCGTGCGTCCCTCGTCCCCGTATGCATATCCACATTGGCGGCGCTTTGTTCAGGTCAGGTCAGGGTGACAATTTGTTCTGAGTTCGTGCGTTCCATATGCCAGCAGGAGAACGAATCTCTTGGATGGCTCTCCATCCATAGAAGCAAGGGCCTACCACCGCACACCACACAGTATATGAAGGTATCATCATCGGATTAAGTGATTAACAAGTGTCATAATCGAGATAATCATAATACACAAACACACACTACACACGCACACACACAAATCAACCTAAC…	438	1	0.810502	0.0	2	137.465	68732670	68733024	0	0	0	0	SbMITE-188805	357	1	0	0	0
187155	SbMITE-187155	FI847692	25632955	AGTATATATAGTGCTATGATTGTACAGGTGTGTCGTCGGCTTCGGCAACTGCCATGTACGTACATCTGGCCGTGTCGTCTCCGCGCAACAGTCTCAGCGCACAGTAACAGGGGACCGGCCGGTGCA	126	1	SbMITE-187155	AGTATATATAGTGCTATGATTGTACAGGTGTGTCGTCGGCTTCGGCAACTGCCATGTACGTACATCTGGCCGTGTCGTCTCCGCGCAACAGTCTCAGCGCACAGTAACAGGGGACCGGCCGGTGCA	126	1	1	4e-65	2	137.653	68826565	68826690	0	0	0	0	SbMITE-187155	358	1	0	1	0
342972	SbMITE-342972	FI848502	25633765	AAGAAAAAGCAGAATCACAAGTCAAAGACTGTGGGAACGAATGCATGGGCCGGTGGATGGGAACCGTGCAGAGTGCAGAGTGCAGTGCTACGCTTTCCATCGAATAGAAAGGTCCAGCAGGGCCCAGGCGGAGGCACGGGACACAACTCCAACTCTCCGAGCA	163	1	SbMITE-342972	AAGAAAAAGCAGAATCACAAGTCAAAGACTGTGGGAACGAATGCATGGGCCGGTGGATGGGAACCGTGCAGAGTGCAGAGTGCAGTGCTACGCTTTCCATCGAATAGAAAGGTCCAGCAGGGCCCAGGCGGAGGCACGGGACACAACTCCAACTCTCCGAGCA	163	1	0.981595	1e-81	2	137.931	68965584	68965745	0	0	0	0	SbMITE-342972	359	2	1	1	0
189258	SbMITE-189258	FI847969	25633232	TGCTCGTGCTTAGATTTATCATAGACACCAAGTCTGTTCGCTTGAATTTA	50	1	SbMITE-189258	TGCTCGTGCTTAGATTTATCATAGACACCAAGTCTGTTCGCTTGAATTTA	50	1	1	2e-20	2	138.041	69020267	69020316	0	0	0	0	SbMITE-189258	360	1	0	0	0
246000	sPb-2700	FI848835	25634098	GAGATCATGAACACCCATGACTGCATGGAAGAGTACGGCAGACAAATCCAGAGTTCGAATGACAAGACAAATAACTTTGCGAACTTGACGCTAAAAACGTAGCTAGTCTATAACAATTTTCGCAGGAATTTCAAAGGAATACAAAAATGATTCAATCGGGTGAAAATGGCACGGAAGTGTTGAAAATGTGAAAATCCATCTAAAACCATACTCTGAAAATCCATCATGCTCTTTCAAAACTTCAAAGTACGGTTTACTCTGAGGTTTTGAAAGAGCATGATGTGAAAATCCATCTAAAACTGCATAACTAGTAGTACTTTATTATGTATAATACACCATCCATCCATGAATGCACGGAGGTTCATTTATGCAGTACTAGAGATTCTACCATGATCGTGG…	631	1	sPb-2700	GAGATCATGAACACCCATGACTGCATGGAAGAGTACGGCAGACAAATCCAGAGTTCGAATGACAAGACAAATAACTTTGCGAACTTGACGCTAAAAACGTAGCTAGTCTATAACAATTTTCGCAGGAATTTCAAAGGAATACAAAAATGATTCAATCGGGTGAAAATGGCACGGAAGTGTTGAAAATGTGAAAATCCATCTAAAACCATACTCTGAAAATCCATCATGCTCTTTCAAAACTTCAAAGTACGGTTTACTCTGAGGTTTTGAAAGAGCATGATGTGAAAATCCATCTAAAACTGCATAACTAGTAGTACTTTATTATGTATAATACACCATCCATCCATGAATGCACGGAGGTTCATTTATGCAGTACTAGAGATTCTACCATGATCGTGG…	631	1	0.982567	0.0	2	138.451	69225388	69226013	0	0	0	0	sPb-2700	361	1	0	1	0
343153	SbMITE-343153	FI848534	25633797	TAACTGATTGCTCCCACCTGAAAGGTGAGATATGAACAGATACTCAAATTACGAAGCCCAATAACCATGGTGATAGTTCACATAATATCATTGTAGAATGGCATAACCGCATCATGAGCA	120	1	SbMITE-343153	TAACTGATTGCTCCCACCTGAAAGGTGAGATATGAACAGATACTCAAATTACGAAGCCCAATAACCATGGTGATAGTTCACATAATATCATTGTAGAATGGCATAACCGCATCATGAGCA	120	2	0.991667	3e-59	2	138.666	69333007	69333126	0	0	0	0	SbMITE-343153_1	362	2	0	0	0
343153	SbMITE-343153	FI848534	25633797	TAACTGATTGCTCCCACCTGAAAGGTGAGATATGAACAGATACTCAAATTACGAAGCCCAATAACCATGGTGATAGTTCACATAATATCATTGTAGAATGGCATAACCGCATCATGAGCA	120	1	SbMITE-343153	TAACTGATTGCTCCCACCTGAAAGGTGAGATATGAACAGATACTCAAATTACGAAGCCCAATAACCATGGTGATAGTTCACATAATATCATTGTAGAATGGCATAACCGCATCATGAGCA	120	2	0.991667	3e-59	2	138.701	69350585	69350703	0	0	0	0	SbMITE-343153_2	363	2	0	0	0
170266	sPb-8677	FI849415	25634678	GAGATAGATTTATGTTCCTGAGGGTCTCAATGATCCATCCTTTCTGAGAAATTTGTAAGCTGTCAATAGTTTCCCAGCTTTCAAGCGACGTCGCTGCCTTGAAATGAGCATCATCCAATATCATGTCCAAAATCATAGCTATTTCCTTATCTCGACCAACAACATAGGTGTGATCAGGGGTCCAGGGAGCACTATCATTTCCATTGCTTTCCGGGACATCCTCATCCAGGTCCGCCATGCTAAGAAGGGATTCACCTTCAGTGCACACCCTAACAAGTCTCCCGATGGTATATTTCATTCTGAGAAGGTTACTGCTATCAGAACGAAACCAAGCCATAACATCAGGAATTGTTGACTCACCGGCCTCCATGTCCTTGACCAGCTCTTCTGCGTCGTC	397	1	sPb-8677	GAGATAGATTTATGTTCCTGAGGGTCTCAATGATCCATCCTTTCTGAGAAATTTGTAAGCTGTCAATAGTTTCCCAGCTTTCAAGCGACGTCGCTGCCTTGAAATGAGCATCATCCAATATCATGTCCAAAATCATAGCTATTTCCTTATCTCGACCAACAACATAGGTGTGATCAGGGGTCCAGGGAGCACTATCATTTCCATTGCTTTCCGGGACATCCTCATCCAGGTCCGCCATGCTAAGAAGGGATTCACCTTCAGTGCACACCCTAACAAGTCTCCCGATGGTATATTTCATTCTGAGAAGGTTACTGCTATCAGAACGAAACCAAGCCATAACATCAGGAATTGTTGACTCACCGGCCTCCATGTCCTTGACCAGCTCTTCTGCGTCGTC	397	1	1	0.0	2	138.852	69425884	69426280	2	158	0	0	sPb-8677	364	1	1	1	0
341594	SbMITE-341594	FI848265	25633528	AAGGCCTTATCTGTTCCTTCTTTCCGTGTTGCTCGCTAATAGCAACTCAGCTAGCACGTACTAGCAGTAGTATTTGCCGAGCGTCGCTGTTTCAGAGATGCCTTTGCTCGGTGAAAGCAAGATCACCGCGTGCA	134	1	SbMITE-341594	AAGGCCTTATCTGTTCCTTCTTTCCGTGTTGCTCGCTAATAGCAACTCAGCTAGCACGTACTAGCAGTAGTATTTGCCGAGCGTCGCTGTTTCAGAGATGCCTTTGCTCGGTGAAAGCAAGATCACCGCGTGCA	134	1	0.985075	4e-65	2	138.941	69470445	69470578	0	0	0	0	SbMITE-341594	365	2	1	1	0
430465	sPb-6147	FI849150	25634413	GCTTGCTGATGCTAACAAAGAAGTATGTCATTTCATTTAAATATTTTCTCTACCTGAATGCATGCATAAGGAAACAATAATCTACTCTTAGTACTGACGGTACTAAAAGTGAATTGAAAGTAATTCATCAAGTATGAAGCGCATAATAAGGAAAAAAATGGATAAGAAGAAAACAACTCACTTTCTGTTTCTGTTTCTGAAAGTACGAGGTCGTCGAAATGGACAGCAGGTAATAAGTGAAGAGAGCAGTTGCCGTTGAAGAACGCAGACTCCCTGTGGTACGGGCATGCTGTTCGAGCTTCTTGGAGGGCCAAGGTGACACAGGCTCGGCAGGAGGAGGAGTCCGTGCCGTTGCGGCATCGTGAGACGGCGTACACACCGTCAGGGAGATCTCCGACT…	755	1	sPb-6147	GCTTGCTGATGCTAACAAAGAAGTATGTCATTTCATTTAAATATTTTCTCTACCTGAATGCATGCATAAGGAAACAATAATCTACTCTTAGTACTGACGGTACTAAAAGTGAATTGAAAGTAATTCATCAAGTATGAAGCGCATAATAAGGAAAAAAATGGATAAGAAGAAAACAACTCACTTTCTGTTTCTGTTTCTGAAAGTACGAGGTCGTCGAAATGGACAGCAGGTAATAAGTGAAGAGAGCAGTTGCCGTTGAAGAACGCAGACTCCCTGTGGTACGGGCATGCTGTTCGAGCTTCTTGGAGGGCCAAGGTGACACAGGCTCGGCAGGAGGAGGAGTCCGTGCCGTTGCGGCATCGTGAGACGGCGTACACACCGTCAGGGAGATCTCCGACT…	755	1	0.716746	0.0	2	139.693	69846643	69847222	0	0	0	0	sPb-6147	366	2	0	1	0
233539	sPb-4054	FI848959	25634222	CGTAAAGGCCATGTCATGATGTCAATGTTCCAAAGATCTGATATTATAAATCATTCACGTTAGGAGCATCATGTTCAGTGATAGACTTATTCACTGTTGCACTTCCTGCAAACAAATTACCTCTGGTCCATTCCATATGTAAGGCTAGCAGATAAAAAGTAGGCATGCTACCTCATCTAGTTCTGTCTTGCAAAACCGTCTAACATAACTTATCATTTCGTCCAGAAGACACTGAAACGGGAAATAAGCTAAGTTGGGATCCGGATACGCAGTCTACG	278	1	sPb-4054	CGTAAAGGCCATGTCATGATGTCAATGTTCCAAAGATCTGATATTATAAATCATTCACGTTAGGAGCATCATGTTCAGTGATAGACTTATTCACTGTTGCACTTCCTGCAAACAAATTACCTCTGGTCCATTCCATATGTAAGGCTAGCAGATAAAAAGTAGGCATGCTACCTCATCTAGTTCTGTCTTGCAAAACCGTCTAACATAACTTATCATTTCGTCCAGAAGACACTGAAACGGGAAATAAGCTAAGTTGGGATCCGGATACGCAGTCTACG	278	1	0.830935	1e-113	2	139.901	69950382	69950615	2	163.4	0	0	sPb-4054	367	1	1	1	0
244078	sPb-2039	FI848772	25634035	GAAAAGGATGGCAGGCATGGAATCTGCACTCAAGTTGTTGTAATTGAATCCTTCATGATTGGTGTGAAGAGGAATAAAGGATTACCATATTGTGCTGGAGTTTTGACAGCTCCGTTTCTTTTGTGAACTGACTTCCTGTCTGGTTGAGCTTGCTCTTTAGTATTATGTGCTGTCTATGGTAAATTCTTCTTCTATTTTTTCATGCAGATATTTCGTTAGGTGTAGTTTGTGGGGTTATGACTTGCTATTTGCTAAGTTGAAATGCGCCAAGTAGTGAATTTTTATTTGCTAATTATTATCTTAGATTTGCTTGCAATTTTTTTTACCATGTTGTGTTTTTTTTTGCTGCTTATTATGGTGCATTATCTTGATATTTGGCATCCTAACATTGGCTTTTAT…	504	2	sPb-2039	GAAAAGGATGGCAGGCATGGAATCTGCACTCAAGTTGTTGTAATTGAATCCTTCATGATTGGTGTGAAGAGGAATAAAGGATTACCATATTGTGCTGGAGTTTTGACAGCTCCGTTTCTTTTGTGAACTGACTTCCTGTCTGGTTGAGCTTGCTCTTTAGTATTATGTGCTGTCTATGGTAAATTCTTCTTCTATTTTTTCATGCAGATATTTCGTTAGGTGTAGTTTGTGGGGTTATGACTTGCTATTTGCTAAGTTGAAATGCGCCAAGTAGTGAATTTTTATTTGCTAATTATTATCTTAGATTTGCTTGCAATTTTTTTTACCATGTTGTGTTTTTTTTTGCTGCTTATTATGGTGCATTATCTTGATATTTGGCATCCTAACATTGGCTTTTAT…	504	1	0.96627	0.0	2	139.954	69976910	69977413	0	0	0	0	sPb-2039	368	1	0	1	0
244054	sPb-9544	FI849500	25634763	GAAAAGGATGGCAGGCATGGAATCTGCACTCAAGTTGTTGTAATTGAATCCTTCATGATTGGTGTGAAGAGGAATAAAGGATTACCATATTGTGCTGGAGTTTTGACAGCTCCGTTTCTTTTGTGAACTGACTTCCTGTCTGGTTGAGCTTGCTCTTTAGTATTATGTGCTGTCTATGGTAAATTCTTCTTCTATTTTTTCATGCAGATATTTCGTTAGGTGTAGTTTGTGGGGTTATGACTTGCTATTTGCTAAGTTGAAATGCGCCAAGTAGTGAATTTTTATTTGCTAATTATTATCTTAGATTTGCTTGCAATTTTTTTTACCATGTTGTGTTTTTTTTTGCTGCTTATTATGGTGCATTATCTTGATATTTGGCATCCTAACATTGGCTTTTAT…	504	2	sPb-2039	GAAAAGGATGGCAGGCATGGAATCTGCACTCAAGTTGTTGTAATTGAATCCTTCATGATTGGTGTGAAGAGGAATAAAGGATTACCATATTGTGCTGGAGTTTTGACAGCTCCGTTTCTTTTGTGAACTGACTTCCTGTCTGGTTGAGCTTGCTCTTTAGTATTATGTGCTGTCTATGGTAAATTCTTCTTCTATTTTTTCATGCAGATATTTCGTTAGGTGTAGTTTGTGGGGTTATGACTTGCTATTTGCTAAGTTGAAATGCGCCAAGTAGTGAATTTTTATTTGCTAATTATTATCTTAGATTTGCTTGCAATTTTTTTTACCATGTTGTGTTTTTTTTTGCTGCTTATTATGGTGCATTATCTTGATATTTGGCATCCTAACATTGGCTTTTAT…	504	1	0.96627	0.0	2	139.954	69976910	69977413	5	32.6	0	0	sPb-2039	368	1	1	1	0
187808	SbMITE-187808	FI847753	25633016	TGCTCCATTGATTCAATCAAGACAAGCGGTTGAGATGACACGTACGATTAGACAGGTATATCGGCCGCCAAATCATACGCTGACATAATATATGATGTGAGAGGCGGTATGGTTCTTCGTCGGGCCTTTTCATCATCGCATAATATATGCTTA	153	1	SbMITE-187808	TGCTCCATTGATTCAATCAAGACAAGCGGTTGAGATGACACGTACGATTAGACAGGTATATCGGCCGCCAAATCATACGCTGACATAATATATGATGTGAGAGGCGGTATGGTTCTTCGTCGGGCCTTTTCATCATCGCATAATATATGCTTA	153	1	0.993464	9e-79	2	139.976	69988155	69988307	0	0	0	0	SbMITE-187808	369	1	0	0	0
188568	SbMITE-188568	FI847862	25633125	TATGTATGTTTGTTTGTTTGTTTACATTTTATTGCATGCAATCACCTTGTATGTTCTATTAGACCACTCTCAATGAGATTTTATCGAAGTTTCATAGACATTAAATATGCTGATGTGGCACCATATTAACGAAGAGAGAGATTATAAGAATTTTATGTTGACAAAACTCTTTTGCACTTTTCTAAAATATGACGTGTTGGAAAATGAAATATGAAACCCTCCATTGAAACTAGTTTTAGAGGTCTCATAATTTTAGTAAAGGTGTAGAATTCAAATATATGTTTTTGTCAATCGGTTTATATAAATATGCATTGTCTAGCATTTTAAAATTAAATGTACTACCTAATGCTGCATAGGTCCATTTGAGCA	369	1	SbMITE-188568	TATGTATGTTTGTTTGTTTGTTTACATTTTATTGCATGCAATCACCTTGTATGTTCTATTAGACCACTCTCAATGAGATTTTATCGAAGTTTCATAGACATTAAATATGCTGATGTGGCACCATATTAACGAAGAGAGAGATTATAAGAATTTTATGTTGACAAAACTCTTTTGCACTTTTCTAAAATATGACGTGTTGGAAAATGAAATATGAAACCCTCCATTGAAACTAGTTTTAGAGGTCTCATAATTTTAGTAAAGGTGTAGAATTCAAATATATGTTTTTGTCAATCGGTTTATATAAATATGCATTGTCTAGCATTTTAAAATTAAATGTACTACCTAATGCTGCATAGGTCCATTTGAGCA	369	1	1	0.0	2	140.036	70017852	70018220	0	0	0	0	SbMITE-188568	370	1	0	1	b
188133	SbMITE-188133	FI847801	25633064	ATATAGCTAAGCAGAGATCCCGCTACGCATAATAGATGCATAGATTCTCCTCATTTTTTGATTAGCACGTGAATCTACACCCTTATTTTTCTGGGATCAACTGGACAAATTTCTATATCTCCCCCTCCTATCGATCAGTACGCACCCGGAATCACAGCAGAGCA	164	1	SbMITE-188133	ATATAGCTAAGCAGAGATCCCGCTACGCATAATAGATGCATAGATTCTCCTCATTTTTTGATTAGCACGTGAATCTACACCCTTATTTTTCTGGGATCAACTGGACAAATTTCTATATCTCCCCCTCCTATCGATCAGTACGCACCCGGAATCACAGCAGAGCA	164	1	0.987805	6e-83	2	140.781	70390743	70390906	0	0	0	0	SbMITE-188133	371	1	0	0	0
244893	sPb-2628	FI848826	25634089	GCAAGGAGTACTACACACTGCTCTGTCGAGTCGAGTTGTGTGAGACTTGTGACTCGCAGCGCCAGTGACTCATCAATGTGTACAACGGACGACGTTACTGGTTGTTTTGGCAGACGGCCACGGCTGGGCGTACAGTATAGGGACGAACTGTGTTTGTCGAGAGCGGCAACAACCAAAGTTGTGCAGCACGGCCCTGCACTTGTTGATGACCAGACGAACGTACGTACGTGCATGAGGACCATTTCTTTTACAAGCACGCTGCTCCATCTCTGTTAACCGTTACGATATCGGAGTATGCTTCAGTTTCCACATCGATCTATGCGTCC	326	1	sPb-2628	GCAAGGAGTACTACACACTGCTCTGTCGAGTCGAGTTGTGTGAGACTTGTGACTCGCAGCGCCAGTGACTCATCAATGTGTACAACGGACGACGTTACTGGTTGTTTTGGCAGACGGCCACGGCTGGGCGTACAGTATAGGGACGAACTGTGTTTGTCGAGAGCGGCAACAACCAAAGTTGTGCAGCACGGCCCTGCACTTGTTGATGACCAGACGAACGTACGTACGTGCATGAGGACCATTTCTTTTACAAGCACGCTGCTCCATCTCTGTTAACCGTTACGATATCGGAGTATGCTTCAGTTTCCACATCGATCTATGCGTCC	326	1	0.984663	1e-175	2	141.025	70512687	70513010	0	0	0	0	sPb-2628	372	1	0	1	0
341841	SbMITE-341841	FI848296	25633559	TGCTCGGCCAACTCCGCCGGACGCGATGTCAGACATACGCAAACGGGGCGTGTTGCCCCCCGTACCTGCGTTCCGTTCTGACTTGTAGCCACGACACACGGAGGTCCGGGTCCCGTACTCCCGTCCCGTCCCCTGTTCTT	140	1	SbMITE-341841	TGCTCGGCCAACTCCGCCGGACGCGATGTCAGACATACGCAAACGGGGCGTGTTGCCCCCCGTACCTGCGTTCCGTTCTGACTTGTAGCCACGACACACGGAGGTCCGGGTCCCGTACTCCCGTCCCGTCCCCTGTTCTT	140	1	1	2e-73	2	141.057	70528288	70528427	0	0	0	0	SbMITE-341841	373	2	1	1	0
242591	sPb-3835	FI848931	25634194	GGGAGCAGAGGAACTCACGGAGGCGGACGTTGTAGCGTCTCACGGTCTTGAAGTACCAGAGGACTGCGTCGCCGCCGCAGTCCGTGATCGCGGGAGGATTTTGGATCCGAGGGAGCCTGTGGATGGTGACCGACGGCGATGGCGACGGCTTGGCGGAGGCGACGCGGTCGACGGCGGCTGCCAGGGCGACGTCCTGGTACATGGTGAGGTCGATGAGCGCCACCGCAACGGCGTAGCCCGCCTCCAGGAGGGCGTCGGCGAGCTGCATCATGGGGACGAAATGGCTGACGAAGAGGCCGGGGTACAGAACGATCGTCCTCTTCATGGCTTGCATGCTGGCTGCTGGTGCCGGAAGCAGTGCTTTCGATCGGGGAAGAAGATCGATCGGCTAGATAAATG…	538	1	sPb-3835	GGGAGCAGAGGAACTCACGGAGGCGGACGTTGTAGCGTCTCACGGTCTTGAAGTACCAGAGGACTGCGTCGCCGCCGCAGTCCGTGATCGCGGGAGGATTTTGGATCCGAGGGAGCCTGTGGATGGTGACCGACGGCGATGGCGACGGCTTGGCGGAGGCGACGCGGTCGACGGCGGCTGCCAGGGCGACGTCCTGGTACATGGTGAGGTCGATGAGCGCCACCGCAACGGCGTAGCCCGCCTCCAGGAGGGCGTCGGCGAGCTGCATCATGGGGACGAAATGGCTGACGAAGAGGCCGGGGTACAGAACGATCGTCCTCTTCATGGCTTGCATGCTGGCTGCTGGTGCCGGAAGCAGTGCTTTCGATCGGGGAAGAAGATCGATCGGCTAGATAAATG…	538	1	0.998141	0.0	2	141.265	70632310	70632847	0	0	0	0	sPb-3835	374	1	0	1	0
246756	sPb-5146	FI849054	25634317	GCTTTAGCCGCTCTTGATTTCTTGCTTGAGCTGGGTCTCGACTCTATTACAACAACAAAGGCAGCAGTTGTTCTTGATTTTTGATAAGCTTAGGCTACTGTTAGCTGCGTTTTACATTAGAAAAGGTGGTTTTTATTTTTTCACAACTCTTAGCTATATGGACTTAGTGGACTGGAGTGATAAACTTAGGCTACAGTTGTTTGAGTTAAGGCAGCAAGTAATTTATCTATGAAACAATCCTGCCAGATAATCTGGTGTTGGGTGCCTGGGCATGCTCTCTACAAGCTGCTATTTGGTGCAAACCAGCACC	310	1	sPb-5146	GCTTTAGCCGCTCTTGATTTCTTGCTTGAGCTGGGTCTCGACTCTATTACAACAACAAAGGCAGCAGTTGTTCTTGATTTTTGATAAGCTTAGGCTACTGTTAGCTGCGTTTTACATTAGAAAAGGTGGTTTTTATTTTTTCACAACTCTTAGCTATATGGACTTAGTGGACTGGAGTGATAAACTTAGGCTACAGTTGTTTGAGTTAAGGCAGCAAGTAATTTATCTATGAAACAATCCTGCCAGATAATCTGGTGTTGGGTGCCTGGGCATGCTCTCTACAAGCTGCTATTTGGTGCAAACCAGCACC	310	1	0.96129	1e-153	2	141.319	70659474	70659783	0	0	0	0	sPb-5146	375	1	1	1	0
341626	SbMITE-341626	FI848272	25633535	TAGGCATACGGCATGCGTGCGCAACAGAGCAAGGGGTCGTCGATCGGATCAGATAGATGGCGAGTCGAACTAGGCCACTCCAATGGATCCACCGGCTCACCACCTAATAAAACCTGACCTAGCTTCCGGCGCATGCATAGCGCAATACGAATCCGGCGAGGCACGGCTGTATGGGCAAGCTAAAGTAGGCAGGCAATCCCTCCGAGCTGCACCTGTACGCTGTACGTATTTGGGGCGCGCCACACCACCGTGCATGAGGTCATCGTGCA	269	2	SbMITE-341626	TAGGCATACGGCATGCGTGCGCAACAGAGCAAGGGGTCGTCGATCGGATCAGATAGATGGCGAGTCGAACTAGGCCACTCCAATGGATCCACCGGCTCACCACCTAATAAAACCTGACCTAGCTTCCGGCGCATGCATAGCGCAATACGAATCCGGCGAGGCACGGCTGTATGGGCAAGCTAAAGTAGGCAGGCAATCCCTCCGAGCTGCACCTGTACGCTGTACGTATTTGGGGCGCGCCACACCACCGTGCATGAGGTCATCGTGCA	269	1	1	1e-150	2	141.708	70853863	70854131	0	0	0	0	SbMITE-341626	376	2	0	1	0
342539	SbMITE-342539	FI848412	25633675	TAGGCATACGGCATGCGTGCGCAACAGAGCAAGGGGTCGTCGATCGGATCAGATAGATGGCGAGTCGAACTAGGCCACTCCAATGGATCCACCGGCTCACCACCTAATAAAACCTGACCTAGCTTCCGGCGCATGCATAGCGCAATACGAATCCGGCGAGGCACGGCTGTATGGGCAAGCTAAAGTAGGCAGGCAATCCCTCCGAGCTGCACCTGTACGCTGTACGTATTTGGGGCGCGCCACACCACCGTGCATGAGGTCATCGTGCA	269	2	SbMITE-341626	TAGGCATACGGCATGCGTGCGCAACAGAGCAAGGGGTCGTCGATCGGATCAGATAGATGGCGAGTCGAACTAGGCCACTCCAATGGATCCACCGGCTCACCACCTAATAAAACCTGACCTAGCTTCCGGCGCATGCATAGCGCAATACGAATCCGGCGAGGCACGGCTGTATGGGCAAGCTAAAGTAGGCAGGCAATCCCTCCGAGCTGCACCTGTACGCTGTACGTATTTGGGGCGCGCCACACCACCGTGCATGAGGTCATCGTGCA	269	1	1	1e-150	2	141.708	70853863	70854131	0	0	0	0	SbMITE-341626	376	2	1	1	0
169672	sPb-9869	FI849537	25634800	GCAACATGTAAATACATTTAACATGTCAACATAATAGTGGAGAGTGAACACTGTTTCGATAACAATCAACCCAGTCACTAATTCAAAAGTGCACATACAACTTAAAACAATGGATAAACATACATGGTGCATGAAGATATTATCTCAAAATAAGCCTTTTGGTTCAATTGAATCTGTTTTTGCTTCATGAATTCCATCAACTGAAGAACCCTTTCAGGTTGACCTCCCTTATTCAATGCTTCCATGAGGGATGAACAGACAATAGCATCTGGCTGTATGTCATTACTTTCCATCTCTTTGAATAGGTCCCATGCTCTCCTCCAGCTCCCTTATGAGTTATGATCCATATGGAACACAGGATTAGTTAATAATTTAAAACTATTGAAATATTGTCTCATC…	847	1	sPb-9869	GCAACATGTAAATACATTTAACATGTCAACATAATAGTGGAGAGTGAACACTGTTTCGATAACAATCAACCCAGTCACTAATTCAAAAGTGCACATACAACTTAAAACAATGGATAAACATACATGGTGCATGAAGATATTATCTCAAAATAAGCCTTTTGGTTCAATTGAATCTGTTTTTGCTTCATGAATTCCATCAACTGAAGAACCCTTTCAGGTTGACCTCCCTTATTCAATGCTTCCATGAGGGATGAACAGACAATAGCATCTGGCTGTATGTCATTACTTTCCATCTCTTTGAATAGGTCCCATGCTCTCCTCCAGCTCCCTTATGAGTTATGATCCATATGGAACACAGGATTAGTTAATAATTTAAAACTATTGAAATATTGTCTCATC…	847	1	0.988194	0.0	2	142.876	71438118	71438964	0	0	0	0	sPb-9869	377	1	0	1	b
433002	sPb-0412	FI848603	25633866	CTGCAGCTTCTGGGTAGTCCGAACATCTGTGAACTTCACCGTGCGCCCCGCCGTGTCCTGCACCTTCACCGTCACGTCCATTACCTGCTTGATCACCGGCTTCCGGTCCACCACCTCCTCCTCCTCCGCGTCGCCGCCGTCTGTCGTTGCTCCCAGATCCCCGAAAAAGTCGACCTGGTCGCCGCTCTTCATCCCGAGGTCCTTCGGCGTCTGCTCCCCTTTCAGCCCCTTCCCGTCGAACACGAAGCGCCCCGCGGCGCGCGCGCCGGCGCCGGCCGAGCACACCACGTCGTAGTAGCAGTCCATGAGGACC	313	2	sPb-0412	CTGCAGCTTCTGGGTAGTCCGAACATCTGTGAACTTCACCGTGCGCCCCGCCGTGTCCTGCACCTTCACCGTCACGTCCATTACCTGCTTGATCACCGGCTTCCGGTCCACCACCTCCTCCTCCTCCGCGTCGCCGCCGTCTGTCGTTGCTCCCAGATCCCCGAAAAAGTCGACCTGGTCGCCGCTCTTCATCCCGAGGTCCTTCGGCGTCTGCTCCCCTTTCAGCCCCTTCCCGTCGAACACGAAGCGCCCCGCGGCGCGCGCGCCGGCGCCGGCCGAGCACACCACGTCGTAGTAGCAGTCCATGAGGACC	313	1	0.779553	1e-131	2	143.17	71585019	71585264	0	0	0	0	sPb-0412	378	2	0	1	0
242917	sPb-0774	FI848632	25633895	CTGCAGGTCCTCGTGGACTGCTACTACGACGTGGTGTGCTCGGCCGGCGCCGGCGCGCGCGCCGCGGGGCGCTTCGTGTTCGACGGGAAGAGGCTGAAAGGGGAGCAGACGCCGAAGGACCTCGGGATGAAGAGCGGCGACCAGATCGACTTTTTCGGGGATCTGGGAGCAACGACTGACGGCGGCGACGCGGAGGAGGAGGAGGTGGTGGACCGGAAGCCGGGGATCAAGCAGGTAATGGACGTGACGGTGAAGGTGCAAGACACGGCGGGGCGCACGGTGAAGTTCACGGATGTTCGAACTACCCAAAAGCTGCACGGGATC	324	2	sPb-0412	CTGCAGCTTCTGGGTAGTCCGAACATCTGTGAACTTCACCGTGCGCCCCGCCGTGTCCTGCACCTTCACCGTCACGTCCATTACCTGCTTGATCACCGGCTTCCGGTCCACCACCTCCTCCTCCTCCGCGTCGCCGCCGTCTGTCGTTGCTCCCAGATCCCCGAAAAAGTCGACCTGGTCGCCGCTCTTCATCCCGAGGTCCTTCGGCGTCTGCTCCCCTTTCAGCCCCTTCCCGTCGAACACGAAGCGCCCCGCGGCGCGCGCGCCGGCGCCGGCCGAGCACACCACGTCGTAGTAGCAGTCCATGAGGACC	313	1	0.737654	1e-121	2	143.17	71585019	71585263	2	175.3-175.9	0	0	sPb-0412	378	1	0	1	0
245560	sPb-2350	FI848796	25634059	GTTCAGCTACAAAATAAAAGCATGTGACGTATCGAGAGACATGGAGTGACTGCAAAAATGATCATCCGCGCGTGTGGCATATCGAGAGGCATGCATGGACTGAGTGCAAAAATATCCTTGTAGTTGTAATGGATACAGCTATCGGTGCTTTGAGATGGACACGAGAAAAGTCATCAAACTGTATACACAATGCAAACTCAATCAGAATATGTAGTTTAATTAGGTCTTTCATTCCTTCGTAGCATTTCAGATGCCCCGATCACATGAGACACACAAGTACCAGTAGTACTACATATAGGAGTACTATATACTCGTACTTAAAATTATTATTAGGAAACTAATATAAAGCGGGGTCGGCCCCATATATGGATCAGCCAGACATGAGATCCTCGAAGAAGT…	539	3	sPb-2350	GTTCAGCTACAAAATAAAAGCATGTGACGTATCGAGAGACATGGAGTGACTGCAAAAATGATCATCCGCGCGTGTGGCATATCGAGAGGCATGCATGGACTGAGTGCAAAAATATCCTTGTAGTTGTAATGGATACAGCTATCGGTGCTTTGAGATGGACACGAGAAAAGTCATCAAACTGTATACACAATGCAAACTCAATCAGAATATGTAGTTTAATTAGGTCTTTCATTCCTTCGTAGCATTTCAGATGCCCCGATCACATGAGACACACAAGTACCAGTAGTACTACATATAGGAGTACTATATACTCGTACTTAAAATTATTATTAGGAAACTAATATAAAGCGGGGTCGGCCCCATATATGGATCAGCCAGACATGAGATCCTCGAAGAAGT…	539	1	1	0.0	2	143.184	71591783	71592321	2	175.9	0	0	sPb-2350	379	1	1	1	0
433260	sPb-6113	FI849146	25634409	GGGCCTCATGGACTACTACTACGACATGGTGTGCTCGGCCGGCGCCACGCGCGGTGCGGGGCGCTTCGTGTTCGACGGCAAGCGGCTGAAAGGTGAGAGCACGCCGGAGGACCTCGGCATGGTGAACGGGGACAAGATCGACTTCTTCGAGGATCTCATGTCTGGCTGATCCATATATGGGGCCGACCCCGCTTTATATTAGTTTCCTAATAATAATTTTAAGTACGAGTATATAGTACTCCTATATGTAGTACTACTGGTACTTGTGTGTCTCATGTGATCGGGGCATCTGAAATGCTACGAAGGAATGAAAGACCTAATTAAACTACATATTCTGATTGAGTTTGCATTGTGTATACAGTTTGATGACTTTTCTCGTGTCCATCTCAAAGCACCGAT…	539	3	sPb-2350	GTTCAGCTACAAAATAAAAGCATGTGACGTATCGAGAGACATGGAGTGACTGCAAAAATGATCATCCGCGCGTGTGGCATATCGAGAGGCATGCATGGACTGAGTGCAAAAATATCCTTGTAGTTGTAATGGATACAGCTATCGGTGCTTTGAGATGGACACGAGAAAAGTCATCAAACTGTATACACAATGCAAACTCAATCAGAATATGTAGTTTAATTAGGTCTTTCATTCCTTCGTAGCATTTCAGATGCCCCGATCACATGAGACACACAAGTACCAGTAGTACTACATATAGGAGTACTATATACTCGTACTTAAAATTATTATTAGGAAACTAATATAAAGCGGGGTCGGCCCCATATATGGATCAGCCAGACATGAGATCCTCGAAGAAGT…	539	1	0.998145	0.0	2	143.184	71591783	71592321	0	0	0	0	sPb-2350	379	2	0	1	0
245914	sPb-8602	FI849408	25634671	GTTCAGCTACAAAATAAAAGCATGTGACGTATCGAGAGACATGGAGTGACTGCAAAAATGATCATCCGCGCGTGTGGCATATCGAGAGGCATGCATGGACTGAGTGCAAAAATATCCTTGTAGTTGTAATGGATACAGCTATCGGTGCTTTGAGATGGACACGAGAAAAGTCATCAAACTGTATACACAATGCAAACTCAATCAGAATATGTAGTTTAATTAGGTCTTTCATTCCTTCGTAGCATTTCAGATGCCCCGATCACATGAGACACACAAGTACCAGTAGTACTACATATAGGAGTACTATATACTCGTACTTAAAATTATTATTAGGAAACTAATATAAAGCGGGGTCGGCCCCATATATGGATCAGCCAGACATGAGATCCTCGAAGAAGT…	539	3	sPb-2350	GTTCAGCTACAAAATAAAAGCATGTGACGTATCGAGAGACATGGAGTGACTGCAAAAATGATCATCCGCGCGTGTGGCATATCGAGAGGCATGCATGGACTGAGTGCAAAAATATCCTTGTAGTTGTAATGGATACAGCTATCGGTGCTTTGAGATGGACACGAGAAAAGTCATCAAACTGTATACACAATGCAAACTCAATCAGAATATGTAGTTTAATTAGGTCTTTCATTCCTTCGTAGCATTTCAGATGCCCCGATCACATGAGACACACAAGTACCAGTAGTACTACATATAGGAGTACTATATACTCGTACTTAAAATTATTATTAGGAAACTAATATAAAGCGGGGTCGGCCCCATATATGGATCAGCCAGACATGAGATCCTCGAAGAAGT…	539	1	1	0.0	2	143.184	71591783	71592321	2	175.3-175.9	0	0	sPb-2350	379	1	0	1	0
246037	sPb-1423	FI848705	25633968	GACACTTTCCATAGAGACACATCCTAATATCTCTAATGTATTCAAGTGTTAAAAACTATATTAACCAAATGTAAGAGATTTTAGAGACTAAGAGATTGTCATTAAATATTAGCACAAATTTGATAGGTATTATATTGATATTTGTCATTTATCAACCCATCTTCATTGATCATGCTAATGATAGTGTCTTAGGAATTGGAGTAAGTGTATATGTGTCTTTTGTATTCTTCCTTTTATCGCTACTAGTACTGTGACATGAATCTAATCGTAATAGTCAAATTCGTCCATTTGAGATAGATGAGTTTAGTGCAGCAAAGAATCACTCAATTTGGTAAGAGTTTACATAGTTTTTGTTCCTTCTAGGCATATGAACCGGACAAACATTGTGGAACACAGGTA…	579	4	sPb-5630	GTGTAAACAAGGAAGAAGGGGTTGCACTATGTTTACTAGACCAGGAACTTTTAGAATATGAACTCTTCCTTAATCGAGAGATCTTTTTCCTTTTTTTTTTCCGAAAACAGACTTCCTTTCCCTTATGCGCTCTCTTGATTCAGATTTCTTGATTTTTGGCCTAACTGCAAAGGACCTGTACTACCTGTGTTCCACAATGTTTGTCCGGTTCATATGCCTAGAAGGAACAAAAACTATGTAAACTTTTACCAAATTGAGTGATTCTTTGCTGCACTAAACTCATCTATCTCAAATGGACAAATTTGACTATTACGATTAGATTCATGTCACAGTACTAGTAGCGATAAAAGGAAGAATACAAAAGACACATATACACTTACTCCAATTCCTAAGACACTA…	580	1	0.829016	0.0	2	143.99	71994768	71995247	0	0	0	0	sPb-5630	380	1	0	1	0
245985	sPb-3683	FI848913	25634176	GACACTTTCCATAGAGACACATCCTAATATCTCTAATGTATTCAAGTGTTAAAAACTATATTAACCAAATGTAAGAGATTTTAGAGACTAAGAGATTGTCATTAAATATTAGCACAAATTTGATAGGTATTATATTGATATTTGTCATTTATCAACCCATCTTCATTGATCATGCTAATGATAGTGTCTTAGGAATTGGAGTAAGTGTATATGTGTCTTTTGTATTCTTCCTTTTATCGCTACTAGTACTGTGACATGAATCTAATCGTAATAGTCAAATTCGTCCATTTGAGATAGATGAGTTTAGTGCAGCAAAGAATCACTCAATTTGGTAAGAGTTTACATAGTTTTTGTTCCTTCTAGGCATATGAACCGGACAAACATTGTGGAACACAGGTA…	579	4	sPb-5630	GTGTAAACAAGGAAGAAGGGGTTGCACTATGTTTACTAGACCAGGAACTTTTAGAATATGAACTCTTCCTTAATCGAGAGATCTTTTTCCTTTTTTTTTTCCGAAAACAGACTTCCTTTCCCTTATGCGCTCTCTTGATTCAGATTTCTTGATTTTTGGCCTAACTGCAAAGGACCTGTACTACCTGTGTTCCACAATGTTTGTCCGGTTCATATGCCTAGAAGGAACAAAAACTATGTAAACTTTTACCAAATTGAGTGATTCTTTGCTGCACTAAACTCATCTATCTCAAATGGACAAATTTGACTATTACGATTAGATTCATGTCACAGTACTAGTAGCGATAAAAGGAAGAATACAAAAGACACATATACACTTACTCCAATTCCTAAGACACTA…	580	1	0.829016	0.0	2	143.99	71994768	71995247	2	176.6	0	0	sPb-5630	380	1	1	1	d
246013	sPb-5286	FI849069	25634332	GACACTTTCCATAGAGACACATCCTAATATCTCTAATGTATTCAAGTGTTAAAAACTATATTAACCAAATGTAAGAGATTTTAGAGACTAAGAGATTGTCATTAAATATTAGCACAAATTTGATAGGTATTATATTGATATTTGTCATTTATCAACCCATCTTCATTGATCATGCTAATGATAGTGTCTTAGGAATTGGAGTAAGTGTATATGTGTCTTTTGTATTCTTCCTTTTATCGCTACTAGTACTGTGACATGAATCTAATCGTAATAGTCAAATTCGTCCATTTGAGATAGATGAGTTTAGTGCAGCAAAGAATCACTCAATTTGGTAAGAGTTTACATAGTTTTTGTTCCTTCTAGGCATATGAACCGGACAAACATTGTGGAACACAGGTA…	579	4	sPb-5630	GTGTAAACAAGGAAGAAGGGGTTGCACTATGTTTACTAGACCAGGAACTTTTAGAATATGAACTCTTCCTTAATCGAGAGATCTTTTTCCTTTTTTTTTTCCGAAAACAGACTTCCTTTCCCTTATGCGCTCTCTTGATTCAGATTTCTTGATTTTTGGCCTAACTGCAAAGGACCTGTACTACCTGTGTTCCACAATGTTTGTCCGGTTCATATGCCTAGAAGGAACAAAAACTATGTAAACTTTTACCAAATTGAGTGATTCTTTGCTGCACTAAACTCATCTATCTCAAATGGACAAATTTGACTATTACGATTAGATTCATGTCACAGTACTAGTAGCGATAAAAGGAAGAATACAAAAGACACATATACACTTACTCCAATTCCTAAGACACTA…	580	1	0.829016	0.0	2	143.99	71994768	71995247	2	176.6	0	0	sPb-5630	380	1	0	1	0
432092	sPb-5630	FI849101	25634364	GTGTAAACAAGGAAGAAGGGGTTGCACTATGTTTACTAGACCAGGAACTTTTAGAATATGAACTCTTCCTTAATCGAGAGATCTTTTTCCTTTTTTTTTTCCGAAAACAGACTTCCTTTCCCTTATGCGCTCTCTTGATTCAGATTTCTTGATTTTTGGCCTAACTGCAAAGGACCTGTACTACCTGTGTTCCACAATGTTTGTCCGGTTCATATGCCTAGAAGGAACAAAAACTATGTAAACTTTTACCAAATTGAGTGATTCTTTGCTGCACTAAACTCATCTATCTCAAATGGACAAATTTGACTATTACGATTAGATTCATGTCACAGTACTAGTAGCGATAAAAGGAAGAATACAAAAGACACATATACACTTACTCCAATTCCTAAGACACTA…	580	4	sPb-5630	GTGTAAACAAGGAAGAAGGGGTTGCACTATGTTTACTAGACCAGGAACTTTTAGAATATGAACTCTTCCTTAATCGAGAGATCTTTTTCCTTTTTTTTTTCCGAAAACAGACTTCCTTTCCCTTATGCGCTCTCTTGATTCAGATTTCTTGATTTTTGGCCTAACTGCAAAGGACCTGTACTACCTGTGTTCCACAATGTTTGTCCGGTTCATATGCCTAGAAGGAACAAAAACTATGTAAACTTTTACCAAATTGAGTGATTCTTTGCTGCACTAAACTCATCTATCTCAAATGGACAAATTTGACTATTACGATTAGATTCATGTCACAGTACTAGTAGCGATAAAAGGAAGAATACAAAAGACACATATACACTTACTCCAATTCCTAAGACACTA…	580	1	0.977586	0.0	2	143.99	71994768	71995346	0	0	0	0	sPb-5630	380	2	0	1	0
243304	sPb-0909	FI848647	25633910	GTACCTGAGAAACTGTTTTCATTTCATTCCTGAATATCCTCGCATTCCTTGCCTTCCAAATCTGCCAGCAGATCAAAGCCACAAAAGACGCCAACTCTGGGAGCGGGTGAGAAGAGTGAGCTTGAACTGAATGGAGGTCATTCATGTCCACTGAGATCATGGACAGAAGATTCAAGCTTGTCCAAACACCGCGACCAAGGGAGCAGCCATGGATGATATGTTCCGGTGACTCGTCGGCTGCGTTGCAGATTTCACAAATTCCTGAATCAACGATGCCTTTCCTCAAGAGCACCAAGCGGCACTGTATCCTCCTTTGCGTCAGGAGCCATAAAAACAGTTGCACTCTTGGCGGAGCCAGGCTCTTCCAAACGAAGTTCGCCCTTGGATTGTCCTCCTGTC…	484	2	sPb-0909	GTACCTGAGAAACTGTTTTCATTTCATTCCTGAATATCCTCGCATTCCTTGCCTTCCAAATCTGCCAGCAGATCAAAGCCACAAAAGACGCCAACTCTGGGAGCGGGTGAGAAGAGTGAGCTTGAACTGAATGGAGGTCATTCATGTCCACTGAGATCATGGACAGAAGATTCAAGCTTGTCCAAACACCGCGACCAAGGGAGCAGCCATGGATGATATGTTCCGGTGACTCGTCGGCTGCGTTGCAGATTTCACAAATTCCTGAATCAACGATGCCTTTCCTCAAGAGCACCAAGCGGCACTGTATCCTCCTTTGCGTCAGGAGCCATAAAAACAGTTGCACTCTTGGCGGAGCCAGGCTCTTCCAAACGAAGTTCGCCCTTGGATTGTCCTCCTGTC…	484	3	0.991736	0.0	2	145.754	72876983	72877438	2	29.4	0	0	sPb-0909_2	381	1	0	0	0
243741	sPb-5138	FI849052	25634315	GATGCGGAGGATTTCTTCAAGCAATGCGACCCGGGTGAGTGAATTTTTGCTGCTTGTGCGTAATTTTGGGTTGCTTTGCTCCCCGAAGGTTGTGCTGTTCCGTGGTCCAGATTTTTTGTTTTGCAGTACTGAATTTATCAATCATGCATGAGAGTGTACTGCATTTTTTTTTTCAATTTGGGAGGCGTGTTCGGTCATAAGTCTGGTTAATATTTGTTTTCAGTTTACATATAGGAATATGTTTTTTCTTTTTCTTTTTGCAACTATGAAACTATCTAGGTAAATTATTACTGAGAGTTAC	301	1	sPb-5138	GATGCGGAGGATTTCTTCAAGCAATGCGACCCGGGTGAGTGAATTTTTGCTGCTTGTGCGTAATTTTGGGTTGCTTTGCTCCCCGAAGGTTGTGCTGTTCCGTGGTCCAGATTTTTTGTTTTGCAGTACTGAATTTATCAATCATGCATGAGAGTGTACTGCATTTTTTTTTTCAATTTGGGAGGCGTGTTCGGTCATAAGTCTGGTTAATATTTGTTTTCAGTTTACATATAGGAATATGTTTTTTCTTTTTCTTTTTGCAACTATGAAACTATCTAGGTAAATTATTACTGAGAGTTAC	301	1	0.767442	1e-115	2	146.243	73121297	73121537	0	0	0	0	sPb-5138	382	1	1	1	0
188234	SbMITE-188234	FI847817	25633080	TGCACGCGGCTTTGTCTGCTTCACCTTAGGCTCCGATGGTTTCTGCATGTTCAAAGGGAAAAAGGGTAAAAACATACATTTAGGCTTTGTTTA	93	1	SbMITE-188234	TGCACGCGGCTTTGTCTGCTTCACCTTAGGCTCCGATGGTTTCTGCATGTTCAAAGGGAAAAAGGGTAAAAACATACATTTAGGCTTTGTTTA	93	1	0.956989	7e-38	2	146.252	73125838	73125929	0	0	0	0	SbMITE-188234	383	1	0	0	0
243052	sPb-3269	FI848879	25634142	GGTGCCCACCCGGACACACCTTCGTTAATTGCTTGTCCTACGAAACCATCGGATTGGTCATGGACAATTATCAGTTTATCATATGTTTTTCTTTTACCATGTTCAACTCTATTGTGCACGCACACGCACTCACAAAATACAAACCCGGTCTAGGCGATACATAATACTATAGTGCATTGCATGAGTGCATCATGCAGCATGCGTATTTAGCATGATATATGCGCTTTGACTCGCATCTAGTACGACCGAGGC	252	1	sPb-3269	GGTGCCCACCCGGACACACCTTCGTTAATTGCTTGTCCTACGAAACCATCGGATTGGTCATGGACAATTATCAGTTTATCATATGTTTTTCTTTTACCATGTTCAACTCTATTGTGCACGCACACGCACTCACAAAATACAAACCCGGTCTAGGCGATACATAATACTATAGTGCATTGCATGAGTGCATCATGCAGCATGCGTATTTAGCATGATATATGCGCTTTGACTCGCATCTAGTACGACCGAGGC	252	1	1	1e-140	2	147.1	73549882	73550133	0	0	0	0	sPb-3269	384	1	0	1	0
430598	sPb-0990	FI848659	25633922	GTGCTTGATGTATTATTGAACTGCTACAGGCTCTATCAAAGACCTTAACAGTTGACGAGCTTTTCTATCTGAAAGCACAGTTTTCTTTATTGGAACCAGACAGAAATGGATGCATCACTCTTGACAATATCAGAATGGTTAGCTCATAGCGACACCTGATTCCAGGCTGGTTAATTCTGTCCTTATTTTTTTTGGTGTAAACCTAATGACTTCTGTTGCTTCACACTGTTTAGGCCTTAACGAGAGAAGCTACTGATGCAATGAGGGAATCGCGAGTTCAAGAGATTCTTGTTTCGGTACATTTGTTTTTGATCTTATGACACCATTTTGTTCATACAAAAAGTGTACCACTGTCTGACTCTATAACTGGATATTCTTTTCAGTTGAGCGCCCTTCAGT…	867	1	sPb-0990	GTGCTTGATGTATTATTGAACTGCTACAGGCTCTATCAAAGACCTTAACAGTTGACGAGCTTTTCTATCTGAAAGCACAGTTTTCTTTATTGGAACCAGACAGAAATGGATGCATCACTCTTGACAATATCAGAATGGTTAGCTCATAGCGACACCTGATTCCAGGCTGGTTAATTCTGTCCTTATTTTTTTTGGTGTAAACCTAATGACTTCTGTTGCTTCACACTGTTTAGGCCTTAACGAGAGAAGCTACTGATGCAATGAGGGAATCGCGAGTTCAAGAGATTCTTGTTTCGGTACATTTGTTTTTGATCTTATGACACCATTTTGTTCATACAAAAAGTGTACCACTGTCTGACTCTATAACTGGATATTCTTTTCAGTTGAGCGCCCTTCAGT…	867	1	0.988466	0.0	2	147.116	73557950	73558816	0	0	0	0	sPb-0990	385	2	1	1	0
243546	sPb-8094	FI849353	25634616	GCAGCTACTTGGTAAATGGATGTGCAGTCAGGTGTGGGGCAGAAACGGTATAATCCTGCGCTAGATGCAACAAATGCATTTAAGGAAGCCCTGAACAACTCGTCCAGCTTGTCAGGCACAAGAGACCTCAGATCAGCTAGGAGGAGGAGCTTCTTGCACCCATTTTTGAGGCAACAAAGAGGGAAGCCATCTTGCGATTTCATGGCAGATTCACACTGATCCACCAAGCATGCCAAACAAAACATATGACCACAGGATTCAAGCTTAAAAGGATCTTCTAGCTCGCACAGGCAAATAGGACATGCATTCTTTGATGGCAGTGGAGCATTATGGTCACTAGAGGCTATCAGTTCAGAGATCATCTCTTCCACCCTTTGCTTGTCCTCCTTGCTGCCTCGA…	440	1	sPb-8094	GCAGCTACTTGGTAAATGGATGTGCAGTCAGGTGTGGGGCAGAAACGGTATAATCCTGCGCTAGATGCAACAAATGCATTTAAGGAAGCCCTGAACAACTCGTCCAGCTTGTCAGGCACAAGAGACCTCAGATCAGCTAGGAGGAGGAGCTTCTTGCACCCATTTTTGAGGCAACAAAGAGGGAAGCCATCTTGCGATTTCATGGCAGATTCACACTGATCCACCAAGCATGCCAAACAAAACATATGACCACAGGATTCAAGCTTAAAAGGATCTTCTAGCTCGCACAGGCAAATAGGACATGCATTCTTTGATGGCAGTGGAGCATTATGGTCACTAGAGGCTATCAGTTCAGAGATCATCTCTTCCACCCTTTGCTTGTCCTCCTTGCTGCCTCGA…	440	1	1	0.0	2	147.282	73641014	73641453	0	0	0	0	sPb-8094	386	1	1	1	0
431016	sPb-2588	FI848823	25634086	GAGATTATTGACCAATGCAAGCTAATACAGTTATTTACTACTAGACAACTATAAAACGCTTAAGAAATATCTTTCGTGTGCAACTGTGAGAGTCTATGGGGCAGATGACCTCTAGAAATATTATAATCTAAGAAGATACATTTCTTTTTAAATGATTATGACTATAGAAATAAAAATATATGCCAATTATATTGGAGCAATAATTAGAATCCATAAGTTACCACTGTAATAAAAGGTGAAAAATTTAAGCTGACAGTACTGTCATTTTAGTTCTTGATATCATATCTGTAGTTCTTGATTTTGAGCTTATCTTTCTTCCTTGCCACCCGTACATTCACAGGGAGCCATGAGATTTCTATGGTATTCAAGCCGCGTGGTGAGCTGCGAC	388	1	sPb-2588	GAGATTATTGACCAATGCAAGCTAATACAGTTATTTACTACTAGACAACTATAAAACGCTTAAGAAATATCTTTCGTGTGCAACTGTGAGAGTCTATGGGGCAGATGACCTCTAGAAATATTATAATCTAAGAAGATACATTTCTTTTTAAATGATTATGACTATAGAAATAAAAATATATGCCAATTATATTGGAGCAATAATTAGAATCCATAAGTTACCACTGTAATAAAAGGTGAAAAATTTAAGCTGACAGTACTGTCATTTTAGTTCTTGATATCATATCTGTAGTTCTTGATTTTGAGCTTATCTTTCTTCCTTGCCACCCGTACATTCACAGGGAGCCATGAGATTTCTATGGTATTCAAGCCGCGTGGTGAGCTGCGAC	388	1	0.997423	0.0	2	149.126	74562776	74563163	0	0	0	0	sPb-2588	387	2	1	1	0
244535	sPb-1671	FI848730	25633993	GATGAAACATGTCATTAGTTGTCACACATCGCAATATCGCATGCATAATATTTGTGTACTTATGTAGGGCATGCATGCATGGCTCTAGCTAGCTTGATCAGTGGAGAACGAAGAATTGTGTTATTAGTCTTACACGGATGAAGCAGTCGTGGAAGAACATACGGACAAGGCCTGCCTGCATGCCAGCATCAGTGGCCTTGACGTGCTTCTTGACAATGGCCTCCACATCCACGTAAGCGCCACATTTGTTCTTGTAATACCCGACTATGAGTTGGGACCC	280	1	sPb-1671	GATGAAACATGTCATTAGTTGTCACACATCGCAATATCGCATGCATAATATTTGTGTACTTATGTAGGGCATGCATGCATGGCTCTAGCTAGCTTGATCAGTGGAGAACGAAGAATTGTGTTATTAGTCTTACACGGATGAAGCAGTCGTGGAAGAACATACGGACAAGGCCTGCCTGCATGCCAGCATCAGTGGCCTTGACGTGCTTCTTGACAATGGCCTCCACATCCACGTAAGCGCCACATTTGTTCTTGTAATACCCGACTATGAGTTGGGACCC	280	1	1	1e-156	2	149.163	74581682	74581961	0	0	0	0	sPb-1671	388	1	0	1	0
342879	SbMITE-342879	FI848483	25633746	TAAGCAGTCCTATCCTGCAAATAGAACAGGTTAAAACATCAACACCATTAGTGCAACAACAGGTTAAAACATTTTACTGCATGTCACTAAAATCAAACATTACAGCAGCAGCAAGCTTATGGAAGCAACAAGTTGATCCAAAATACTCTGGCTCAAGTATAACCAAGCGTTATCCTTACAATAATACCAGAATAGGATAAGACAGCAACTCCCAAAGTGCA	221	1	SbMITE-342879	TAAGCAGTCCTATCCTGCAAATAGAACAGGTTAAAACATCAACACCATTAGTGCAACAACAGGTTAAAACATTTTACTGCATGTCACTAAAATCAAACATTACAGCAGCAGCAAGCTTATGGAAGCAACAAGTTGATCCAAAATACTCTGGCTCAAGTATAACCAAGCGTTATCCTTACAATAATACCAGAATAGGATAAGACAGCAACTCCCAAAGTGCA	221	1	1	1e-121	2	149.202	74601001	74601221	0	0	0	0	SbMITE-342879	389	2	1	1	0
245989	sPb-7647	FI849311	25634574	GAAGAAACATAATACTCCAGTACACGTATTACAAGACGCAAGCTGCTACATGCCACATCCAAAGTCATCTTTTGTGTGGTTCTTATTCTGTGCCCGCCAGCAGACACCGTCTACGAAATCGGATGTCAACAGTGGGGCAGTTGGGGAGCATCTTTACTTGGCCACTGATGGCAGACTTGACGGCTTGCTCCGCTGGATCATTAGCACCTTCAGAAATCATCCGGACAATGAGCACGATATGTTTGAGAGATGAGAGGTGCTGGATGCCAACCTCCAAACTGCCATATGTTGATTGTGCTCTATCTGCGTCGAATCCGAGCCTAAGCCATTCTAGCATTCGCATGCCTCCTTCAAATATCAAACCAGGTCCATCTATATTACAGAATTCGAAACGCCTTA…	873	1	sPb-7647	GAAGAAACATAATACTCCAGTACACGTATTACAAGACGCAAGCTGCTACATGCCACATCCAAAGTCATCTTTTGTGTGGTTCTTATTCTGTGCCCGCCAGCAGACACCGTCTACGAAATCGGATGTCAACAGTGGGGCAGTTGGGGAGCATCTTTACTTGGCCACTGATGGCAGACTTGACGGCTTGCTCCGCTGGATCATTAGCACCTTCAGAAATCATCCGGACAATGAGCACGATATGTTTGAGAGATGAGAGGTGCTGGATGCCAACCTCCAAACTGCCATATGTTGATTGTGCTCTATCTGCGTCGAATCCGAGCCTAAGCCATTCTAGCATTCGCATGCCTCCTTCAAATATCAAACCAGGTCCATCTATATTACAGAATTCGAAACGCCTTA…	873	1	0.995418	0.0	2	150.32	75159860	75160732	2	209.6	0	0	sPb-7647	390	1	1	1	0
188416	SbMITE-188416	FI847837	25633100	TAGTATAATAGTATTAGCATTTAGATTTAGAGAAAATAATTCTTGCATGACAATAATACAAGAAAAACATGCTGATGAAATAAGTTCTGCATACAGAATGAAGACATTTCCATATGCTAAAAGGCACAGTAAGAGCAGGAGGAAATGCAAGGCAAGGGAGTGAGGCAAAACCTGAAAGCGTGCTGTTCAGCCATGGAGATGGCCTCGCGAGGTTGTGGCTGTCGAACCACCATGCCTGCGGCAGCTCCTCGCCCTGGTGCA	261	1	SbMITE-188416	TAGTATAATAGTATTAGCATTTAGATTTAGAGAAAATAATTCTTGCATGACAATAATACAAGAAAAACATGCTGATGAAATAAGTTCTGCATACAGAATGAAGACATTTCCATATGCTAAAAGGCACAGTAAGAGCAGGAGGAAATGCAAGGCAAGGGAGTGAGGCAAAACCTGAAAGCGTGCTGTTCAGCCATGGAGATGGCCTCGCGAGGTTGTGGCTGTCGAACCACCATGCCTGCGGCAGCTCCTCGCCCTGGTGCA	261	1	0.816623	7e-87	2	151.75	75875077	75875298	0	0	0	0	SbMITE-188416	391	1	1	1	0
342855	SbMITE-342855	FI848476	25633739	TGCCCTCCATTCCGTACCAAGTTGAATCATAACGATAGAGACTTTCCTTTGTGACAGTACTCCCGCCGTGATATTTGTGTCGAATTTG	88	1	SbMITE-342855	TGCCCTCCATTCCGTACCAAGTTGAATCATAACGATAGAGACTTTCCTTTGTGACAGTACTCCCGCCGTGATATTTGTGTCGAATTTG	88	1	1	1e-42	2	151.845	75922655	75922742	0	0	0	0	SbMITE-342855	392	2	1	1	0
432038	sPb-6892	FI849236	25634499	CTGTAGAGTTGGTGCCTGACTTTCCATGGGCGGGACACGGTTGCATCTGTTAAAAACTTCCAGTTGGTGGCTTCAGGAGACAGTGATCTGAATAACCAGTGTGATGATGACGTGATACTCCATTTTGGCAAGGTCTGGAAGGACTTGTTCACCATGGACTACCGTTATCCAATATCAGCATTCCATGCATTAGCCGTCTGCCTGATCTCCTTTGATACCAAAATTACTCGCGAATGAGTCACGGTGCGCATTGTTTATTTGCTGATACTCCATTTTATAATCTGCTCCCACTCGCTATTTATGATTCTAAGTGCTGTACATCACCGCCATGATGTTTCCATGGTACTATAGGCACTGCTCAGCACTCTTTATCCAAGTCATTTTGCTTGGTCCTTAATT…	545	1	sPb-6892	CTGTAGAGTTGGTGCCTGACTTTCCATGGGCGGGACACGGTTGCATCTGTTAAAAACTTCCAGTTGGTGGCTTCAGGAGACAGTGATCTGAATAACCAGTGTGATGATGACGTGATACTCCATTTTGGCAAGGTCTGGAAGGACTTGTTCACCATGGACTACCGTTATCCAATATCAGCATTCCATGCATTAGCCGTCTGCCTGATCTCCTTTGATACCAAAATTACTCGCGAATGAGTCACGGTGCGCATTGTTTATTTGCTGATACTCCATTTTATAATCTGCTCCCACTCGCTATTTATGATTCTAAGTGCTGTACATCACCGCCATGATGTTTCCATGGTACTATAGGCACTGCTCAGCACTCTTTATCCAAGTCATTTTGCTTGGTCCTTAATT…	545	1	0.829358	0.0	2	151.851	75925724	75926211	0	0	0	0	sPb-6892	393	2	0	1	0
341328	SbMITE-341328	FI848214	25633477	TGCCCCGTTGCCATCAACTTAACTGCGTCCAACAAACAATTGTACGGTGAATCAGCTCTCGTTTTAAATGTGAGTTGCCAACGCAACCAACCCGTTCAGTACAGCGTTGCATTGCAAAGGCAAGATATTACAGGTTTTCAGTAGATGTAGTAG	153	1	SbMITE-341328	TGCCCCGTTGCCATCAACTTAACTGCGTCCAACAAACAATTGTACGGTGAATCAGCTCTCGTTTTAAATGTGAGTTGCCAACGCAACCAACCCGTTCAGTACAGCGTTGCATTGCAAAGGCAAGATATTACAGGTTTTCAGTAGATGTAGTAG	153	1	1	4e-81	2	151.867	75933611	75933763	0	0	0	0	SbMITE-341328	394	2	1	1	0
430610	sPb-5084	FI849047	25634310	GTATGCAAAGCTCAGCATGCGGACAGTCCAAAACAAAAGCATGCTGATTAACAAAAAAAAAACTTCACTGAAAATGCTAATGAGAATTGAGTAATAACTGAACATCACCCCCAGTTATAATGATATAGTAAGAGAACCAGATGCTCGTCATTGAATTAATTGACTATTTCACATTTATCTCTGCCACCAGCAAAATAGTTGAACAGGTAGTTGCTTTGCAAAGACGAGACAAATGGTTGTGATGAAATATACTGCTAACACACATTTGCATATCCAAATGATCAGCATGAAAGCATAGGTAAATTGAAATGGAGCACGGCTATTCTCTATTCTAATTTTTAAGTCAAAACCCCAGGAGAAACAACTTGATAAAACATTAATTATATGATGACTAGAGTT…	676	2	sPb-6803	GTATGCAAAGCTCAGCATGCGGACAGTCCAAAACAAAAGCATGCTGATTAACAAAAAAAAAACTTCACTGAAAATGCTAATGAGAATTGAGTAATAACTGAACATCACCCCCAGTTATAATGATATAGTAAGAGAACCAGATGCTCGTCATTGAATTAATTGACTATTTCACATTTATCTCTGCCACCAGCAAAATAGTTGAACAGGTAGTTGCTTTGCAAAGACGAGACAAATGGTTGTGATGAAATATACTGCTAACACACATTTGCATATCCAAATGATCAGCATGAAAGCATAGGTAAATTGAAATGGAGCACGGCTATTCTCTATTCTAATTTTTAAGTCAAAACCCCAGGAGAAACAACTTGATAAAACATTAATTATACGATGACTAGAGTT…	676	1	0.983728	0.0	2	151.877	75938278	75938953	0	0	0	0	sPb-6803	395	2	1	1	0
432868	sPb-6803	FI849224	25634487	GTATGCAAAGCTCAGCATGCGGACAGTCCAAAACAAAAGCATGCTGATTAACAAAAAAAAAACTTCACTGAAAATGCTAATGAGAATTGAGTAATAACTGAACATCACCCCCAGTTATAATGATATAGTAAGAGAACCAGATGCTCGTCATTGAATTAATTGACTATTTCACATTTATCTCTGCCACCAGCAAAATAGTTGAACAGGTAGTTGCTTTGCAAAGACGAGACAAATGGTTGTGATGAAATATACTGCTAACACACATTTGCATATCCAAATGATCAGCATGAAAGCATAGGTAAATTGAAATGGAGCACGGCTATTCTCTATTCTAATTTTTAAGTCAAAACCCCAGGAGAAACAACTTGATAAAACATTAATTATACGATGACTAGAGTT…	676	2	sPb-6803	GTATGCAAAGCTCAGCATGCGGACAGTCCAAAACAAAAGCATGCTGATTAACAAAAAAAAAACTTCACTGAAAATGCTAATGAGAATTGAGTAATAACTGAACATCACCCCCAGTTATAATGATATAGTAAGAGAACCAGATGCTCGTCATTGAATTAATTGACTATTTCACATTTATCTCTGCCACCAGCAAAATAGTTGAACAGGTAGTTGCTTTGCAAAGACGAGACAAATGGTTGTGATGAAATATACTGCTAACACACATTTGCATATCCAAATGATCAGCATGAAAGCATAGGTAAATTGAAATGGAGCACGGCTATTCTCTATTCTAATTTTTAAGTCAAAACCCCAGGAGAAACAACTTGATAAAACATTAATTATACGATGACTAGAGTT…	676	1	0.985207	0.0	2	151.877	75938278	75938953	0	0	0	0	sPb-6803	395	2	0	1	0
430829	sPb-8075	FI849352	25634615	GCGCCTATATAATTCAGAGGAAATGGTGCGATAAATAACATTAATTCCCAGTGACATTTGTCTTTCCAAACCAACATGGTCTTTTAAAGGCCTGCAAAATTTCTGCTGCTGCAATAAAAAAGGCAAAAAAATTCAATGAAAACAAGATTTTTCGAGGCCTAAGAAAAAATTCAATCATCATTTAATTTGTTCGTCAACTTAGAGCTTCAAGGCATGCTGACAACTGAGTTACTCTCAGAAATTGCATAATATAAGTAACAGGTCATGCTTAGCACTTCACAAGCGAATGAATATTAGATCATATCCTTGAGTAATGGGTATGGAGTTTTTCATCACAAGCTTAAGAAGAAAAAAAGAAATGGCAGATGGCAAACCTCAGAGTAGTCTGCCTATCCAAAA…	565	1	sPb-8075	GCGCCTATATAATTCAGAGGAAATGGTGCGATAAATAACATTAATTCCCAGTGACATTTGTCTTTCCAAACCAACATGGTCTTTTAAAGGCCTGCAAAATTTCTGCTGCTGCAATAAAAAAGGCAAAAAAATTCAATGAAAACAAGATTTTTCGAGGCCTAAGAAAAAATTCAATCATCATTTAATTTGTTCGTCAACTTAGAGCTTCAAGGCATGCTGACAACTGAGTTACTCTCAGAAATTGCATAATATAAGTAACAGGTCATGCTTAGCACTTCACAAGCGAATGAATATTAGATCATATCCTTGAGTAATGGGTATGGAGTTTTTCATCACAAGCTTAAGAAGAAAAAAAGAAATGGCAGATGGCAAACCTCAGAGTAGTCTGCCTATCCAAAA…	565	1	0.755752	0.0	2	153.058	76528936	76529369	0	0	0	0	sPb-8075	396	2	0	1	0
241779	sPb-2833	FI848844	25634107	GGTTCTCCGGTGCCAATGGGCACATGTAGCGTGCCCACAACCACATCAGTTTCAGCATTCTGAGGCTGCACTTCTGCATGATCTTCAGTGCCAGTGGGCGCCTCGGCTTGACTCTGAACCCATTCTTCAGGGATGCAGAATGCACCGGCAACCTCGTTCTGTATCTTTAGCTTTAAATCTGCAACCACCTTCTTGGTGGACTCTAGCTCTTTGAGCACATCAAGCGTCTCCCTTTCTTTGACGCTGAGCGCCTTCTCTAGCTGCGCGGTCTGCTCCTCCAGATCGGCCAGTTCTTCGGCCCCCTCCTGCTTC	312	2	sPb-2833	GGTTCTCCGGTGCCAATGGGCACATGTAGCGTGCCCACAACCACATCAGTTTCAGCATTCTGAGGCTGCACTTCTGCATGATCTTCAGTGCCAGTGGGCGCCTCGGCTTGACTCTGAACCCATTCTTCAGGGATGCAGAATGCACCGGCAACCTCGTTCTGTATCTTTAGCTTTAAATCTGCAACCACCTTCTTGGTGGACTCTAGCTCTTTGAGCACATCAAGCGTCTCCCTTTCTTTGACGCTGAGCGCCTTCTCTAGCTGCGCGGTCTGCTCCTCCAGATCGGCCAGTTCTTCGGCCCCCTCCTGCTTC	312	1	0.99359	1e-171	2	153.234	76617166	76617477	2	219.6	0	0	sPb-2833	397	1	0	0	0
244872	sPb-9190	FI849463	25634726	CTTTAGAAGCAGGAGGGGGCCGAAGAACTGGCCGATCTGGAGGAGCAGACCGCGCAGCTAGAGAAGGCGCTCAGCGTCAAAGAAAGGGAGACGCTTGATGTGCTCAAAGAGCTAGAGTCCACCAAGAAGGTGGTTGCAGATTTAAAGCTAAAGATACAGAACGAGGTTGCCGGTGCATTCTGCATCCCTGAAGAATGGGTTCAGAGTCAAGCCGAGGCGCCCACTGGCACTGAAGATCATGCAGAAGTGCAGCCTCAGAATGCTGAAACTGATGTGGTTGTGGGCACGCTACATGTGCCCATTGGCACCGGAGAACC	317	2	sPb-2833	GGTTCTCCGGTGCCAATGGGCACATGTAGCGTGCCCACAACCACATCAGTTTCAGCATTCTGAGGCTGCACTTCTGCATGATCTTCAGTGCCAGTGGGCGCCTCGGCTTGACTCTGAACCCATTCTTCAGGGATGCAGAATGCACCGGCAACCTCGTTCTGTATCTTTAGCTTTAAATCTGCAACCACCTTCTTGGTGGACTCTAGCTCTTTGAGCACATCAAGCGTCTCCCTTTCTTTGACGCTGAGCGCCTTCTCTAGCTGCGCGGTCTGCTCCTCCAGATCGGCCAGTTCTTCGGCCCCCTCCTGCTTC	312	1	0.981073	1e-171	2	153.234	76617165	76617477	2	215.4	0	0	sPb-2833	397	1	0	0	0
340746	SbMITE-340746	FI848096	25633359	TGCACCAAAGCGAAAACGACAAACGGGTTGTTGGTCGGTAATAACGTTAGGCGCAACACTTTTGGTGAGTGGATATCTTTTTTA	84	1	SbMITE-340746	TGCACCAAAGCGAAAACGACAAACGGGTTGTTGGTCGGTAATAACGTTAGGCGCAACACTTTTGGTGAGTGGATATCTTTTTTA	84	1	1	3e-40	2	153.443	76721444	76721527	0	0	0	0	SbMITE-340746	398	2	0	0	0
246709	sPb-2465	FI848805	25634068	GTAGCTTAGGTTGGTTTGGCGCTCGTTGTTTGATTGACTAATAAGCCATGACAGAAAGTACTGTTAACTGATTTGTTGTGAGAGAAATGGCTGATAGATTCAGATGATAAGCTCAAGGGAACAGGTAGGCGCGCGGTGCAGAGACTAGACTAGCTACCGTGACTTGTGAGCCTATGTAAGATTGACAGGTGGTATGGCACTGCGCTACAATCTTCAGGCATGCATATCCCCGTATCTGTATGGGCTGCCCGCTCCTTTTGACTGAAACGCAACTGGTGTGGCATGGCAATGACATGGTAGCTTCACAGGGGCGTGCAACGCTCCCAGTGGACGCAGACGCAGTGCTGTTGCACTCAACGGAAAAGGTTGTGATAGCTTCGTCCATGCCTCTGGAGGCGG…	454	2	sPb-8208	GGTAGACCGTCCAATGTTCAGCTTGAGCTGATGACGATGTGCGTGCTATCCTCTGCCGCCTCCAGAGGCATGGACGAAGCTATCACAACCTTTTCCGTTGAGTGCAACAGCACTGCGTCTGCGTCCACTGGGAGCGTTGCACGCCCCTGTGAAGCTACCATGTCATTGCCATGCCACACCAGTTGCGTTTCAGTCAAAAGGAGCGGGCAGCCCATACAGATACGGGGATATGCATGCCTGAAGATTGTAGCGCAGTGCCATACCACCTGTCAATCTTACATAGGCTCACAAGTCACGGTAGCTAGTCTAGTCTCTGCACCGCGCGCCTACCTGTTCCCTTGAGCTTATCATCTGAATCTATCAGCCATTTCTCTCACAACAAATCAGTTAACAGTACTT…	454	1	0.952586	0.0	2	154.002	77001035	77001493	0	0	0	0	sPb-8208	399	1	0	1	0
244233	sPb-8208	FI849363	25634626	GGTAGACCGTCCAATGTTCAGCTTGAGCTGATGACGATGTGCGTGCTATCCTCTGCCGCCTCCAGAGGCATGGACGAAGCTATCACAACCTTTTCCGTTGAGTGCAACAGCACTGCGTCTGCGTCCACTGGGAGCGTTGCACGCCCCTGTGAAGCTACCATGTCATTGCCATGCCACACCAGTTGCGTTTCAGTCAAAAGGAGCGGGCAGCCCATACAGATACGGGGATATGCATGCCTGAAGATTGTAGCGCAGTGCCATACCACCTGTCAATCTTACATAGGCTCACAAGTCACGGTAGCTAGTCTAGTCTCTGCACCGCGCGCCTACCTGTTCCCTTGAGCTTATCATCTGAATCTATCAGCCATTTCTCTCACAACAAATCAGTTAACAGTACTT…	454	2	sPb-8208	GGTAGACCGTCCAATGTTCAGCTTGAGCTGATGACGATGTGCGTGCTATCCTCTGCCGCCTCCAGAGGCATGGACGAAGCTATCACAACCTTTTCCGTTGAGTGCAACAGCACTGCGTCTGCGTCCACTGGGAGCGTTGCACGCCCCTGTGAAGCTACCATGTCATTGCCATGCCACACCAGTTGCGTTTCAGTCAAAAGGAGCGGGCAGCCCATACAGATACGGGGATATGCATGCCTGAAGATTGTAGCGCAGTGCCATACCACCTGTCAATCTTACATAGGCTCACAAGTCACGGTAGCTAGTCTAGTCTCTGCACCGCGCGCCTACCTGTTCCCTTGAGCTTATCATCTGAATCTATCAGCCATTTCTCTCACAACAAATCAGTTAACAGTACTT…	454	1	0.952586	0.0	2	154.002	77001035	77001493	0	0	0	0	sPb-8208	399	1	1	1	0
243716	sPb-7015	FI849245	25634508	GACTAGTGGAACGCAATCATCCGGTTTCTTTATATATACCTCAAGTGACATTCTTGACTTTCCAATTCCATAATATGTCGAATTGACAATTTAAATCATATAATATACACCGAAAATGACTTACTTGGAATTTCTTGTAAGTGTAAGTATATGTATATTCAATATTCTATTGTTGCGGAGATTGCCACAGAGACCAATTAACTTATTAACATGTAATTGCCTATCAACCTCTACTTTAATTGCCCACCAGGCAGCAGCCAGGTACGTAGCTAGCTAGCTCATTTTTCTATTTGAAGCTGCTGATAGGAAAGAGACGAAGCGATATGGCGGGCAGACCAGGTCGGGATTCTGCACGATTTTGGAAAAACATTAATGAAAAGAGAGGCGATGAACCAAATT…	412	1	sPb-7015	GACTAGTGGAACGCAATCATCCGGTTTCTTTATATATACCTCAAGTGACATTCTTGACTTTCCAATTCCATAATATGTCGAATTGACAATTTAAATCATATAATATACACCGAAAATGACTTACTTGGAATTTCTTGTAAGTGTAAGTATATGTATATTCAATATTCTATTGTTGCGGAGATTGCCACAGAGACCAATTAACTTATTAACATGTAATTGCCTATCAACCTCTACTTTAATTGCCCACCAGGCAGCAGCCAGGTACGTAGCTAGCTAGCTCATTTTTCTATTTGAAGCTGCTGATAGGAAAGAGACGAAGCGATATGGCGGGCAGACCAGGTCGGGATTCTGCACGATTTTGGAAAAACATTAATGAAAAGAGAGGCGATGAACCAAATT…	412	1	0.946602	0.0	2	154.003	77001498	77001898	1	0-10	0	0	sPb-7015	400	1	0	1	0
433548	sPb-8219	FI849366	25634629	CTGTAGGCATGTTCAAGACTAAAATAAGGAACTGGATAAATGGATCCGCTGACATTAAATGAAGTTACAAGTTACAATAGCGAAAAAAACAAGATATTGATGCCCACATCACATTTCACATAGCATCTTTAGAAGATTGTACATTGTAGCAATACTTCTGCTCACTGGATAACATTTCATAAACTCCACTTGCTCAATACATGGAACATTTTTTCCTAGTAAATTCCACATTATCCATAATCAGCAAACAAGTTTCACGGATACTACTAGAACACTTTCCCATCAATTCAGAAAAAAGCTGGGGATGGTACTGAATAGTGGGCTTGCATCTAAGTATGCAATTACATAGAAGGATGGTAGGGAGAAGTCGATGACATATCTTGTCAAAGAGCAATTTTG…	800	1	sPb-8219	CTGTAGGCATGTTCAAGACTAAAATAAGGAACTGGATAAATGGATCCGCTGACATTAAATGAAGTTACAAGTTACAATAGCGAAAAAAACAAGATATTGATGCCCACATCACATTTCACATAGCATCTTTAGAAGATTGTACATTGTAGCAATACTTCTGCTCACTGGATAACATTTCATAAACTCCACTTGCTCAATACATGGAACATTTTTTCCTAGTAAATTCCACATTATCCATAATCAGCAAACAAGTTTCACGGATACTACTAGAACACTTTCCCATCAATTCAGAAAAAAGCTGGGGATGGTACTGAATAGTGGGCTTGCATCTAAGTATGCAATTACATAGAAGGATGGTAGGGAGAAGTCGATGACATATCTTGTCAAAGAGCAATTTTG…	800	2	0.97875	0.0	2	155.202	77601156	77601930	0	0	0	0	sPb-8219_2	401	2	0	0	0
168841	sPb-0430	FI848604	25633867	CTGCAGATTCCTCGGATATACAATGTATACAGGGAGATGGGCACAATCAATTCATTCCAAAACCTCCTTGACAATATTTTTCTCCCTCTTTATGAAGTAACTGTTGACCCAGCTTCACATCCTCAGCTCCATGTTTTCTTAGAACAGGTTAGTGGAAATACTTGTATGTTCCACCCAATGGGTGGTTTCCACCTGATATTTGTTGTATTTTGTTAGGCATTATTTACATCATTTTCCTTTATTTACTTCAGGTTGTTGGGTTGGATTTGGTGGATGATGAAAGCAAACCTGAAAGACGCCCAACAAAACATATGCCAACACCTGAGCAATGGACTAATGTTTTCAATCCAGCCTATGCATATTATGTGTACTATTGCTATGCCAATCTGTATACACTGA…	753	1	sPb-0430	CTGCAGATTCCTCGGATATACAATGTATACAGGGAGATGGGCACAATCAATTCATTCCAAAACCTCCTTGACAATATTTTTCTCCCTCTTTATGAAGTAACTGTTGACCCAGCTTCACATCCTCAGCTCCATGTTTTCTTAGAACAGGTTAGTGGAAATACTTGTATGTTCCACCCAATGGGTGGTTTCCACCTGATATTTGTTGTATTTTGTTAGGCATTATTTACATCATTTTCCTTTATTTACTTCAGGTTGTTGGGTTGGATTTGGTGGATGATGAAAGCAAACCTGAAAGACGCCCAACAAAACATATGCCAACACCTGAGCAATGGACTAATGTTTTCAATCCAGCCTATGCATATTATGTGTACTATTGCTATGCCAATCTGTATACACTGA…	753	1	1	0.0	2	155.489	77744493	77745245	0	0	0	0	sPb-0430	402	1	0	1	0
187833	SbMITE-187833	FI847761	25633024	TTAGAAGAGCTAGAGGTAGGGGGAATCTTGTGGAACCGAACCATTGCTGGTGCTTGTTCTCTTTTGGTAGATTTGATGCAAAGAAAATACTGTATTCATCTATAGCTAGAGCTTTTGCGCCCCTCCATGGAATCTAGTGGACCACCCTCTTGTTTGCCCTTTTGCGTCCTGACAGACAGGCATTCCCTTCCTCTCTCCCCCTTTCAAGTTTCAAGCACTAGAGAGAGCA	229	1	SbMITE-187833	TTAGAAGAGCTAGAGGTAGGGGGAATCTTGTGGAACCGAACCATTGCTGGTGCTTGTTCTCTTTTGGTAGATTTGATGCAAAGAAAATACTGTATTCATCTATAGCTAGAGCTTTTGCGCCCCTCCATGGAATCTAGTGGACCACCCTCTTGTTTGCCCTTTTGCGTCCTGACAGACAGGCATTCCCTTCCTCTCTCCCCCTTTCAAGTTTCAAGCACTAGAGAGAGCA	229	1	1	1e-126	2	155.501	77750470	77750698	0	0	0	0	SbMITE-187833	403	1	1	1	0
430956	sPb-7334	FI849279	25634542	GTCATGTCATCTACCGGCCGGAATGCAATTGCAAGGAACGGTCAAAAGGGAAGAGGGATCGGGACGGGACGGAACGGGACCCCGCCGGAAAAGCCAAAGGAAAATCTCACTGGAGTCGGAGTCCTCTTCGGTGCTCTGCCTCTGCCATGGATACGGAGTTTGGATACCAAGCAAGCAAGCAAGCGAATTAAAAACATACAGTTGGGTCGATGAAACGAAGAAAACACAAGCGAGAAGACGTGATTGCCGCGAAGCACAAATTCATCGCCAATCTCAAGCACAAATACCAAAGGAAATGGAGAAGCAGCAAGTCGATCGGTACGGTACCTGGGCAGGTCGCATCCGTCGGGCTGCCACCGCCACTTCTGGTACGAGTCGTCGCGGCGGCCGTTGCGCATG…	702	1	sPb-7334	GTCATGTCATCTACCGGCCGGAATGCAATTGCAAGGAACGGTCAAAAGGGAAGAGGGATCGGGACGGGACGGAACGGGACCCCGCCGGAAAAGCCAAAGGAAAATCTCACTGGAGTCGGAGTCCTCTTCGGTGCTCTGCCTCTGCCATGGATACGGAGTTTGGATACCAAGCAAGCAAGCAAGCGAATTAAAAACATACAGTTGGGTCGATGAAACGAAGAAAACACAAGCGAGAAGACGTGATTGCCGCGAAGCACAAATTCATCGCCAATCTCAAGCACAAATACCAAAGGAAATGGAGAAGCAGCAAGTCGATCGGTACGGTACCTGGGCAGGTCGCATCCGTCGGGCTGCCACCGCCACTTCTGGTACGAGTCGTCGCGGCGGCCGTTGCGCATG…	702	1	0.891738	0.0	2	155.505	77752593	77753219	0	0	0	0	sPb-7334	404	2	0	1	0
233447	sPb-0965	FI848654	25633917	GCCCTTTCGTAGACTGCGTATCCGGATCCAGTGCAGACTAGCAGTAGCAGGCATGCAGGAGGCCGCATTGATTGCTTGATGACACCAAAGATGAATGTTTCTTTTTAAGTGTGATGCTATATAATGAAATGGTGCATCGAGTGTTGTCTTAATTATGGTCAGTGAGCTTTGAGCGCTTATCCATCTTGACTTGTTGCGCATG	202	1	sPb-0965	GCCCTTTCGTAGACTGCGTATCCGGATCCAGTGCAGACTAGCAGTAGCAGGCATGCAGGAGGCCGCATTGATTGCTTGATGACACCAAAGATGAATGTTTCTTTTTAAGTGTGATGCTATATAATGAAATGGTGCATCGAGTGTTGTCTTAATTATGGTCAGTGAGCTTTGAGCGCTTATCCATCTTGACTTGTTGCGCATG	202	1	0.80198	3e-79	3	1.87504	937522	937684	0	0	0	0	sPb-0965	405	1	1	1	0
168407	sPb-0543	FI848615	25633878	GCGTGGATAAGCTCAGCTACTGCTACTGTCAGCCTCAGCCTCAGGCTGGCTGCTGTTCAAACGTTCCTTCCCTTCCCCGGACCTGCATGCAGAAACGCCGACACCGAAATCATGCAGACTAGTAGTTTATTTATATTTGATTTTATTACTACATGCAAGTAGTATGCAACTAGCGCTTTGGATCCTGGAACTCGGACATGCCATGCCAATCCGCGATGCGGTGCGGTGCTTGTGCTCGGTGGATTTTTCCCATCTTTCCATGAAATCGTGTCCTCTTCTTTTCCC	285	1	sPb-0543	GCGTGGATAAGCTCAGCTACTGCTACTGTCAGCCTCAGCCTCAGGCTGGCTGCTGTTCAAACGTTCCTTCCCTTCCCCGGACCTGCATGCAGAAACGCCGACACCGAAATCATGCAGACTAGTAGTTTATTTATATTTGATTTTATTACTACATGCAAGTAGTATGCAACTAGCGCTTTGGATCCTGGAACTCGGACATGCCATGCCAATCCGCGATGCGGTGCGGTGCTTGTGCTCGGTGGATTTTTCCCATCTTTCCATGAAATCGTGTCCTCTTCTTTTCCC	285	1	1	1e-159	3	2.32882	1164411	1164695	4	63.7-64	0	0	sPb-0543	406	1	0	1	0
188552	SbMITE-188552	FI847859	25633122	TGCACTTACGTAGGTACAACGTTCATGGCGTTCAACAGTCTCTCAACAATTCAAGGTCCAGCTAGCTACGTACTCGTCAAGAAAATGA	88	1	SbMITE-188552	TGCACTTACGTAGGTACAACGTTCATGGCGTTCAACAGTCTCTCAACAATTCAAGGTCCAGCTAGCTACGTACTCGTCAAGAAAATGA	88	1	0.977273	1e-39	3	2.73473	1367364	1367450	0	0	0	0	SbMITE-188552	407	1	0	0	0
244915	sPb-2249	FI848791	25634054	GGAGAAGCTAGCAGCGGCTCAAACTCTCTAACAGCTATGCGGGCGACGGATTGCAAGAGCGTACCAAGATCATGAGGGCGAGTCCGGCCACCAAGCATGCCGCGAAGGCGTAGATCCTCTGAACAACGCAAACGGAAGACCGGATCAGATCGATGCAAGCCAGTGTCATGAAATCCTTGGAGCTTTCCGAGGTCTCAGAGAGGGGGTTGCTGCTTGACCTGGAGAGGGGAGAGGGAGCAGAGGCCCTCGGTGTCAGCAAGGATGGAGTCCTCCGGCGGATCCTCCTCGTCGTCGCCGCTGACGAGGGAGCGGTGGAGGCGCGTCAGGGCGTCCATGGCTGGCGTGGTCGGGAACGAGGTGAGTAGGTGTCGAGACGAGGTGAGTTGGAATGGGATGGGA…	761	2	sPb-9673	CTGTAAGAGAAGCTAGCAGCGGCTCAAACTCTCTAACAGCTATACGGGCGACGGATTGCAAGAGCGTACCAAGATCATGAGGGCGAGTCCGGCCACCAAGCATGCCGCGAAGGCGTAGATCCTCTGAACAACGCAAACGGAAGACCGGATCAGATCGATGCAAGCTAGAGTCATGAAATCCTTGGAGCATTCCGAGGTCTCAGAGAGGGGGATGCTGCTTGACCTGGAGAGGGGAGAGGGAGCAGAGGCCCTCGGTGTCAGCAAGGATGGAGTCCTCCGGCGGATCCTCGTCGTCGTCGCCGCCGACGAGGGAGCGGTGGAGGCGCGTCAGGGCGTCCATGGCTGGCGTGGTCGGGAACGAGGTGAGTAGGTGACGAGACGAGGGGAGTTGGAATGGGA…	786	1	0.708279	0.0	3	2.92828	1464139	1464692	3	4-4.4	0	0	sPb-9673	408	1	1	1	0
430943	sPb-9673	FI849512	25634775	CTGTAAGAGAAGCTAGCAGCGGCTCAAACTCTCTAACAGCTATACGGGCGACGGATTGCAAGAGCGTACCAAGATCATGAGGGCGAGTCCGGCCACCAAGCATGCCGCGAAGGCGTAGATCCTCTGAACAACGCAAACGGAAGACCGGATCAGATCGATGCAAGCTAGAGTCATGAAATCCTTGGAGCATTCCGAGGTCTCAGAGAGGGGGATGCTGCTTGACCTGGAGAGGGGAGAGGGAGCAGAGGCCCTCGGTGTCAGCAAGGATGGAGTCCTCCGGCGGATCCTCGTCGTCGTCGCCGCCGACGAGGGAGCGGTGGAGGCGCGTCAGGGCGTCCATGGCTGGCGTGGTCGGGAACGAGGTGAGTAGGTGACGAGACGAGGGGAGTTGGAATGGGA…	786	2	sPb-9673	CTGTAAGAGAAGCTAGCAGCGGCTCAAACTCTCTAACAGCTATACGGGCGACGGATTGCAAGAGCGTACCAAGATCATGAGGGCGAGTCCGGCCACCAAGCATGCCGCGAAGGCGTAGATCCTCTGAACAACGCAAACGGAAGACCGGATCAGATCGATGCAAGCTAGAGTCATGAAATCCTTGGAGCATTCCGAGGTCTCAGAGAGGGGGATGCTGCTTGACCTGGAGAGGGGAGAGGGAGCAGAGGCCCTCGGTGTCAGCAAGGATGGAGTCCTCCGGCGGATCCTCGTCGTCGTCGCCGCCGACGAGGGAGCGGTGGAGGCGCGTCAGGGCGTCCATGGCTGGCGTGGTCGGGAACGAGGTGAGTAGGTGACGAGACGAGGGGAGTTGGAATGGGA…	786	1	0.961832	0.0	3	2.92828	1464140	1464912	0	0	0	0	sPb-9673	408	2	0	1	0
434043	sPb-5393	FI849079	25634342	CTGCAGAAACATGACCACGGGCCGGTAGTGCTCGGCGAAGACGAGCCTTGTGTGCGGGTACCTTCTCCGGAGCACGTCGACGCGTCCCCGGAGAAGGGCGTTGTGGTACTGCGACAGCCGGGTGTTGAAGCTCTTGAGGCAGCCGTACTGGTCGTAGTCACCCTTGTTGGGGCTTTGGAGCATCGATAGTGTGGCGGGCATACAGCCGAAGGGGATTTTATCCGCCACAACGATGTACTTGGCGCCGTGATGGATCAGCCTCTGCGCATTACCATGCACCCAGTTCGTCAAACAGCTAGCCGGTGCGATGCATAATGCAATCCGGAGCATATGTATATGTTGTTCTGTATATACTAGCTAGTACGGCAGTAAAGTACCTCGACACCAGTTGCAATTGTG…	648	1	sPb-5393	CTGCAGAAACATGACCACGGGCCGGTAGTGCTCGGCGAAGACGAGCCTTGTGTGCGGGTACCTTCTCCGGAGCACGTCGACGCGTCCCCGGAGAAGGGCGTTGTGGTACTGCGACAGCCGGGTGTTGAAGCTCTTGAGGCAGCCGTACTGGTCGTAGTCACCCTTGTTGGGGCTTTGGAGCATCGATAGTGTGGCGGGCATACAGCCGAAGGGGATTTTATCCGCCACAACGATGTACTTGGCGCCGTGATGGATCAGCCTCTGCGCATTACCATGCACCCAGTTCGTCAAACAGCTAGCCGGTGCGATGCATAATGCAATCCGGAGCATATGTATATGTTGTTCTGTATATACTAGCTAGTACGGCAGTAAAGTACCTCGACACCAGTTGCAATTGTG…	648	1	1	0.0	3	3.37672	1688359	1689006	0	0	0	0	sPb-5393	409	2	0	1	b
188443	SbMITE-188443	FI847842	25633105	TAAGTTGTTGTGCGATGGGTGAAATTTACTTCTTTTTATGCTCCTCCACAACGCTGTACTGTACTTAATATGAGTTCTTTGTGAAAAAACAAACAAACAGAATCGTCAATATCATTTTGCGTGACAAGATATATACTGTGTAGAGAAAAATCACTTAATCACAGTGTGTACTCGCGTTCGAACCGAAGGACGGCTACTTGAATCGACATGGACGAATCTTGAGCA	225	1	SbMITE-188443	TAAGTTGTTGTGCGATGGGTGAAATTTACTTCTTTTTATGCTCCTCCACAACGCTGTACTGTACTTAATATGAGTTCTTTGTGAAAAAACAAACAAACAGAATCGTCAATATCATTTTGCGTGACAAGATATATACTGTGTAGAGAAAAATCACTTAATCACAGTGTGTACTCGCGTTCGAACCGAAGGACGGCTACTTGAATCGACATGGACGAATCTTGAGCA	225	1	1	1e-124	3	3.64344	1821719	1821943	0	0	0	0	SbMITE-188443	410	1	0	0	0
199861	SbMITE-199861	FI847979	25633242	TGCCCTGAATTTGTAATGCTCCCGTTGCATTGCATGGATCAGATGGTGAGCCGTCAGATGAAATAAAAAGAACCCAGCGAAACCAGCAGGAGAAACAAAGCCAATAACCTCGTTGTGGATCCAATTTCCAAACGGCAACATGCGTTCAGGTGTCTAGAACGGCCAGTGACACCTGAATTCTCCTTCATGTAGCTGGATGCTTGTAGTAGCCGTAGCTGCGGTTCACACAGACAAATCAGCCACCTGCCCGACCGAATCCAGCAGTGTCTACGA	273	2	SbMITE-340963	TCGTAGACACTGCTGGATTCGGTCGGGCAGGTGGCTGATTTGTCTGTGTGAACCGCAGCTACGGCTACTACAAGCATCCAGCTACATGAAGGAGAATTCAGGTGTCACTGGCCGTTCTAGACACCTGAACGCATGTTGCCGTTTGGAAATTGGATCCACAACGAGGTTATTGGCTTTGTTTCTCCTGCTGGTTTCGCTGGGTTCTTTTTATTTCATCTGACGGCTCACCATCTGATCCATGCAATGCAACGGGAGCATTACAAATTCAGGGCA	273	1	1	1e-152	3	3.95949	1979747	1980019	3	8.4-8.8	3	6.4-6.7	SbMITE-340963	411	1	1	1	0
340963	SbMITE-340963	FI848143	25633406	TCGTAGACACTGCTGGATTCGGTCGGGCAGGTGGCTGATTTGTCTGTGTGAACCGCAGCTACGGCTACTACAAGCATCCAGCTACATGAAGGAGAATTCAGGTGTCACTGGCCGTTCTAGACACCTGAACGCATGTTGCCGTTTGGAAATTGGATCCACAACGAGGTTATTGGCTTTGTTTCTCCTGCTGGTTTCGCTGGGTTCTTTTTATTTCATCTGACGGCTCACCATCTGATCCATGCAATGCAACGGGAGCATTACAAATTCAGGGCA	273	2	SbMITE-340963	TCGTAGACACTGCTGGATTCGGTCGGGCAGGTGGCTGATTTGTCTGTGTGAACCGCAGCTACGGCTACTACAAGCATCCAGCTACATGAAGGAGAATTCAGGTGTCACTGGCCGTTCTAGACACCTGAACGCATGTTGCCGTTTGGAAATTGGATCCACAACGAGGTTATTGGCTTTGTTTCTCCTGCTGGTTTCGCTGGGTTCTTTTTATTTCATCTGACGGCTCACCATCTGATCCATGCAATGCAACGGGAGCATTACAAATTCAGGGCA	273	1	1	1e-152	3	3.95949	1979747	1980019	3	8.8	3	6.7	SbMITE-340963	411	2	0	1	0
340747	SbMITE-340747	FI848097	25633360	TGCACACATGAGACATGACGCGCTGGCTTGTTCTACTGCTACCAGCACACTAGTATAATCTGGGCAGTGCTTG	73	2	SbMITE-340747	TGCACACATGAGACATGACGCGCTGGCTTGTTCTACTGCTACCAGCACACTAGTATAATCTGGGCAGTGCTTG	73	1	1	8e-34	3	6.00971	3004856	3004928	3	11.9	3	9.1	SbMITE-340747	412	2	1	1	0
342200	SbMITE-342200	FI848359	25633622	CAAGCACTGCCCAGATTATACTAGTGTGCTGGTAGCAGTAGAACAAGCCAGCGCGTCATGTCTCATGTGTGCA	73	2	SbMITE-340747	TGCACACATGAGACATGACGCGCTGGCTTGTTCTACTGCTACCAGCACACTAGTATAATCTGGGCAGTGCTTG	73	1	1	8e-34	3	6.00971	3004856	3004928	3	11.9	3	9.1	SbMITE-340747	412	2	0	1	0
189291	SbMITE-189291	FI847974	25633237	TACGAGTAGTACGTGGAAGGGGTCCGACGCCTACTTTGTATTTTTCTCTCTCTCTCGCTCCGTGTTTCTTCCAGTTTCGCCCTTCTGACTCCTGGTGAATTAAACACATGTCGAGATATATGCACGGTGTGACTCCGTACTAGTGGTTCGGTTTTGAGCA	160	1	SbMITE-189291	TACGAGTAGTACGTGGAAGGGGTCCGACGCCTACTTTGTATTTTTCTCTCTCTCTCGCTCCGTGTTTCTTCCAGTTTCGCCCTTCTGACTCCTGGTGAATTAAACACATGTCGAGATATATGCACGGTGTGACTCCGTACTAGTGGTTCGGTTTTGAGCA	160	1	0.91875	3e-63	3	6.04315	3021573	3021731	0	0	0	0	SbMITE-189291	413	1	0	0	0
342283	SbMITE-342283	FI848370	25633633	TGCCCAGGGCTTCGTCAAGCCTCGTCAGCGGCGCCCCTTATCCTGAAAGATCTTTTTCTGTCGGATTCTCATGGTCAATCCGTCCGCGTCTGA	93	1	SbMITE-342283	TGCCCAGGGCTTCGTCAAGCCTCGTCAGCGGCGCCCCTTATCCTGAAAGATCTTTTTCTGTCGGATTCTCATGGTCAATCCGTCCGCGTCTGA	93	1	1	1e-45	3	6.3949	3197450	3197542	3	16.9	3	12.9	SbMITE-342283	414	2	0	1	0
434078	sPb-0529	FI848613	25633876	CTGTTAGTGGCAAATACACCTGGTCAGGGTAATAATAAAAAACCAATTATGTATACTCTTCTTTGTTCGTGCATCCAACTGATTGACATCCACAATCCTACGATGTAGAACCTATATCCGGTGCCACTGGTGTCAAAATGACCGAAGCAGTGCATTCGACCTGGGCACCATCTCTGTCACCATATCTCTTAGGTACGTTCTTGTCTTTGTCGATGCTGATTATAAATTGTAAATGTGTCTTTTATTGGTGCAAATCAAATAATATGTAGAAAAATTAATGTGTGTCACAGGAGAAAAGTCACCACAAGGAACTGGTGTTTCAGCCATTTGCCAACCATCAATACATCTTGGACAAGAAAATATTGATCTTACTGATTCTATGGACTGCCTGCATAGGAA…	798	1	sPb-0529	CTGTTAGTGGCAAATACACCTGGTCAGGGTAATAATAAAAAACCAATTATGTATACTCTTCTTTGTTCGTGCATCCAACTGATTGACATCCACAATCCTACGATGTAGAACCTATATCCGGTGCCACTGGTGTCAAAATGACCGAAGCAGTGCATTCGACCTGGGCACCATCTCTGTCACCATATCTCTTAGGTACGTTCTTGTCTTTGTCGATGCTGATTATAAATTGTAAATGTGTCTTTTATTGGTGCAAATCAAATAATATGTAGAAAAATTAATGTGTGTCACAGGAGAAAAGTCACCACAAGGAACTGGTGTTTCAGCCATTTGCCAACCATCAATACATCTTGGACAAGAAAATATTGATCTTACTGATTCTATGGACTGCCTGCATAGGAA…	798	2	0.992481	0.0	3	6.66979	3334896	3335589	0	0	0	0	sPb-0529_2	415	2	0	0	0
340322	SbMITE-340322	FI848001	25633264	CTACTACTACTACCCGAATGTATTGCTGCATTGTTCTCTTTTAGCGCATGGGTATGCGTGCA	62	1	SbMITE-340322	CTACTACTACTACCCGAATGTATTGCTGCATTGTTCTCTTTTAGCGCATGGGTATGCGTGCA	62	1	1	2e-27	3	7.08855	3544273	3544334	0	0	0	0	SbMITE-340322	416	2	0	1	0
188829	SbMITE-188829	FI847903	25633166	TTGATTATATTCTTATTCGGAGAGTATTATCTTTTTTCCAGACAATGTAAAATTTCTCCAATCTACCTATATGTGTTTTTTTGATAAAAACAGAGACACTCTCTTGAGTGCA	112	1	SbMITE-188829	TTGATTATATTCTTATTCGGAGAGTATTATCTTTTTTCCAGACAATGTAAAATTTCTCCAATCTACCTATATGTGTTTTTTTGATAAAAACAGAGACACTCTCTTGAGTGCA	112	1	0.928571	1e-43	3	7.63291	3816457	3816567	0	0	0	0	SbMITE-188829	417	1	0	0	0
340366	SbMITE-340366	FI848009	25633272	TTGGAGTCGCCGTTGCCTACAGTAGTAGGCATGGACGAGTGGACGTTAGTGGGTTAGATGGTGCAATGAGTATTCAACCTACTACTGCTACTACTATTTGTTAGGATGCACGTCATTCTCTCTACATGCACTGGGGCA	138	1	SbMITE-340366	TTGGAGTCGCCGTTGCCTACAGTAGTAGGCATGGACGAGTGGACGTTAGTGGGTTAGATGGTGCAATGAGTATTCAACCTACTACTGCTACTACTATTTGTTAGGATGCACGTCATTCTCTCTACATGCACTGGGGCA	138	1	0.978261	2e-70	3	7.70056	3850282	3850416	0	0	0	0	SbMITE-340366	418	2	0	1	0
342808	SbMITE-342808	FI848469	25633732	TAAACGTATGTACGTTCTCCTGTTTGTTTGTACGTACGGCTACGTGCAACGTGCGTGTGTAAGAATAGCGCAGGACGTCTGTGTTCAGAAATATACAGTTGCCCTTTCAAGTTTGATTTGAAGAGAGCAGGATACATATATATGCGTGGCGCGTGTGTGTTGAGACATTTCATCGGCGGAAACATACATGTACGTGAGTACAAACAAACTCACACACATGTCTTTGTCGTTTGGATACGAGCA	243	1	SbMITE-342808	TAAACGTATGTACGTTCTCCTGTTTGTTTGTACGTACGGCTACGTGCAACGTGCGTGTGTAAGAATAGCGCAGGACGTCTGTGTTCAGAAATATACAGTTGCCCTTTCAAGTTTGATTTGAAGAGAGCAGGATACATATATATGCGTGGCGCGTGTGTGTTGAGACATTTCATCGGCGGAAACATACATGTACGTGAGTACAAACAAACTCACACACATGTCTTTGTCGTTTGGATACGAGCA	243	1	0.869607	1e-91	3	8.01991	4009957	4010181	3	20.8	3	15.8	SbMITE-342808	419	2	1	1	0
188483	SbMITE-188483	FI847851	25633114	TGCACGGCGTCCGGTGCGGGGTGGGTGGCCCTATTCATACGAACCTCTCGTGCCTCTGCCGTGCCGTGTCATCACGAAATTGCTCTGCATTTGTCTTCGTCCGTGAGATAGGCTTTTTTCAGTACGTGCAATGCCTGAATATCTTAGCCGCGGTGGCTTTGTAATAAAGTTGGGCTAGATCTCTAATTAAAAAAAACTCA	200	1	SbMITE-188483	TGCACGGCGTCCGGTGCGGGGTGGGTGGCCCTATTCATACGAACCTCTCGTGCCTCTGCCGTGCCGTGTCATCACGAAATTGCTCTGCATTTGTCTTCGTCCGTGAGATAGGCTTTTTTCAGTACGTGCAATGCCTGAATATCTTAGCCGCGGTGGCTTTGTAATAAAGTTGGGCTAGATCTCTAATTAAAAAAAACTCA	200	1	0.871064	2e-74	3	8.91143	4455715	4455902	0	0	0	0	SbMITE-188483	420	1	0	0	0
188894	SbMITE-188894	FI847916	25633179	GTAGTTTGGTTTTGAAGCACTTCTAAAGTTGCTTTTTCGTTACAATGATGATGAAGTGTCCCATTTACATATTTCTTTTCATTGTGCATGTTTGCTGCAGTACTGCAACATATAGATATGTGCTAAAATGTCTTTTCATGGGATGTAATGCTGAGATGGCATTGAAAAGTTGTGCATAAACTGACATTGGTTTGCACCTGTCACATAATTGAAACGGGAAAGTGAAGGTCCACACACTTCTCGAGAATAAGTTGCTTTCACATAATTATGACATGGATCTTCCAACGAACTGACTTTAGTATGTAACTCATGAGCA	316	1	SbMITE-188894	GTAGTTTGGTTTTGAAGCACTTCTAAAGTTGCTTTTTCGTTACAATGATGATGAAGTGTCCCATTTACATATTTCTTTTCATTGTGCATGTTTGCTGCAGTACTGCAACATATAGATATGTGCTAAAATGTCTTTTCATGGGATGTAATGCTGAGATGGCATTGAAAAGTTGTGCATAAACTGACATTGGTTTGCACCTGTCACATAATTGAAACGGGAAAGTGAAGGTCCACACACTTCTCGAGAATAAGTTGCTTTCACATAATTATGACATGGATCTTCCAACGAACTGACTTTAGTATGTAACTCATGAGCA	316	1	0.993671	1e-173	3	9.17499	4587497	4587812	0	0	0	0	SbMITE-188894	421	1	1	1	0
340625	SbMITE-340625	FI848072	25633335	TCACTGTTCATGCATAGTGAGGTCAAGGCATCCATGGTGACCAGAAAACCACACATCAAAAGGAGAGAAGGCACTACAATTCCAGTTCCAGAGGCTCTTCTCATCTCTCAAAGATTTTCACTTGTAGTAGCTACACAAGCAACAGCAGCCAATGCCCAATGGCTTGCATCAGGATGGTGTTTTGATTGGGCGTCAGGGCCTCGATCACAAGTTCTTTACTGGTTTCTCCCTTGCAGGGCA	240	1	SbMITE-340625	TCACTGTTCATGCATAGTGAGGTCAAGGCATCCATGGTGACCAGAAAACCACACATCAAAAGGAGAGAAGGCACTACAATTCCAGTTCCAGAGGCTCTTCTCATCTCTCAAAGATTTTCACTTGTAGTAGCTACACAAGCAACAGCAGCCAATGCCCAATGGCTTGCATCAGGATGGTGTTTTGATTGGGCGTCAGGGCCTCGATCACAAGTTCTTTACTGGTTTCTCCCTTGCAGGGCA	240	1	0.995833	1e-130	3	9.5441	4772049	4772288	0	0	0	0	SbMITE-340625	422	2	1	1	0
187662	SbMITE-187662	FI847740	25633003	TGCACATACGGGCGCGATCAGGTTCCTATCTAGCGTCCGCTTCGCCGCGCCCGAGAACCACGGCTGAACGAGCCGTGTCCCAGAACCACAACTGA	95	1	SbMITE-187662	TGCACATACGGGCGCGATCAGGTTCCTATCTAGCGTCCGCTTCGCCGCGCCCGAGAACCACGGCTGAACGAGCCGTGTCCCAGAACCACAACTGA	95	1	1	8e-47	3	10.0534	5026695	5026789	0	0	0	0	SbMITE-187662	423	1	0	1	0
340750	SbMITE-340750	FI848100	25633363	CAAGGTGAACTGCACACATTGCCTCGGCTCGAAGCTGTTGGGCCTAGCCTAGATATGAATTCCAGACGCTTAATTTTAGAGGCCTGAAACTGAGATTGCTATATGGGCTGACCGCTGGGGGGCTGTCTAGCATGCCTCCAACCAAAGAGGCCCGAGGTTCGGTGCGTACGCAGGCCCGGGCA	182	1	SbMITE-340750	CAAGGTGAACTGCACACATTGCCTCGGCTCGAAGCTGTTGGGCCTAGCCTAGATATGAATTCCAGACGCTTAATTTTAGAGGCCTGAAACTGAGATTGCTATATGGGCTGACCGCTGGGGGGCTGTCTAGCATGCCTCCAACCAAAGAGGCCCGAGGTTCGGTGCGTACGCAGGCCCGGGCA	182	1	1	2e-98	3	10.2778	5138894	5139075	0	0	0	0	SbMITE-340750	424	2	0	1	0
169947	sPb-0656	FI848626	25633889	CTGCAGCGAGCATGTACTTGATGAGGCTGAGAGGTCATTGCATGATGCCTTGTGTGTGCTGTCCCAGACAGTAAATGATACTCGTGTCTTGTTTGGAGGCGGATGGCCTGAGATGGTGATGGCCAAAGAAGTAGATGAACTTGCAAGGAAGACCCCTGGGAAGAAATCTCATGCTATTGATGCTTTCTCGCGTGCTCTGCAAGCCATCCCAACAATCATAGCTGATAATGCTGGTTTGGATAGCGCTGAGTTGATCTCTCAGCTCCGAGCTGAGCACCACAAAGAGAACTGCACTGCTGGAATTGATGTCATCACAGGCTCTGTAAGTTCACAAAGTCAAGAGTTTTCCATTCATAACCTCTTTTTTTTAATAAAACCATTCATAACAAATTATCTATT…	431	3	sPb-0656	CTGCAGCGAGCATGTACTTGATGAGGCTGAGAGGTCATTGCATGATGCCTTGTGTGTGCTGTCCCAGACAGTAAATGATACTCGTGTCTTGTTTGGAGGCGGATGGCCTGAGATGGTGATGGCCAAAGAAGTAGATGAACTTGCAAGGAAGACCCCTGGGAAGAAATCTCATGCTATTGATGCTTTCTCGCGTGCTCTGCAAGCCATCCCAACAATCATAGCTGATAATGCTGGTTTGGATAGCGCTGAGTTGATCTCTCAGCTCCGAGCTGAGCACCACAAAGAGAACTGCACTGCTGGAATTGATGTCATCACAGGCTCTGTAAGTTCACAAAGTCAAGAGTTTTCCATTCATAACCTCTTTTTTTTAATAAAACCATTCATAACAAATTATCTATT…	431	2	0.981439	0.0	3	10.8393	5419628	5420058	3	23-23.8	3	17.5-17.8	sPb-0656_1	425	1	0	0	0
169946	sPb-5594	FI849099	25634362	GCGAGCATGTACTTGATGAGGCTGAGAGGTCATTGCATGATGCCTTGTGTGTGCTGTCCCAGACAGTAAATGATACTCGTGTCTTGTTTGGAGGCGGATGGCCTGAGATGGTGATGGCCAAAGAAGTAGATGAACTTGCAAGGAAGACCCCTGGGAAGAAATCTCATGCTATTGATGCTTTCTCGCGTGCTCTGCAAGCCATCCCAACAATCATAGCTGATAATGCTGGTTTGGATAGCGCTGAGTTGATCTCTCAGCTCCGAGCTGAGCACCACAAAGAGAACTGCACTGCTGGAATTGATGTCATCACAGGCTCTGTAAGTTCACAAAGTCAAGAGTTTTCCATTCATAACCTCTTTTTTTTAATAAAACCATTCATAACAAATTATCTATTACAGA…	426	3	sPb-0656	CTGCAGCGAGCATGTACTTGATGAGGCTGAGAGGTCATTGCATGATGCCTTGTGTGTGCTGTCCCAGACAGTAAATGATACTCGTGTCTTGTTTGGAGGCGGATGGCCTGAGATGGTGATGGCCAAAGAAGTAGATGAACTTGCAAGGAAGACCCCTGGGAAGAAATCTCATGCTATTGATGCTTTCTCGCGTGCTCTGCAAGCCATCCCAACAATCATAGCTGATAATGCTGGTTTGGATAGCGCTGAGTTGATCTCTCAGCTCCGAGCTGAGCACCACAAAGAGAACTGCACTGCTGGAATTGATGTCATCACAGGCTCTGTAAGTTCACAAAGTCAAGAGTTTTCCATTCATAACCTCTTTTTTTTAATAAAACCATTCATAACAAATTATCTATT…	431	2	0.981221	0.0	3	10.8393	5419633	5420058	3	20.4-20.8	3	15.5-15.8	sPb-0656_1	425	1	0	0	0
230822	sPb-6714	FI849209	25634472	GCCCTTCGTAGACTGCGTATCCGCATGACGCCTTGTGTGTGCTGTCCCAGACAGTAAATGATACTCGTGTCTTGTTTGGAGGTGGATGGCCTGAGATGGTGATGGCCAAAGAAGTAGATGAACTTGCAAGGAAGACCCCTGGGAAGAAATCTCATG	156	3	sPb-0656	CTGCAGCGAGCATGTACTTGATGAGGCTGAGAGGTCATTGCATGATGCCTTGTGTGTGCTGTCCCAGACAGTAAATGATACTCGTGTCTTGTTTGGAGGCGGATGGCCTGAGATGGTGATGGCCAAAGAAGTAGATGAACTTGCAAGGAAGACCCCTGGGAAGAAATCTCATGCTATTGATGCTTTCTCGCGTGCTCTGCAAGCCATCCCAACAATCATAGCTGATAATGCTGGTTTGGATAGCGCTGAGTTGATCTCTCAGCTCCGAGCTGAGCACCACAAAGAGAACTGCACTGCTGGAATTGATGTCATCACAGGCTCTGTAAGTTCACAAAGTCAAGAGTTTTCCATTCATAACCTCTTTTTTTTAATAAAACCATTCATAACAAATTATCTATT…	431	2	0.846154	5e-65	3	10.8393	5419667	5419800	3	20.4-20.8	3	15.5-15.8	sPb-0656_1	425	1	0	0	0
432096	sPb-1906	FI848754	25634017	GAGTTGCACTGATGATGCTGCGCGCCACTGCTTGCAGCTATGGAGGACGTAACGGCGACTATGAGGACAATCATCAACAACTCAATACTAGTAGAGCAAAGTTCTTCTATCAAGAGTTCAAGACGGACGCGCTTGAAAAGTTCAAAACCCTATATGCTTTCTAGTTTCTACAAAAGCCGGTAAGGTTTACCTCTGTCAAAAAATGAGAGCCAGCGATATGCATGTGTAGTAACTGGCAGCTAAGTCTAAGGTTCAGAGAGTTGTACTTTCCTTTCTTAATCCAATCCATGTATGCACGAGAAGAAGTAACAGAATTTGACAGCCGGAGTTCAATACAAGATCTCAAATCTCTAGTCAGTGCACAACTCTGTTATGCAACGATGATACTTGTGCAAACGA…	721	2	sPb-4915	GAGTTGCACTGATGATGCTGCGCGCCACTGCTTGCAGCTATGGAGGACGTAACGGCGACTATGAGGACAATCATCAACAACTCAATACTAGTAGAGCAAAGTTCTTCTATCAAGAGTTCAAGACGGACGCACTTGAAAAGTTCAAAACCCTATATGCTTTCTAGTTTCTACAAAAGCCGGTAAGGTTTACCTCTGTCAAAAAATGAGAGCCAGCGATATGCATGTGTAGTAACTGGCAGCTAAGTCTAAGGTTCAGAGAGTTGTACTTTCCTTTCTTAATCCAATCCATGTATGCACGAGAAGAAGTAACAGAATTTGACAGCCGGAGTTCAATACAAGATCTCAAATCTCTAGTCAGTGCACAACTCTGTTATGCAACGATGATACTTGTGCAAACGA…	721	1	0.997226	0.0	3	11.0576	5528775	5529495	3	21.7	3	16.5	sPb-4915	426	2	0	0	0
432445	sPb-4915	FI849029	25634292	GAGTTGCACTGATGATGCTGCGCGCCACTGCTTGCAGCTATGGAGGACGTAACGGCGACTATGAGGACAATCATCAACAACTCAATACTAGTAGAGCAAAGTTCTTCTATCAAGAGTTCAAGACGGACGCACTTGAAAAGTTCAAAACCCTATATGCTTTCTAGTTTCTACAAAAGCCGGTAAGGTTTACCTCTGTCAAAAAATGAGAGCCAGCGATATGCATGTGTAGTAACTGGCAGCTAAGTCTAAGGTTCAGAGAGTTGTACTTTCCTTTCTTAATCCAATCCATGTATGCACGAGAAGAAGTAACAGAATTTGACAGCCGGAGTTCAATACAAGATCTCAAATCTCTAGTCAGTGCACAACTCTGTTATGCAACGATGATACTTGTGCAAACGA…	721	2	sPb-4915	GAGTTGCACTGATGATGCTGCGCGCCACTGCTTGCAGCTATGGAGGACGTAACGGCGACTATGAGGACAATCATCAACAACTCAATACTAGTAGAGCAAAGTTCTTCTATCAAGAGTTCAAGACGGACGCACTTGAAAAGTTCAAAACCCTATATGCTTTCTAGTTTCTACAAAAGCCGGTAAGGTTTACCTCTGTCAAAAAATGAGAGCCAGCGATATGCATGTGTAGTAACTGGCAGCTAAGTCTAAGGTTCAGAGAGTTGTACTTTCCTTTCTTAATCCAATCCATGTATGCACGAGAAGAAGTAACAGAATTTGACAGCCGGAGTTCAATACAAGATCTCAAATCTCTAGTCAGTGCACAACTCTGTTATGCAACGATGATACTTGTGCAAACGA…	721	1	0.998613	0.0	3	11.0576	5528775	5529495	3	21.7	3	16.5	sPb-4915	426	2	0	0	0
243389	sPb-6311	FI849161	25634424	GTGACCCAGTATATGAATATTGGCAAGATTCACCGAGGTCCATGCTTCCTATTTACCGTGAACTTATCTCGGCGGGCCTAAGGATATGGGTTTTCAGGTACATTAATTGCATTTCTGTCGTTGACAGCATGCATGGCTTGCTAGCTATTGTGTGGTGCAGTGAATTGGTAATTGTGTGTGCAAACTAATCTTCTCTTACATTGACAATTTAATTTGGCAGCGGTGATACTGACTCCGTCGTCCCTCTCACTGCCACAAGATACTCCATTGATGCGCTGTCTCTACCAACGATCACAAAGTGGTATCCTTGGTACTACGATGAAGAGGTACTGCATCAAATCTGATACAGTCCCATTAAACTCTCAGCTACATACACTAATAATCATGTCTGTAATGGTG…	414	1	sPb-6311	GTGACCCAGTATATGAATATTGGCAAGATTCACCGAGGTCCATGCTTCCTATTTACCGTGAACTTATCTCGGCGGGCCTAAGGATATGGGTTTTCAGGTACATTAATTGCATTTCTGTCGTTGACAGCATGCATGGCTTGCTAGCTATTGTGTGGTGCAGTGAATTGGTAATTGTGTGTGCAAACTAATCTTCTCTTACATTGACAATTTAATTTGGCAGCGGTGATACTGACTCCGTCGTCCCTCTCACTGCCACAAGATACTCCATTGATGCGCTGTCTCTACCAACGATCACAAAGTGGTATCCTTGGTACTACGATGAAGAGGTACTGCATCAAATCTGATACAGTCCCATTAAACTCTCAGCTACATACACTAATAATCATGTCTGTAATGGTG…	414	1	1	0.0	3	11.1199	5559966	5560379	0	0	0	0	sPb-6311	427	1	1	1	0
245643	sPb-2963	FI848855	25634118	GGGACACACGCAGGATCTCCAGACCCTGAAAAAACATCGTTCGGAATCAATGCACACAGGACTACACGAATACCACTCAATCATGTGAAGCAACTGAAATATATATGATGTGTAGTATTTACCTCGGTGTACCCCAGCTGCACGATCTTCTCACTGAGCGAGCCAATGTCCGTGATGCCAAAGGTGTTGAGCAGGGTGATGCCGGAGATGGTGGACATGGGCGCAACCTTAAGGTCGTCCATCACCGTGTACGTCACCACGCTCTGCACAAATCCCGTTCTGGCAACAGCGGAGGCCACAGCCGCAGCCCCGCGACCAGACCTGCCGGTGCTGCTCGAAGTTACGATCTTCATCTCCGTGGTCATCTTGCCAC	373	1	sPb-2963	GGGACACACGCAGGATCTCCAGACCCTGAAAAAACATCGTTCGGAATCAATGCACACAGGACTACACGAATACCACTCAATCATGTGAAGCAACTGAAATATATATGATGTGTAGTATTTACCTCGGTGTACCCCAGCTGCACGATCTTCTCACTGAGCGAGCCAATGTCCGTGATGCCAAAGGTGTTGAGCAGGGTGATGCCGGAGATGGTGGACATGGGCGCAACCTTAAGGTCGTCCATCACCGTGTACGTCACCACGCTCTGCACAAATCCCGTTCTGGCAACAGCGGAGGCCACAGCCGCAGCCCCGCGACCAGACCTGCCGGTGCTGCTCGAAGTTACGATCTTCATCTCCGTGGTCATCTTGCCAC	373	1	1	0.0	3	11.4044	5702185	5702557	0	0	0	0	sPb-2963	428	1	1	1	0
188657	SbMITE-188657	FI847878	25633141	TGCTCAACTGGAGGCATCATGCACTGCAGAGTTATTTTTATTCCATGCTCCACCATGAGAAATCTTGCAAAACTGAGGCGTGAATCTCTGATATCATGCATCTCAGTGCCTGCACCTTGTATTGTTATCCCTTCTCTTGGTTGTTTATTTGAGTATGATGTTCTGAGAGTAATGACAGAGAACATACAATTCTCATTGGTCGGACTGGTGGACGTGGTTGGTGTATTTGGAAGCATAGAAATGGTTGTATTTGAGGGATGTCAGCCCAATATTAGTTACATCATTCAGGATATTACGGATGAGGCTAAGTTGTGGTGTATGGTGGACCCCAAAGGGCTGTAGCTTATGGCCATGACTAGTTTGTTGTTTTTTGGACATTTCTTACTAG	388	2	SbMITE-188657	TGCTCAACTGGAGGCATCATGCACTGCAGAGTTATTTTTATTCCATGCTCCACCATGAGAAATCTTGCAAAACTGAGGCGTGAATCTCTGATATCATGCATCTCAGTGCCTGCACCTTGTATTGTTATCCCTTCTCTTGGTTGTTTATTTGAGTATGATGTTCTGAGAGTAATGACAGAGAACATACAATTCTCATTGGTCGGACTGGTGGACGTGGTTGGTGTATTTGGAAGCATAGAAATGGTTGTATTTGAGGGATGTCAGCCCAATATTAGTTACATCATTCAGGATATTACGGATGAGGCTAAGTTGTGGTGTATGGTGGACCCCAAAGGGCTGTAGCTTATGGCCATGACTAGTTTGTTGTTTTTTGGACATTTCTTACTAG	388	1	0.994845	0.0	3	11.6266	5813277	5813663	3	23.8	3	18.1	SbMITE-188657	429	1	0	1	0
188681	SbMITE-188681	FI847883	25633146	TGCTCAACTGGAGGCATCATGCACTGCAGAGTTATTTTTATTCCATGCTCCACCATGAGAAATCTTGCAAAACTGAGGCGTGAATCTCTGATATCATGCATCTCAGTGCCTGCACCTTGTATTGTTATCCCTTCTCTTGGTTGTTTATTTGAGTATGATGTTCTGAGAGTAATGACAGAGAACATACAATTCTCATTGGTCGGACTGGTGGACGTGGTTGGTGTATTTGGAAGCATAGAAATGGTTGTATTTGAGGGATGTCAGCCCAATATTAGTTACATCATTCAGGATATTACGGATGAGGCTAAGTTGTGGTGTATGGTGGACCCCAAAGGGCTGTAGCTTATGGCCATGACTAGTTTGTTGTTTTTTGGACATTTCTTACTAG	388	2	SbMITE-188657	TGCTCAACTGGAGGCATCATGCACTGCAGAGTTATTTTTATTCCATGCTCCACCATGAGAAATCTTGCAAAACTGAGGCGTGAATCTCTGATATCATGCATCTCAGTGCCTGCACCTTGTATTGTTATCCCTTCTCTTGGTTGTTTATTTGAGTATGATGTTCTGAGAGTAATGACAGAGAACATACAATTCTCATTGGTCGGACTGGTGGACGTGGTTGGTGTATTTGGAAGCATAGAAATGGTTGTATTTGAGGGATGTCAGCCCAATATTAGTTACATCATTCAGGATATTACGGATGAGGCTAAGTTGTGGTGTATGGTGGACCCCAAAGGGCTGTAGCTTATGGCCATGACTAGTTTGTTGTTTTTTGGACATTTCTTACTAG	388	1	0.994845	0.0	3	11.6266	5813277	5813663	3	23.8	3	18.1	SbMITE-188657	429	1	1	1	0
342547	SbMITE-342547	FI848416	25633679	TAAGTGGATTCCCCGCTTAAATTTCTCCACTATTCTTCTACTCTCCGCAGGTTTCTGTATATCCATTCCTTTCTTGACAACAGACAACTATGGGGTGTTCACAGGTCACAGTGCGCGGTGTGCCACTGTCATTCAGCAAGCGGGGAATCTAGGGAATCTATGAGCA	166	1	SbMITE-342547	TAAGTGGATTCCCCGCTTAAATTTCTCCACTATTCTTCTACTCTCCGCAGGTTTCTGTATATCCATTCCTTTCTTGACAACAGACAACTATGGGGTGTTCACAGGTCACAGTGCGCGGTGTGCCACTGTCATTCAGCAAGCGGGGAATCTAGGGAATCTATGAGCA	166	1	0.927711	2e-55	3	12.3227	6161341	6161497	3	26.5	3	20.2	SbMITE-342547	430	2	0	1	0
340918	SbMITE-340918	FI848133	25633396	CTAATATAAGCTATGGGGGCTTCCCTACAGATTCCTCAAAAAGAAATTGCTCGATAGCACCTGATGTGAAAAATTCTTGGTCTGATACTAGTTGGCAGGGGCAGAGCTAGAGATTTGTCTCCAGCTGGCGTGTTTGGCGGTGAACGAAGGAGAAGACGGGGATTCGGCCATTTTCTGATGTCAGTGGTCAACAAACGCAATTTTGGGGCA	210	2	SbMITE-340918	CTAATATAAGCTATGGGGGCTTCCCTACAGATTCCTCAAAAAGAAATTGCTCGATAGCACCTGATGTGAAAAATTCTTGGTCTGATACTAGTTGGCAGGGGCAGAGCTAGAGATTTGTCTCCAGCTGGCGTGTTTGGCGGTGAACGAAGGAGAAGACGGGGATTCGGCCATTTTCTGATGTCAGTGGTCAACAAACGCAATTTTGGGGCA	210	1	1	1e-115	3	12.3926	6196317	6196526	0	0	0	0	SbMITE-340918	431	2	1	1	0
341526	SbMITE-341526	FI848252	25633515	CTAATATAAGCTATGGGGGCTTCCCTACAGATTCCTCAAAAAGAAATTGCTCGATAGCACCTGATGTGAAAAATTCTTGGTCTGATACTAGTTGGCAGGGGCAGAGCTAGAGATTTGTCTCCAGCTGGCGTGTTTGGCGGTGAACGAAGGAGAAGACGGGGATTCGGCCATTTTCTGATGTCAGTGGTCAACAAACGCAATTTTGGGGCA	210	2	SbMITE-340918	CTAATATAAGCTATGGGGGCTTCCCTACAGATTCCTCAAAAAGAAATTGCTCGATAGCACCTGATGTGAAAAATTCTTGGTCTGATACTAGTTGGCAGGGGCAGAGCTAGAGATTTGTCTCCAGCTGGCGTGTTTGGCGGTGAACGAAGGAGAAGACGGGGATTCGGCCATTTTCTGATGTCAGTGGTCAACAAACGCAATTTTGGGGCA	210	1	1	1e-115	3	12.3926	6196317	6196526	0	0	0	0	SbMITE-340918	431	2	0	1	0
340562	SbMITE-340562	FI848065	25633328	TGCACTAGTGGGGTAGAGGTGAACCCATGCATTTGCCCCATTCCTTCCATGCTTGTTA	58	3	SbMITE-341233	TGCACTAGTGGGGTAGAGGTGAACCCATGCATTTGCCCCATTCCTTCCATGCTTGTTA	58	1	1	5e-25	3	12.4579	6228950	6229007	0	0	0	0	SbMITE-341233	432	2	0	1	0
340574	SbMITE-340574	FI848068	25633331	TGCACTAGTGGGGTAGAGGTGAACCCATGCATTTGCCCCATTCCTTCCATGCTTGTTA	58	3	SbMITE-341233	TGCACTAGTGGGGTAGAGGTGAACCCATGCATTTGCCCCATTCCTTCCATGCTTGTTA	58	1	1	5e-25	3	12.4579	6228950	6229007	0	0	0	0	SbMITE-341233	432	2	1	1	d
341233	SbMITE-341233	FI848201	25633464	TGCACTAGTGGGGTAGAGGTGAACCCATGCATTTGCCCCATTCCTTCCATGCTTGTTA	58	3	SbMITE-341233	TGCACTAGTGGGGTAGAGGTGAACCCATGCATTTGCCCCATTCCTTCCATGCTTGTTA	58	1	1	5e-25	3	12.4579	6228950	6229007	0	0	0	0	SbMITE-341233	432	2	0	1	0
245496	sPb-0319	FI848593	25633856	GACAAGCCGAGATTGCGAGGCTAGCTCCAGATCACGCACACAGTAACTCTGTGTCCTTGGTTCACAAGTCAGAGGCAGGTGACATCGGATGGCAGGCAGGCAGGAATCCAAAGGACACACTGTTCCTGCACCTGGCCCTTGGAATGGAAATCGCACTGCTGAGGCCTTGGTTTTCAAGAAATTTCAATATTCTCTATGACTGTCAAATCTTTGTACGCATACATAAAGCATTAAACATAGATAAAAAAATAACTAATAACTAATTACGCAATTTACCTATAATTTGCGAGATGAATCTTTTGAGCCTAGTTAGTTGGTTGGACAATAATTATCGAATACAAACGAAAATATTACAATAGCCAAATCCAAAAAAAATTCACGAACTAAACAAGTACTGCT…	530	1	sPb-0319	GACAAGCCGAGATTGCGAGGCTAGCTCCAGATCACGCACACAGTAACTCTGTGTCCTTGGTTCACAAGTCAGAGGCAGGTGACATCGGATGGCAGGCAGGCAGGAATCCAAAGGACACACTGTTCCTGCACCTGGCCCTTGGAATGGAAATCGCACTGCTGAGGCCTTGGTTTTCAAGAAATTTCAATATTCTCTATGACTGTCAAATCTTTGTACGCATACATAAAGCATTAAACATAGATAAAAAAATAACTAATAACTAATTACGCAATTTACCTATAATTTGCGAGATGAATCTTTTGAGCCTAGTTAGTTGGTTGGACAATAATTATCGAATACAAACGAAAATATTACAATAGCCAAATCCAAAAAAAATTCACGAACTAAACAAGTACTGCT…	530	1	0.971698	0.0	3	12.4841	6242052	6242580	3	28.9	3	22	sPb-0319	433	1	1	1	0
242780	sPb-9324	FI849477	25634740	GCAGTGCATTATCAGTTTGTCTATGTCTAGTGCAAGTTTTCCTTTTTTTTCTTGTACATTGATGCACATTCTTTGCTTAAGCTACAGTAGCCATCATGCCTAACTGAGATTTTGATTTGGGATGATCCCTACTAGTGCTTCTTTCTGTTATGCTTTTTGTAGCTCTGTTATCCTCCAGTAGCAATGACATTGATGAAGCATTTTTGTTTACCCTGTACTGCTTGTGTATAGCCTCATCCTCCTAGAGTTTTTGAACTGAATGAATTGGGTAATTGAATTAGAAAAGTAGTGTGCTTGTGCTTGTGCTTGTGCCATTTATTATTTAGTTGGCTTGTTAGCTAGTCAGAGCCTCCACGAACTGCTTTCTTCACCGCCTATGCATCTAGGCTGTTGTCGATC…	687	1	sPb-9324	GCAGTGCATTATCAGTTTGTCTATGTCTAGTGCAAGTTTTCCTTTTTTTTCTTGTACATTGATGCACATTCTTTGCTTAAGCTACAGTAGCCATCATGCCTAACTGAGATTTTGATTTGGGATGATCCCTACTAGTGCTTCTTTCTGTTATGCTTTTTGTAGCTCTGTTATCCTCCAGTAGCAATGACATTGATGAAGCATTTTTGTTTACCCTGTACTGCTTGTGTATAGCCTCATCCTCCTAGAGTTTTTGAACTGAATGAATTGGGTAATTGAATTAGAAAAGTAGTGTGCTTGTGCTTGTGCTTGTGCCATTTATTATTTAGTTGGCTTGTTAGCTAGTCAGAGCCTCCACGAACTGCTTTCTTCACCGCCTATGCATCTAGGCTGTTGTCGATC…	687	1	0.978166	0.0	3	12.9695	6484738	6485418	0	0	0	0	sPb-9324	434	1	0	1	0
[truncated: 1,403 more rows]
